# Supplementary material for: 1-Hy­droxy-4-methyl­pyridinium chloride
Source: IUCrdata. 2022 Oct 28;7(Pt 10):x221023. doi: 10.1107/S2414314622010239 (PMC9638061; doi:10.1107/S2414314622010239)
Supplement: Supplementary file 1 [file x-07-x221023-sup1.cif]

##############################################################################
#                                                                            #
# This CIF contains the data for a data article accepted for                 #
# publication in IUCrData. It conforms to the requirements of                #
# Notes for Authors for IUCrData, and has been                               #
# peer reviewed under the auspices of IUCrData.                              #
#                                                                            #
# Full details of the Crystallographic Information File format               #
# are given in the paper "The Crystallographic Information File (CIF):       #
# a New Standard Archive File for Crystallography" by S. R. Hall, F. H.      #
# Allen and I. D. Brown [Acta Cryst. (1991), A47, 655-685].                  #
#                                                                            #
# The current version of the core CIF dictionary is obtainable from          #
# ftp://ftp.iucr.org/pub/cif_core.dic.                                       #
#                                                                            #
# Software is freely available for graphical display of the structure(s)     #
# in this CIF. For information consult the CIF software page                 #
# http://www.iucr.org/resources/cif/software.                                #
#                                                                            #
# This file may be used for bona fide research purposes within the           #
# scientific community so long as proper attribution is given to the data    # 
# article from which it was obtained.                                        #
#                                                                            #
##############################################################################
data_I
_audit_creation_method     'SHELXL-2016/4'
_journal_date_recd_electronic     2022-09-26
_journal_date_accepted     2022-10-23
_journal_name_full     'IUCrData'
_journal_year     2022
_journal_volume     7
_journal_issue     10
_journal_page_first     0
_journal_page_last     0
_journal_paper_category     HO
_journal_paper_doi     10.1107/S2414314622010239
_journal_coeditor_code     HB4415
_publ_contact_author_name     'Ramalingam Thirumoorthi'
_publ_contact_author_address
;
Department of Chemistry, School of Chemical Sciences and Pharmacy, Central University of Rajasthan, NH8, Bandarsindri, Ajmer-305817, India.
;
_publ_contact_author_email     thirumoorthi@curaj.ac.in
_publ_contact_author_fax     ?
_publ_contact_author_phone     '+91-7427026110'
_publ_section_title
;
1-Hydroxy-4-methylpyridinium chloride
;
_publ_section_title_footnote     .
loop_
    _publ_author_name
    _publ_author_footnote
    _publ_author_address
    'Saini, Aarti' .
;
Department of Chemistry, School of Chemical Sciences and Pharmacy, Central
University of Rajasthan, NH8, Bandarsindri, Ajmer-305817,
India
;
    'Dhanwant, Kisturi' .
;
Department of Chemistry, School of Chemical Sciences and Pharmacy, Central
University of Rajasthan, NH8, Bandarsindri, Ajmer-305817,
India
;
    'Thirumoorthi, Ramalingam' .
;
Department of Chemistry, School of Chemical Sciences and Pharmacy, Central
University of Rajasthan, NH8, Bandarsindri, Ajmer-305817,
India
;
_publ_section_synopsis
;
The title salt contains two cations and two anions in the asymmetric unit.
;
_chemical_name_systematic
;
1-Hydroxy-4-methylpyridinium chloride
;
_chemical_name_common     ?
_chemical_formula_moiety     'C6 H8 N O +, Cl -'
_chemical_formula_sum     'C6 H8 Cl N O'
_chemical_formula_iupac     'C6 H8 N O +, Cl -'
_chemical_formula_weight     145.58
_chemical_melting_point     ?
_space_group_crystal_system     monoclinic
_space_group_name_H-M_alt     'P 21/c'
_space_group_name_Hall     '-P 2ybc'
loop_
    _space_group_symop_operation_xyz
    'x, y, z'
    '-x, y+1/2, -z+1/2'
    '-x, -y, -z'
    'x, -y-1/2, z-1/2'
_cell_length_a     7.1610(16)
_cell_length_b     26.271(6)
_cell_length_c     7.7474(17)
_cell_angle_alpha     90
_cell_angle_beta     95.495(3)
_cell_angle_gamma     90
_cell_volume     1450.8(6)
_cell_formula_units_Z     8
_cell_measurement_reflns_used     9290
_cell_measurement_theta_min     2.75
_cell_measurement_theta_max     24.51
_cell_measurement_temperature     296(2)
_exptl_crystal_description     Needle
_exptl_crystal_colour     Colorless
_exptl_crystal_size_max     0.110
_exptl_crystal_size_mid     0.090
_exptl_crystal_size_min     0.060
_exptl_crystal_density_diffrn     1.333
_exptl_crystal_density_meas     ?
_exptl_crystal_density_method     ?
_exptl_crystal_F_000     608
_exptl_absorpt_coefficient_mu     0.443
_exptl_absorpt_correction_type     multi-scan
_exptl_absorpt_process_details
;
(SADABS; Bruker, 2014)
;
_exptl_absorpt_correction_T_min     0.953
_exptl_absorpt_correction_T_max     0.974
_diffrn_ambient_temperature     296(2)
_diffrn_source     ?
_diffrn_radiation_type     MoK\a
_diffrn_radiation_wavelength     0.71073
_diffrn_measurement_device_type     'Bruker APEXII CCD'
_diffrn_measurement_method     \w
_diffrn_detector_area_resol_mean     ?
_diffrn_reflns_number     41123
_diffrn_reflns_av_R_equivalents     0.0512
_diffrn_reflns_av_unetI/netI     0.0242
_diffrn_reflns_theta_min     1.550
_diffrn_reflns_theta_max     27.627
_diffrn_reflns_theta_full     25.242
_diffrn_measured_fraction_theta_max     0.996
_diffrn_measured_fraction_theta_full     1.000
_diffrn_reflns_limit_h_min     -9
_diffrn_reflns_limit_h_max     9
_diffrn_reflns_limit_k_min     -34
_diffrn_reflns_limit_k_max     34
_diffrn_reflns_limit_l_min     -10
_diffrn_reflns_limit_l_max     10
_refine_special_details     ?
_reflns_number_total     3354
_reflns_number_gt     2663
_reflns_threshold_expression     'I > 2\s(I)'
_refine_ls_structure_factor_coef     Fsqd
_refine_ls_matrix_type     full
_refine_ls_R_factor_all     0.0543
_refine_ls_R_factor_gt     0.0423
_refine_ls_wR_factor_gt     0.1207
_refine_ls_wR_factor_ref     0.1293
_refine_ls_goodness_of_fit_ref     1.061
_refine_ls_restrained_S_all     1.061
_refine_ls_number_reflns     3354
_refine_ls_number_parameters     171
_refine_ls_number_restraints     0
_refine_ls_hydrogen_treatment     mixed
_refine_ls_weighting_scheme     calc
_refine_ls_weighting_details
              'w=1/[\s^2^(Fo^2^)+(0.0646P)^2^+0.4782P] where P=(Fo^2^+2Fc^2^)/3'
_atom_sites_solution_hydrogens     mixed
_atom_sites_solution_primary     direct
_atom_sites_solution_secondary     ?
_refine_ls_shift/su_max     0.001
_refine_ls_shift/su_mean     0.000
_refine_diff_density_max     0.341
_refine_diff_density_min     -0.255
_refine_ls_extinction_method     none
_refine_ls_extinction_coef     .
loop_
    _atom_type_symbol
    _atom_type_description
    _atom_type_scat_dispersion_real
    _atom_type_scat_dispersion_imag
    _atom_type_scat_source
    'C' 'C' 0.0033 0.0016
                         'International Tables Vol C Tables 4.2.6.8 and 6.1.1.4'
    'H' 'H' 0.0000 0.0000
                         'International Tables Vol C Tables 4.2.6.8 and 6.1.1.4'
    'N' 'N' 0.0061 0.0033
                         'International Tables Vol C Tables 4.2.6.8 and 6.1.1.4'
    'Cl' 'Cl' 0.1484 0.1585
                         'International Tables Vol C Tables 4.2.6.8 and 6.1.1.4'
    'O' 'O' 0.0106 0.0060
                         'International Tables Vol C Tables 4.2.6.8 and 6.1.1.4'
_computing_data_collection
;
APEX2 (Bruker, 2014)
;
_computing_cell_refinement
;
SAINT (Bruker, 2013)
;
_computing_data_reduction
;
SAINT (Bruker, 2013)
;
_computing_structure_solution
;
SHELXS97 (Sheldrick, 2008)
;
_computing_structure_refinement
;
SHELXL (Sheldrick, 2015)
;
_computing_molecular_graphics
;
ORTEP-3 for Windows (Farrugia, 2012)
;
_computing_publication_material
;
publCIF (Westrip, 2010)
;
loop_
    _atom_site_type_symbol
    _atom_site_label
    _atom_site_fract_x
    _atom_site_fract_y
    _atom_site_fract_z
    _atom_site_U_iso_or_equiv
    _atom_site_adp_type
    _atom_site_calc_flag
    _atom_site_occupancy
    _atom_site_disorder_assembly
    _atom_site_disorder_group
    C C1 0.3022(3) 0.78000(7) 0.4800(3) 0.0457(4) Uani d 1 . .
    H H1 0.400319 0.800303 0.449620 0.055 Uiso calc 1 . .
    C C2 0.1436(3) 0.80150(8) 0.5313(3) 0.0500(5) Uani d 1 . .
    H H2 0.133207 0.836765 0.534577 0.060 Uiso calc 1 . .
    C C3 -0.0028(3) 0.77163(8) 0.5785(2) 0.0448(4) Uani d 1 . .
    C C4 0.0191(3) 0.71936(8) 0.5702(3) 0.0496(5) Uani d 1 . .
    H H4 -0.075402 0.698063 0.602249 0.060 Uiso calc 1 . .
    C C5 0.1785(3) 0.69878(8) 0.5152(3) 0.0488(5) Uani d 1 . .
    H H5 0.191540 0.663677 0.506589 0.059 Uiso calc 1 . .
    C C6 -0.1788(3) 0.79546(12) 0.6313(3) 0.0711(7) Uani d 1 . .
    H H6A -0.166953 0.831849 0.629104 0.107 Uiso calc 1 . .
    H H6B -0.283357 0.785194 0.552116 0.107 Uiso calc 1 . .
    H H6C -0.198791 0.784606 0.746382 0.107 Uiso calc 1 . .
    C C7 0.6459(3) 0.54962(9) 0.3558(3) 0.0571(5) Uani d 1 . .
    H H7 0.608047 0.564925 0.454901 0.069 Uiso calc 1 . .
    C C8 0.7375(3) 0.50418(9) 0.3661(3) 0.0564(5) Uani d 1 . .
    H H8 0.761757 0.488208 0.472987 0.068 Uiso calc 1 . .
    C C9 0.7952(3) 0.48143(8) 0.2181(3) 0.0485(5) Uani d 1 . .
    C C10 0.7595(3) 0.50710(8) 0.0630(3) 0.0477(5) Uani d 1 . .
    H H10 0.799599 0.493306 -0.037661 0.057 Uiso calc 1 . .
    C C11 0.6660(3) 0.55255(8) 0.0555(3) 0.0477(5) Uani d 1 . .
    H H11 0.641024 0.569680 -0.049225 0.057 Uiso calc 1 . .
    C C12 0.8943(4) 0.43125(10) 0.2289(4) 0.0741(7) Uani d 1 . .
    H H12A 0.905880 0.419521 0.346807 0.111 Uiso calc 1 . .
    H H12B 0.823683 0.406943 0.156757 0.111 Uiso calc 1 . .
    H H12C 1.016852 0.435067 0.190073 0.111 Uiso calc 1 . .
    N N1 0.3148(2) 0.72972(6) 0.47417(19) 0.0405(4) Uani d 1 . .
    N N2 0.6116(2) 0.57173(6) 0.2021(2) 0.0474(4) Uani d 1 . .
    Cl CL1 0.15453(8) 0.58405(2) 0.27982(7) 0.05342(17) Uani d 1 . .
    Cl CL2 0.59963(8) 0.64306(2) 0.69818(7) 0.05963(19) Uani d 1 . .
    O O1 0.4730(2) 0.70951(7) 0.4144(2) 0.0599(4) Uani d 1 . .
    O O2 0.5160(3) 0.61737(6) 0.1905(3) 0.0670(5) Uani d 1 . .
    H H1A 0.517(4) 0.6892(11) 0.495(4) 0.084(10) Uiso d 1 . .
    H H2A 0.393(4) 0.6090(12) 0.228(4) 0.088(9) Uiso d 1 . .
loop_
    _atom_site_aniso_label
    _atom_site_aniso_U_11
    _atom_site_aniso_U_22
    _atom_site_aniso_U_33
    _atom_site_aniso_U_12
    _atom_site_aniso_U_13
    _atom_site_aniso_U_23
    C1 0.0450(10) 0.0393(10) 0.0525(11) -0.0037(8) 0.0041(8) 0.0030(8)
    C2 0.0510(11) 0.0393(10) 0.0586(12) 0.0063(8) 0.0000(9) -0.0050(9)
    C3 0.0394(9) 0.0594(12) 0.0348(9) 0.0058(8) -0.0009(7) -0.0047(8)
    C4 0.0439(10) 0.0559(12) 0.0493(11) -0.0069(9) 0.0056(8) 0.0053(9)
    C5 0.0588(12) 0.0363(10) 0.0524(11) -0.0026(8) 0.0114(9) 0.0003(8)
    C6 0.0472(12) 0.099(2) 0.0664(15) 0.0218(12) 0.0036(11) -0.0100(14)
    C7 0.0726(14) 0.0504(12) 0.0525(12) 0.0004(10) 0.0271(10) -0.0030(10)
    C8 0.0690(14) 0.0532(12) 0.0494(12) 0.0051(10) 0.0174(10) 0.0066(10)
    C9 0.0457(10) 0.0430(10) 0.0585(12) -0.0016(8) 0.0146(9) 0.0006(9)
    C10 0.0516(11) 0.0458(11) 0.0476(11) -0.0038(9) 0.0145(9) -0.0070(9)
    C11 0.0477(10) 0.0474(11) 0.0492(11) -0.0048(8) 0.0116(8) 0.0034(9)
    C12 0.0871(19) 0.0566(14) 0.0821(18) 0.0209(13) 0.0252(14) 0.0068(13)
    N1 0.0429(8) 0.0426(8) 0.0373(8) 0.0066(7) 0.0097(6) -0.0004(6)
    N2 0.0494(9) 0.0346(8) 0.0616(10) 0.0001(7) 0.0216(8) 0.0019(7)
    CL1 0.0606(3) 0.0456(3) 0.0555(3) -0.0034(2) 0.0130(2) 0.0013(2)
    CL2 0.0654(4) 0.0611(4) 0.0534(3) 0.0105(3) 0.0104(2) 0.0046(2)
    O1 0.0613(9) 0.0643(10) 0.0585(9) 0.0200(8) 0.0288(8) 0.0073(8)
    O2 0.0717(11) 0.0387(8) 0.0967(13) 0.0096(7) 0.0401(9) 0.0097(8)
_geom_special_details
;
 All esds (except the esd in the dihedral angle between two l.s. planes)
 are estimated using the full covariance matrix.  The cell esds are taken
 into account individually in the estimation of esds in distances, angles
 and torsion angles; correlations between esds in cell parameters are only
 used when they are defined by crystal symmetry.  An approximate (isotropic)
 treatment of cell esds is used for estimating esds involving l.s. planes.
;
loop_
    _geom_bond_atom_site_label_1
    _geom_bond_atom_site_label_2
    _geom_bond_site_symmetry_2
    _geom_bond_distance
    _geom_bond_publ_flag
    C1 N1 . 1.325(3) ?
    C1 C2 . 1.361(3) ?
    C1 H1 . 0.9300 ?
    C2 C3 . 1.386(3) ?
    C2 H2 . 0.9300 ?
    C3 C4 . 1.384(3) ?
    C3 C6 . 1.499(3) ?
    C4 C5 . 1.367(3) ?
    C4 H4 . 0.9300 ?
    C5 N1 . 1.332(3) ?
    C5 H5 . 0.9300 ?
    C6 H6A . 0.9600 ?
    C6 H6B . 0.9600 ?
    C6 H6C . 0.9600 ?
    C7 N2 . 1.326(3) ?
    C7 C8 . 1.361(3) ?
    C7 H7 . 0.9300 ?
    C8 C9 . 1.390(3) ?
    C8 H8 . 0.9300 ?
    C9 C10 . 1.380(3) ?
    C9 C12 . 1.495(3) ?
    C10 C11 . 1.367(3) ?
    C10 H10 . 0.9300 ?
    C11 N2 . 1.335(3) ?
    C11 H11 . 0.9300 ?
    C12 H12A . 0.9600 ?
    C12 H12B . 0.9600 ?
    C12 H12C . 0.9600 ?
    N1 O1 . 1.371(2) ?
    N2 O2 . 1.379(2) ?
    O1 H1A . 0.86(3) ?
    O2 H2A . 0.98(3) ?
loop_
    _geom_angle_atom_site_label_1
    _geom_angle_atom_site_label_2
    _geom_angle_atom_site_label_3
    _geom_angle_site_symmetry_1
    _geom_angle_site_symmetry_3
    _geom_angle
    _geom_angle_publ_flag
    N1 C1 C2 . . 118.98(19) ?
    N1 C1 H1 . . 120.5 ?
    C2 C1 H1 . . 120.5 ?
    C1 C2 C3 . . 121.03(19) ?
    C1 C2 H2 . . 119.5 ?
    C3 C2 H2 . . 119.5 ?
    C4 C3 C2 . . 117.21(18) ?
    C4 C3 C6 . . 122.0(2) ?
    C2 C3 C6 . . 120.8(2) ?
    C5 C4 C3 . . 120.56(19) ?
    C5 C4 H4 . . 119.7 ?
    C3 C4 H4 . . 119.7 ?
    N1 C5 C4 . . 119.06(19) ?
    N1 C5 H5 . . 120.5 ?
    C4 C5 H5 . . 120.5 ?
    C3 C6 H6A . . 109.5 ?
    C3 C6 H6B . . 109.5 ?
    H6A C6 H6B . . 109.5 ?
    C3 C6 H6C . . 109.5 ?
    H6A C6 H6C . . 109.5 ?
    H6B C6 H6C . . 109.5 ?
    N2 C7 C8 . . 118.9(2) ?
    N2 C7 H7 . . 120.5 ?
    C8 C7 H7 . . 120.5 ?
    C7 C8 C9 . . 120.6(2) ?
    C7 C8 H8 . . 119.7 ?
    C9 C8 H8 . . 119.7 ?
    C10 C9 C8 . . 117.57(19) ?
    C10 C9 C12 . . 121.8(2) ?
    C8 C9 C12 . . 120.7(2) ?
    C11 C10 C9 . . 120.85(19) ?
    C11 C10 H10 . . 119.6 ?
    C9 C10 H10 . . 119.6 ?
    N2 C11 C10 . . 118.36(19) ?
    N2 C11 H11 . . 120.8 ?
    C10 C11 H11 . . 120.8 ?
    C9 C12 H12A . . 109.5 ?
    C9 C12 H12B . . 109.5 ?
    H12A C12 H12B . . 109.5 ?
    C9 C12 H12C . . 109.5 ?
    H12A C12 H12C . . 109.5 ?
    H12B C12 H12C . . 109.5 ?
    C1 N1 C5 . . 123.14(17) ?
    C1 N1 O1 . . 117.29(16) ?
    C5 N1 O1 . . 119.49(16) ?
    C7 N2 C11 . . 123.68(18) ?
    C7 N2 O2 . . 119.18(17) ?
    C11 N2 O2 . . 117.14(18) ?
    N1 O1 H1A . . 104(2) ?
    N2 O2 H2A . . 103.9(18) ?
loop_
    _geom_torsion_atom_site_label_1
    _geom_torsion_atom_site_label_2
    _geom_torsion_atom_site_label_3
    _geom_torsion_atom_site_label_4
    _geom_torsion_site_symmetry_1
    _geom_torsion_site_symmetry_2
    _geom_torsion_site_symmetry_3
    _geom_torsion_site_symmetry_4
    _geom_torsion
    _geom_torsion_publ_flag
    N1 C1 C2 C3 . . . . 0.6(3) ?
    C1 C2 C3 C4 . . . . -0.4(3) ?
    C1 C2 C3 C6 . . . . -178.7(2) ?
    C2 C3 C4 C5 . . . . -0.8(3) ?
    C6 C3 C4 C5 . . . . 177.5(2) ?
    C3 C4 C5 N1 . . . . 1.8(3) ?
    N2 C7 C8 C9 . . . . 0.4(4) ?
    C7 C8 C9 C10 . . . . 1.3(3) ?
    C7 C8 C9 C12 . . . . -179.4(2) ?
    C8 C9 C10 C11 . . . . -1.8(3) ?
    C12 C9 C10 C11 . . . . 178.9(2) ?
    C9 C10 C11 N2 . . . . 0.6(3) ?
    C2 C1 N1 C5 . . . . 0.4(3) ?
    C2 C1 N1 O1 . . . . 177.09(18) ?
    C4 C5 N1 C1 . . . . -1.6(3) ?
    C4 C5 N1 O1 . . . . -178.24(18) ?
    C8 C7 N2 C11 . . . . -1.7(3) ?
    C8 C7 N2 O2 . . . . 178.9(2) ?
    C10 C11 N2 C7 . . . . 1.2(3) ?
    C10 C11 N2 O2 . . . . -179.39(18) ?
loop_
    _geom_hbond_atom_site_label_D
    _geom_hbond_atom_site_label_H
    _geom_hbond_atom_site_label_A
    _geom_hbond_site_symmetry_A
    _geom_hbond_distance_DH
    _geom_hbond_distance_HA
    _geom_hbond_distance_DA
    _geom_hbond_angle_DHA
    O1 H1A Cl2 1_555 0.86(3) 2.03(3) 2.8847(19) 175(3)
    O2 H2A Cl1 1_555 0.98(3) 1.91(3) 2.879(2) 172(3)
    C2 H2 Cl1 4_576 0.93 2.81 3.567(2) 139
    C5 H5 Cl1 1_555 0.93 2.73 3.519(2) 143
    C7 H7 Cl2 1_555 0.93 2.79 3.652(3) 154
    C8 H8 Cl1 3_666 0.93 2.72 3.618(3) 162
    C10 H10 Cl1 3_665 0.93 2.81 3.672(2) 155
    C11 H11 Cl2 1_554 0.93 2.74 3.646(2) 164
_shelx_space_group_comment
;
The symmetry employed for this shelxl refinement is uniquely defined
by the following loop, which should always be used as a source of
symmetry information in preference to the above space-group names.
They are only intended as comments.
;
_shelx_estimated_absorpt_T_min     ?
_shelx_estimated_absorpt_T_max     ?
_shelx_hkl_file
;
   1   0   0   40.06    2.34
   1   0   0   37.05    2.34
   1   0   0   38.12    2.34
   1   0   0   42.18    2.33
  -1   0   0   40.34    2.36
   1   0   0   37.95    2.34
  -1   0   0   41.03    2.35
  -1   0   0   40.33    2.37
   2   0   0   31.21    2.00
   2   0   0   35.82    1.99
   2   0   0   32.94    1.99
   2   0   0   31.04    2.00
  -2   0   0   34.53    2.02
  -2   0   0   33.60    2.05
  -2   0   0   34.69    2.05
  -2   0   0   34.89    2.04
   2   0   0   34.52    1.98
   2   0   0   32.08    2.00
   3   0   0   31.94    2.01
   3   0   0   31.80    1.99
   3   0   0   32.54    2.01
  -3   0   0   33.73    2.04
   3   0   0   34.03    1.98
  -3   0   0   32.45    2.07
  -3   0   0   35.07    2.07
   3   0   0   36.31    1.97
   3   0   0   30.46    2.00
  -4   0   0   17.88    1.21
   4   0   0   20.00    1.08
  -4   0   0   16.80    1.22
  -4   0   0   18.12    1.17
  -4   0   0   18.23    1.22
   4   0   0   17.23    1.13
   4   0   0   17.58    1.10
   4   0   0   16.49    1.12
   4   0   0   17.22    1.12
   4   0   0   17.18    1.10
   5   0   0   18.26    1.18
   5   0   0   19.06    1.19
   5   0   0   19.41    1.22
  -5   0   0   18.32    1.35
  -5   0   0   19.31    1.33
   5   0   0   18.00    1.21
  -5   0   0   19.21    1.27
  -5   0   0   20.53    1.35
  -6   0   0   20.22    1.51
   6   0   0   21.13    1.34
  -6   0   0   21.80    1.43
   6   0   0   22.46    1.38
   6   0   0   19.40    1.33
  -6   0   0   21.42    1.51
  -6   0   0   20.64    1.54
   6   0   0   21.25    1.37
  -7   0   0    5.35    0.59
  -7   0   0    5.72    0.71
   7   0   0    5.60    0.46
   7   0   0    5.38    0.47
   7   0   0    6.48    0.51
  -7   0   0    4.16    0.62
   7   0   0    5.14    0.45
  -7   0   0    5.22    0.72
  -8   0   0    0.20    0.31
  -8   0   0    1.24    0.41
   8   0   0    0.88    0.21
   8   0   0    0.96    0.22
  -8   0   0    0.56    0.36
  -9   0   0    0.52    0.33
  -9   0   0    0.19    0.35
  -9   0   0    0.76    0.41
   9   0   0    0.21    0.17
   1  -1   0   74.04    4.46
  -1  -1   0   75.09    4.48
   1  -1   0   75.35    4.46
   1  -1   0   74.88    4.46
   1  -1   0   79.41    4.46
   1  -1   0   78.79    4.46
  -1  -1   0   76.77    4.48
  -1  -1   0   77.37    4.48
   1  -1   0   71.30    4.46
  -1   1   0   79.15    4.49
  -1   1   0   76.10    4.49
  -1   1   0   78.30    4.47
  -1   1   0   75.35    4.47
   1   1   0   81.03    4.45
  -1   1   0   76.85    4.49
   1   1   0   73.37    4.47
   1   1   0   73.25    4.46
   1   1   0   72.53    4.46
   1   1   0   69.79    4.47
   2  -1   0  190.75   11.85
  -2  -1   0  212.14   11.90
  -2  -1   0  208.31   11.91
   2  -1   0  218.82   11.88
   2  -1   0  195.41   11.87
   2  -1   0  194.63   11.86
  -2  -1   0  209.69   11.89
   2  -1   0  202.51   11.85
   2  -1   0  199.70   11.86
   2   1   0  191.83   11.84
  -2   1   0  213.31   11.91
  -2   1   0  205.12   11.91
   2   1   0  188.95   11.85
   2   1   0  212.40   11.88
  -2   1   0  209.82   11.92
   2   1   0  192.94   11.87
   2   1   0  195.67   11.87
   2   1   0  194.72   11.86
  -2   1   0  204.85   11.88
   3  -1   0   17.71    1.14
  -3  -1   0   18.16    1.17
   3  -1   0   18.13    1.12
   3  -1   0   17.68    1.14
   3  -1   0   18.90    1.12
  -3  -1   0   17.82    1.20
   3  -1   0   18.00    1.13
  -3  -1   0   19.57    1.19
  -3  -1   0   17.10    1.20
   3  -1   0   19.76    1.10
   3   1   0   17.15    1.14
   3   1   0   19.49    1.09
  -3   1   0   18.03    1.21
  -3   1   0   18.30    1.20
   3   1   0   18.20    1.12
  -3   1   0   18.70    1.20
   3   1   0   18.72    1.11
   3   1   0   17.97    1.14
   3   1   0   17.10    1.13
  -3   1   0   18.49    1.16
  -4  -1   0    6.78    0.52
  -4  -1   0    6.65    0.57
   4  -1   0    6.63    0.48
  -4  -1   0    7.01    0.58
   4  -1   0    6.29    0.46
  -4  -1   0    6.63    0.54
   4  -1   0    6.36    0.45
   4  -1   0    6.81    0.45
   4  -1   0    7.19    0.43
  -4   1   0    6.32    0.51
   4   1   0    7.20    0.42
   4   1   0    6.19    0.48
  -4   1   0    6.07    0.57
   4   1   0    6.24    0.47
   4   1   0    6.70    0.48
  -4   1   0    6.75    0.57
   4   1   0    7.03    0.45
  -4   1   0    6.37    0.55
   4   1   0    6.46    0.45
   5  -1   0    2.93    0.26
   5  -1   0    3.80    0.30
  -5  -1   0    3.27    0.42
   5  -1   0    3.38    0.29
  -5  -1   0    3.07    0.43
  -5  -1   0    3.39    0.44
  -5  -1   0    2.70    0.35
   5  -1   0    3.10    0.27
   5   1   0    2.92    0.33
   5   1   0    2.97    0.29
  -5   1   0    3.77    0.45
   5   1   0    3.46    0.33
  -5   1   0    3.18    0.33
   5   1   0    3.04    0.26
  -5   1   0    3.93    0.46
  -5   1   0    3.22    0.38
  -5   1   0    2.92    0.43
   5   1   0    2.41    0.27
   6  -1   0   15.15    1.04
  -6  -1   0   14.57    1.16
   6  -1   0   13.73    1.00
   6  -1   0   15.68    1.05
  -6  -1   0   15.74    1.20
  -6  -1   0   15.62    1.10
   6  -1   0   16.58    1.02
  -6  -1   0   15.30    1.21
  -6   1   0   16.18    1.10
  -6   1   0   17.48    1.23
  -6   1   0   17.60    1.26
   6   1   0   14.13    1.01
   6   1   0   16.01    1.04
   6   1   0   14.86    1.01
   6   1   0   16.39    1.05
  -6   1   0   15.23    1.18
   7  -1   0    9.72    0.70
  -7  -1   0    9.93    0.87
   7  -1   0    8.73    0.69
  -7  -1   0   10.41    0.93
  -7  -1   0   10.19    0.94
   7  -1   0    9.34    0.71
  -7  -1   0    8.69    0.77
  -7   1   0    9.92    0.95
   7   1   0   10.06    0.72
  -7   1   0    9.19    0.77
  -7   1   0   10.53    0.93
   7   1   0    9.49    0.69
  -7   1   0   10.84    0.93
   7   1   0    8.80    0.72
   7   1   0    9.29    0.69
   8  -1   0    0.01    0.14
  -8  -1   0    0.31    0.27
  -8  -1   0    0.02    0.23
  -8  -1   0    0.04    0.29
  -8   1   0    0.16    0.27
  -8   1   0   -0.30    0.26
  -8   1   0   -0.01    0.28
   8   1   0    0.12    0.15
   8   1   0   -0.03    0.12
   9  -1   0    0.35    0.18
  -9  -1   0   -0.15    0.25
   9  -1   0    0.28    0.29
  -9  -1   0   -0.02    0.30
  -9  -1   0   -0.03    0.35
   9   1   0    0.48    0.19
  -9   1   0    0.66    0.38
  -9   1   0    0.42    0.39
  -9   1   0    0.12    0.33
   0  -2   0   12.42    0.67
   0   2   0   10.59    0.68
   0   2   0   10.40    0.70
   0   2   0   10.71    0.70
   0   2   0   10.54    0.69
  -1  -2   0    3.94    0.28
   1  -2   0    4.23    0.26
  -1  -2   0    3.85    0.28
   1  -2   0    3.87    0.26
   1  -2   0    3.90    0.26
  -1  -2   0    3.83    0.28
   1  -2   0    3.71    0.26
   1  -2   0    4.08    0.26
   1   2   0    4.18    0.25
  -1   2   0    3.52    0.27
  -1   2   0    3.81    0.27
   1   2   0    3.56    0.27
   1   2   0    3.81    0.27
   1   2   0    4.09    0.30
   1   2   0    3.77    0.26
  -1   2   0    3.79    0.31
   1   2   0    3.78    0.26
  -1   2   0    3.50    0.30
   2  -2   0  145.69    8.83
   2  -2   0  164.61    8.83
  -2  -2   0  149.20    8.88
  -2  -2   0  151.72    8.88
   2  -2   0  141.52    8.84
  -2  -2   0  154.17    8.88
   2  -2   0  148.91    8.83
   2  -2   0  149.20    8.83
   2   2   0  144.34    8.84
  -2   2   0  151.85    8.90
   2   2   0  145.67    8.85
   2   2   0  147.53    8.83
   2   2   0  162.24    8.84
  -2   2   0  153.74    8.89
  -2   2   0  149.34    8.86
   2   2   0  140.36    8.84
  -2   2   0  153.76    8.84
   3  -2   0    6.24    0.41
  -3  -2   0    6.33    0.46
  -3  -2   0    6.17    0.47
  -3  -2   0    6.03    0.49
   3  -2   0    6.69    0.40
   3  -2   0    6.01    0.41
   3  -2   0    6.13    0.41
   3  -2   0    5.73    0.42
   3   2   0    5.92    0.38
  -3   2   0    6.16    0.42
  -3   2   0    6.80    0.52
   3   2   0    6.49    0.40
  -3   2   0    5.78    0.44
   3   2   0    5.84    0.42
  -3   2   0    6.60    0.50
   3   2   0    6.31    0.44
   3   2   0    6.17    0.43
   3   2   0    6.01    0.41
  -3   2   0    6.03    0.48
  -4  -2   0   12.90    0.97
  -4  -2   0   13.83    0.94
   4  -2   0   12.56    0.84
   4  -2   0   12.16    0.85
  -4  -2   0   13.02    0.91
   4  -2   0   12.83    0.86
   4  -2   0   14.87    0.83
   4  -2   0   13.24    0.85
  -4  -2   0   12.38    0.95
   4   2   0   13.28    0.86
  -4   2   0   13.02    0.96
   4   2   0   13.35    0.85
   4   2   0   14.70    0.80
  -4   2   0   13.51    0.96
  -4   2   0   13.15    0.90
   4   2   0   13.70    0.84
   4   2   0   12.37    0.86
  -4   2   0   13.50    0.86
  -4   2   0   13.09    0.98
   4   2   0   13.02    0.88
   5  -2   0    0.44    0.11
   5  -2   0    0.47    0.12
   5  -2   0    0.32    0.09
  -5  -2   0    0.68    0.18
  -5  -2   0    0.14    0.18
   5  -2   0    0.40    0.12
  -5  -2   0    0.47    0.23
  -5  -2   0    0.42    0.19
  -5   2   0    0.51    0.17
   5   2   0    0.24    0.10
  -5   2   0    0.42    0.23
   5   2   0    0.38    0.13
   5   2   0    0.37    0.09
   5   2   0    0.52    0.13
  -5   2   0    0.34    0.20
  -5   2   0    0.64    0.22
   5   2   0    0.48    0.10
  -6  -2   0    9.56    0.78
   6  -2   0    8.28    0.61
   6  -2   0    7.52    0.58
  -6  -2   0    7.59    0.67
  -6  -2   0    7.28    0.71
   6  -2   0    8.12    0.61
   6  -2   0    8.46    0.59
  -6  -2   0    8.14    0.77
  -6   2   0    8.57    0.77
   6   2   0    8.65    0.58
  -6   2   0    7.98    0.66
  -6   2   0    7.88    0.82
  -6   2   0    9.76    0.84
   6   2   0    7.88    0.61
   6   2   0    8.63    0.60
   6   2   0    7.42    0.61
  -7  -2   0    4.16    0.51
   7  -2   0    4.00    0.43
  -7  -2   0    3.95    0.62
  -7  -2   0    3.94    0.60
   7  -2   0    4.11    0.38
  -7  -2   0    4.41    0.60
   7  -2   0    3.54    0.39
   7   2   0    3.90    0.45
  -7   2   0    3.98    0.63
  -7   2   0    4.53    0.63
   7   2   0    4.12    0.38
  -7   2   0    4.31    0.51
  -7   2   0    4.55    0.62
   7   2   0    4.14    0.40
  -8  -2   0    0.62    0.32
   8  -2   0    0.71    0.20
   8  -2   0    0.28    0.15
  -8  -2   0    0.49    0.32
  -8  -2   0    0.83    0.33
   8   2   0    0.55    0.17
  -8   2   0    0.30    0.35
  -8   2   0    0.61    0.36
  -8   2   0    0.06    0.27
   8   2   0    0.29    0.16
   9  -2   0   -0.16    0.25
   9  -2   0   -0.08    0.15
  -9  -2   0   -0.01    0.35
  -9  -2   0    0.06    0.31
  -9  -2   0   -0.29    0.28
  -9   2   0    0.20    0.36
  -9   2   0    0.03    0.31
  -9   2   0    0.04    0.32
   9   2   0   -0.06    0.15
   0  -3   0    0.00    0.03
   0  -3   0   -0.15    0.02
   0  -3   0   -0.13    0.01
   0   3   0   -0.21    0.06
   0   3   0   -0.12    0.03
   0   3   0   -0.22    0.05
   0   3   0   -0.12    0.07
   0   3   0   -0.17    0.05
   1  -3   0   47.28    2.52
  -1  -3   0   42.21    2.53
   1  -3   0   42.42    2.51
   1  -3   0   45.72    2.51
   1  -3   0   44.77    2.51
  -1  -3   0   41.44    2.53
   1  -3   0   41.02    2.51
  -1  -3   0   40.87    2.53
   1   3   0   44.45    2.56
  -1   3   0   41.53    2.56
   1   3   0   39.96    2.52
  -1   3   0   41.12    2.52
   1   3   0   40.93    2.53
  -1   3   0   41.77    2.53
  -1   3   0   42.36    2.57
   1   3   0   41.24    2.50
  -1   3   0   43.08    2.57
   2  -3   0  776.87   45.86
   2  -3   0  872.59   45.85
   2  -3   0  801.29   45.78
   2  -3   0  735.03   45.80
  -2  -3   0  783.13   45.90
  -2  -3   0  758.05   45.85
  -2  -3   0  789.74   45.85
   2  -3   0  712.45   45.79
  -2   3   0  808.06   45.79
   2   3   0  743.23   45.86
   2   3   0  689.82   45.81
   2   3   0  822.67   45.77
  -2   3   0  788.02   45.87
   2   3   0  793.01   45.88
  -2   3   0  801.54   45.85
  -2   3   0  823.60   45.79
  -2   3   0  786.44   45.83
   2   3   0  788.99   45.84
   2   3   0  755.59   45.84
  -3  -3   0   17.78    1.14
   3  -3   0   18.12    1.07
   3  -3   0   17.16    1.08
   3  -3   0   16.89    1.07
   3  -3   0   16.56    1.09
  -3  -3   0   17.71    1.15
  -3  -3   0   17.58    1.15
   3  -3   0   18.63    1.07
  -3   3   0   17.03    1.11
  -3   3   0   17.19    1.17
   3   3   0   17.46    1.10
   3   3   0   17.03    1.07
  -3   3   0   17.87    1.19
  -3   3   0   17.41    1.08
   3   3   0   16.40    1.09
   3   3   0   17.31    1.04
  -3   3   0   18.55    1.17
   3   3   0   16.69    1.09
   3   3   0   19.12    1.06
   4  -3   0   23.66    1.33
   4  -3   0   21.60    1.34
   4  -3   0   20.71    1.36
  -4  -3   0   20.54    1.45
  -4  -3   0   21.04    1.42
   4  -3   0   21.93    1.35
  -4  -3   0   19.82    1.39
   4  -3   0   21.90    1.34
  -4  -3   0   22.37    1.45
   4   3   0   24.83    1.29
  -4   3   0   20.20    1.48
  -4   3   0   21.76    1.35
   4   3   0   21.79    1.33
   4   3   0   22.34    1.38
  -4   3   0   22.59    1.46
   4   3   0   20.17    1.36
   4   3   0   20.80    1.36
   4   3   0   20.54    1.33
  -4   3   0   20.94    1.39
  -4   3   0   22.36    1.47
   5  -3   0    5.37    0.42
  -5  -3   0    5.11    0.47
   5  -3   0    5.18    0.39
   5  -3   0    5.94    0.42
  -5  -3   0    5.39    0.59
  -5  -3   0    4.21    0.51
   5  -3   0    5.09    0.39
  -5  -3   0    6.35    0.56
  -5   3   0    4.97    0.46
  -5   3   0    4.84    0.57
   5   3   0    5.24    0.44
   5   3   0    5.76    0.43
  -5   3   0    4.75    0.57
  -5   3   0    5.05    0.64
   5   3   0    5.65    0.39
   5   3   0    4.66    0.38
   5   3   0    5.51    0.42
  -6  -3   0    1.00    0.29
  -6  -3   0    0.82    0.24
   6  -3   0    0.64    0.15
   6  -3   0    0.75    0.17
   6  -3   0    0.84    0.18
  -6  -3   0    0.57    0.24
   6  -3   0    0.54    0.14
  -6  -3   0    0.45    0.20
   6   3   0    0.73    0.15
  -6   3   0    0.93    0.22
  -6   3   0    0.74    0.28
   6   3   0    0.79    0.18
   6   3   0    1.22    0.21
  -6   3   0    0.72    0.27
  -6   3   0    0.78    0.31
   6   3   0    0.80    0.15
  -7  -3   0    0.07    0.16
  -7  -3   0   -0.13    0.19
  -7  -3   0   -0.20    0.19
   7  -3   0   -0.06    0.10
   7  -3   0   -0.06    0.10
   7  -3   0    0.02    0.10
  -7  -3   0    0.03    0.24
  -7   3   0    0.19    0.28
  -7   3   0    0.50    0.28
  -7   3   0    0.13    0.22
   7   3   0   -0.02    0.11
   7   3   0    0.06    0.13
   7   3   0    0.03    0.11
  -7   3   0   -0.01    0.21
   8  -3   0    0.16    0.14
  -8  -3   0    0.13    0.28
  -8  -3   0    0.58    0.30
  -8  -3   0    0.35    0.34
   8  -3   0    1.06    0.32
   8  -3   0    0.32    0.16
  -8   3   0   -0.06    0.25
  -8   3   0    1.02    0.45
   8   3   0    0.67    0.19
   8   3   0    0.55    0.18
  -8   3   0    0.81    0.34
  -9  -3   0   -0.04    0.31
   9  -3   0    0.12    0.27
  -9  -3   0   -0.40    0.27
  -9  -3   0    0.29    0.33
   9  -3   0    0.07    0.16
  -9   3   0    0.03    0.33
  -9   3   0    0.21    0.36
  -9   3   0   -0.09    0.33
   9   3   0    0.30    0.18
   0  -4   0   89.61    4.97
   0  -4   0   90.39    4.96
   0   4   0   80.36    5.00
   0   4   0   80.29    4.97
   0   4   0   83.38    5.04
   0   4   0   81.80    5.01
   1  -4   0  158.44    8.58
   1  -4   0  145.62    8.58
   1  -4   0  152.47    8.60
   1  -4   0  164.39    8.61
  -1  -4   0  148.22    8.61
  -1  -4   0  140.88    8.60
  -1  -4   0  145.10    8.61
   1   4   0  145.10    8.64
   1   4   0  136.15    8.60
  -1   4   0  149.10    8.58
  -1   4   0  144.23    8.66
  -1   4   0  145.35    8.65
   1   4   0  146.74    8.63
   1   4   0  137.93    8.60
   1   4   0  138.98    8.60
  -1   4   0  141.30    8.61
  -1   4   0  149.09    8.68
  -1   4   0  143.45    8.61
   2  -4   0  164.02    9.42
   2  -4   0  156.60    9.42
  -2  -4   0  159.12    9.47
   2  -4   0  178.92    9.43
  -2  -4   0  157.72    9.47
   2  -4   0  161.19    9.42
  -2  -4   0  153.92    9.47
  -2  -4   0  154.04    9.42
   2  -4   0  152.62    9.43
   2   4   0  155.76    9.42
   2   4   0  157.98    9.49
   2   4   0  156.13    9.44
   2   4   0  180.82    9.41
  -2   4   0  160.46    9.46
  -2   4   0  159.29    9.43
   2   4   0  154.42    9.45
  -2   4   0  162.20    9.52
  -2   4   0  165.43    9.52
   2   4   0  157.31    9.45
  -2   4   0  158.43    9.50
   3  -4   0   56.06    3.44
  -3  -4   0   55.47    3.50
   3  -4   0   57.87    3.43
  -3  -4   0   58.03    3.50
   3  -4   0   63.91    3.43
   3  -4   0   54.10    3.42
  -3  -4   0   56.84    3.50
   3  -4   0   60.20    3.43
  -3   4   0   58.59    3.54
  -3   4   0   59.13    3.56
  -3   4   0   58.10    3.47
  -3   4   0   58.64    3.44
   3   4   0   54.16    3.45
  -3   4   0   58.44    3.53
   3   4   0   56.59    3.43
   3   4   0   56.87    3.46
   3   4   0   53.36    3.44
   3   4   0   62.51    3.41
   4  -4   0   96.12    5.81
  -4  -4   0   96.26    5.88
   4  -4   0  100.38    5.82
  -4  -4   0   96.64    5.90
  -4  -4   0   98.30    5.93
   4  -4   0  108.93    5.81
   4  -4   0   97.56    5.81
   4  -4   0   97.76    5.83
   4   4   0   92.83    5.84
  -4   4   0   96.29    5.87
  -4   4   0   98.88    5.82
   4   4   0   93.40    5.81
  -4   4   0  100.68    5.96
   4   4   0   95.13    5.83
   4   4   0   98.94    5.85
   4   4   0  100.25    5.80
  -4   4   0   97.90    5.94
  -4   4   0  100.65    5.98
  -5  -4   0    3.60    0.43
  -5  -4   0    3.14    0.40
  -5  -4   0    3.05    0.43
  -5  -4   0    3.81    0.48
   5  -4   0    3.62    0.31
   5  -4   0    3.23    0.28
   5  -4   0    3.03    0.28
   5  -4   0    3.76    0.31
   5   4   0    3.07    0.34
   5   4   0    3.31    0.36
   5   4   0    3.11    0.27
  -5   4   0    3.15    0.38
   5   4   0    3.24    0.30
  -5   4   0    5.02    0.53
  -5   4   0    2.90    0.49
  -5   4   0    3.57    0.48
   5   4   0    3.57    0.29
   6  -4   0    3.41    0.33
  -6  -4   0    4.24    0.56
  -6  -4   0    3.63    0.47
  -6  -4   0    4.88    0.59
   6  -4   0    5.40    0.59
  -6  -4   0    3.57    0.48
   6  -4   0    3.47    0.36
   6  -4   0    3.83    0.37
  -6   4   0    3.76    0.54
   6   4   0    4.14    0.34
   6   4   0    4.14    0.38
  -6   4   0    4.51    0.64
   6   4   0    3.75    0.41
  -6   4   0    3.59    0.55
   6   4   0    3.86    0.42
  -6   4   0    3.82    0.45
  -7  -4   0    0.14    0.25
  -7  -4   0    0.66    0.26
   7  -4   0    0.29    0.12
  -7  -4   0    0.29    0.20
   7  -4   0    0.00    0.12
  -7  -4   0   -0.05    0.24
   7   4   0    0.17    0.16
   7   4   0    0.21    0.13
  -7   4   0    0.07    0.25
   7   4   0    0.21    0.13
  -7   4   0    0.26    0.30
  -7   4   0    0.38    0.29
   8  -4   0    0.19    0.17
  -8  -4   0    0.40    0.25
  -8  -4   0   -0.03    0.24
   8  -4   0    0.52    0.28
  -8  -4   0    0.59    0.35
   8  -4   0    0.18    0.14
  -8   4   0   -0.10    0.21
   8   4   0    0.45    0.18
   8   4   0    0.28    0.20
  -8   4   0    0.07    0.31
  -8   4   0    0.61    0.37
   8   4   0    0.29    0.16
   9  -4   0    1.45    0.29
  -9  -4   0    1.34    0.47
  -9  -4   0    1.43    0.51
  -9  -4   0    2.09    0.51
   9  -4   0    3.95    0.57
  -9   4   0    1.51    0.56
  -9   4   0    1.49    0.52
   9   4   0    1.71    0.31
  -9   4   0    2.34    0.63
   0  -5   0   -0.10    0.03
   0  -5   0   -0.03    0.04
   0   5   0   -0.13    0.11
   0   5   0   -0.31    0.07
   0   5   0   -0.28    0.10
   0   5   0   -0.18    0.04
   0   5   0   -0.08    0.08
   1  -5   0   85.32    4.48
   1  -5   0   77.61    4.46
  -1  -5   0   76.69    4.49
  -1  -5   0   67.73    4.48
  -1  -5   0   77.04    4.49
   1  -5   0   76.71    4.45
  -1   5   0   74.56    4.51
  -1   5   0   76.56    4.51
  -1   5   0   78.57    4.59
   1   5   0   74.75    4.45
  -1   5   0   77.17    4.47
   1   5   0   74.81    4.49
  -1   5   0   69.63    4.55
   1   5   0   73.66    4.52
  -2  -5   0    9.25    0.64
  -2  -5   0    8.97    0.63
   2  -5   0    9.44    0.59
   2  -5   0    9.46    0.58
  -2  -5   0    9.23    0.60
   2  -5   0    9.21    0.58
  -2  -5   0    9.34    0.63
   2  -5   0   10.15    0.60
   2   5   0    8.54    0.60
   2   5   0   10.87    0.57
   2   5   0    8.60    0.61
   2   5   0    9.46    0.59
  -2   5   0    9.16    0.61
  -2   5   0    8.68    0.62
   2   5   0    8.70    0.61
   2   5   0    9.62    0.67
  -2   5   0    9.66    0.70
  -2   5   0   10.32    0.69
   3  -5   0   25.44    1.58
  -3  -5   0   27.37    1.66
   3  -5   0   28.44    1.59
   3  -5   0   26.47    1.58
  -3  -5   0   24.70    1.65
   3  -5   0   26.93    1.58
  -3  -5   0   25.22    1.65
   3  -5   0   26.51    1.60
   3   5   0   23.75    1.60
   3   5   0   28.72    1.56
  -3   5   0   25.94    1.72
   3   5   0   26.36    1.68
   3   5   0   25.55    1.58
  -3   5   0   24.94    1.59
  -3   5   0   25.63    1.71
  -3   5   0   25.71    1.63
   3   5   0   26.19    1.62
   3   5   0   25.63    1.60
  -4  -5   0   10.61    0.82
   4  -5   0   13.01    0.75
   4  -5   0   11.40    0.74
   4  -5   0   11.38    0.76
  -4  -5   0   10.13    0.83
   4  -5   0   11.30    0.74
   4  -5   0   11.78    0.74
  -4  -5   0   12.39    0.86
   4   5   0   11.76    0.72
  -4   5   0   10.52    0.90
   4   5   0   10.51    0.76
  -4   5   0   12.53    0.91
   4   5   0   11.42    0.74
  -4   5   0   11.17    0.75
   4   5   0   11.81    0.78
  -4   5   0   11.50    0.87
  -4   5   0   12.03    0.80
   4   5   0   10.31    0.76
  -5  -5   0    0.28    0.19
   5  -5   0    0.08    0.09
  -5  -5   0    0.18    0.14
  -5  -5   0    0.17    0.16
  -5  -5   0    0.38    0.17
   5  -5   0    0.16    0.08
   5  -5   0    0.29    0.11
   5  -5   0    0.30    0.10
   5  -5   0    0.19    0.09
   5   5   0    0.12    0.09
   5   5   0    0.13    0.09
  -5   5   0    0.05    0.20
   5   5   0    0.01    0.07
  -5   5   0   -0.09    0.17
  -5   5   0    0.11    0.13
   5   5   0   -0.07    0.11
   5   5   0    0.04    0.08
  -5   5   0    0.13    0.18
   6  -5   0    1.41    0.21
  -6  -5   0    1.79    0.34
  -6  -5   0    1.46    0.35
  -6  -5   0    1.22    0.26
   6  -5   0    1.40    0.22
  -6  -5   0    1.42    0.36
   6  -5   0    1.75    0.24
   6   5   0    1.26    0.20
  -6   5   0    1.45    0.36
  -6   5   0    0.87    0.32
   6   5   0    1.62    0.27
   6   5   0    1.41    0.23
  -6   5   0    1.08    0.36
   6   5   0    1.77    0.26
  -6   5   0    1.67    0.29
   7  -5   0   -0.10    0.10
  -7  -5   0   -0.34    0.14
  -7  -5   0   -0.33    0.18
   7  -5   0    0.07    0.11
  -7  -5   0    0.31    0.19
  -7  -5   0    0.15    0.22
   7   5   0   -0.04    0.11
   7   5   0    0.01    0.12
  -7   5   0   -0.01    0.30
   7   5   0   -0.08    0.09
  -7   5   0    0.22    0.27
  -7   5   0   -0.29    0.19
  -8  -5   0    2.47    0.53
   8  -5   0    2.26    0.33
  -8  -5   0    2.39    0.53
   8  -5   0    2.24    0.32
   8  -5   0    2.61    0.47
  -8  -5   0    2.44    0.49
  -8   5   0    2.71    0.59
  -8   5   0    2.86    0.64
   8   5   0    2.19    0.33
   8   5   0    2.23    0.38
  -8   5   0    2.36    0.59
   9  -5   0    0.32    0.19
   9  -5   0    0.13    0.28
  -9  -5   0    0.41    0.34
  -9  -5   0    0.70    0.38
  -9  -5   0    0.08    0.33
   9  -5   0    0.57    0.30
  -9   5   0    0.32    0.39
  -9   5   0   -0.06    0.39
  -9   5   0   -0.12    0.33
   9   5   0    0.18    0.16
   0  -6   0  106.83    6.29
   0  -6   0  109.55    6.27
   0  -6   0  123.88    6.30
   0   6   0  100.29    6.40
   0   6   0  105.53    6.39
   0   6   0  102.76    6.35
   0   6   0  101.75    6.34
   0   6   0  101.58    6.29
   1  -6   0   41.51    2.40
   1  -6   0   42.45    2.41
  -1  -6   0   41.09    2.43
   1  -6   0   46.36    2.43
  -1  -6   0   40.23    2.43
  -1  -6   0   37.30    2.43
  -1   6   0   41.03    2.56
  -1   6   0   38.06    2.47
   1   6   0   40.79    2.39
   1   6   0   40.38    2.44
  -1   6   0   39.46    2.47
  -1   6   0   40.33    2.41
  -1   6   0   39.56    2.52
   1   6   0   38.87    2.43
  -1   6   0   39.39    2.52
  -2  -6   0   34.33    2.22
   2  -6   0   37.70    2.21
   2  -6   0   36.75    2.20
  -2  -6   0   35.68    2.26
   2  -6   0   38.93    2.20
  -2  -6   0   36.04    2.25
   2  -6   0   42.10    2.23
  -2  -6   0   36.45    2.26
   2   6   0   35.19    2.23
   2   6   0   36.50    2.20
  -2   6   0   37.24    2.22
  -2   6   0   35.86    2.24
   2   6   0   35.91    2.19
   2   6   0   35.11    2.24
   2   6   0   42.30    2.19
   2   6   0   34.85    2.29
  -2   6   0   37.18    2.26
  -2   6   0   36.82    2.34
  -2   6   0   37.45    2.35
  -2   6   0   37.44    2.33
  -3  -6   0    2.52    0.21
   3  -6   0    3.07    0.23
   3  -6   0    3.33    0.24
   3  -6   0    3.09    0.23
  -3  -6   0    3.20    0.34
   3  -6   0    3.24    0.23
  -3  -6   0    3.08    0.33
  -3  -6   0    2.98    0.32
   3  -6   0    3.01    0.24
   3   6   0    2.22    0.31
   3   6   0    2.99    0.25
  -3   6   0    3.13    0.40
  -3   6   0    2.94    0.39
  -3   6   0    2.89    0.31
  -3   6   0    2.79    0.25
   3   6   0    3.25    0.21
  -3   6   0    3.30    0.38
   3   6   0    2.93    0.27
   3   6   0    2.86    0.25
   3   6   0    2.96    0.22
   4  -6   0   17.04    0.94
  -4  -6   0   14.64    1.01
   4  -6   0   14.09    0.91
   4  -6   0   14.49    0.92
  -4  -6   0   14.69    1.03
   4  -6   0   14.15    0.94
  -4  -6   0   14.04    1.02
   4  -6   0   13.78    0.92
  -4   6   0   14.53    0.93
   4   6   0   14.44    0.96
  -4   6   0   14.72    1.10
   4   6   0   14.89    0.90
   4   6   0   13.99    0.95
   4   6   0   13.90    0.91
  -4   6   0   13.87    1.10
   4   6   0   14.64    0.95
  -4   6   0   14.26    0.98
  -4   6   0   14.20    1.06
   5  -6   0    6.93    0.53
  -5  -6   0    7.83    0.69
   5  -6   0    7.85    0.56
  -5  -6   0    7.48    0.68
   5  -6   0    7.34    0.54
   5  -6   0    8.62    0.55
   5  -6   0    8.47    0.55
  -5  -6   0    7.62    0.64
  -5  -6   0    7.49    0.63
  -5   6   0    7.34    0.60
  -5   6   0    8.08    0.75
  -5   6   0    8.24    0.87
   5   6   0    7.22    0.56
   5   6   0    7.92    0.59
  -5   6   0    6.68    0.75
   5   6   0    7.12    0.53
   5   6   0    8.57    0.58
   5   6   0    7.40    0.52
   6  -6   0   25.91    1.64
  -6  -6   0   24.60    1.83
   6  -6   0   22.79    1.63
  -6  -6   0   26.44    1.81
  -6  -6   0   24.97    1.73
  -6  -6   0   25.74    1.77
   6   6   0   28.12    1.71
  -6   6   0   29.30    1.90
   6   6   0   27.38    1.67
   6   6   0   26.16    1.68
   6   6   0   26.04    1.64
  -6   6   0   26.82    1.89
  -6   6   0   25.26    1.71
  -6   6   0   27.61    1.93
   7  -6   0    4.80    0.56
   7  -6   0    2.78    0.34
  -7  -6   0    3.52    0.48
  -7  -6   0    3.57    0.57
  -7  -6   0    2.90    0.47
  -7  -6   0    3.55    0.57
   7  -6   0    2.45    0.32
  -7   6   0    3.20    0.67
   7   6   0    2.85    0.34
  -7   6   0    3.21    0.59
   7   6   0    3.05    0.37
  -7   6   0    2.63    0.56
   7   6   0    3.47    0.41
   8  -6   0   -0.14    0.14
  -8  -6   0    0.07    0.28
   8  -6   0    0.20    0.25
  -8  -6   0    0.45    0.31
   8  -6   0    0.15    0.14
  -8  -6   0   -0.11    0.19
  -8   6   0    0.29    0.30
  -8   6   0   -0.03    0.29
   8   6   0   -0.16    0.14
  -8   6   0    0.02    0.31
   8   6   0    0.03    0.13
   9  -6   0   -0.23    0.24
  -9  -6   0    0.00    0.35
  -9  -6   0    0.18    0.34
   9  -6   0    0.00    0.13
  -9  -6   0   -0.17    0.27
   9  -6   0   -0.20    0.14
  -9   6   0    0.23    0.41
  -9   6   0    0.08    0.39
  -9   6   0   -0.30    0.40
   9   6   0    0.08    0.14
   0  -7   0   -0.58    0.02
   0  -7   0   -0.61    0.04
   0  -7   0   -0.58    0.04
   0  -7   0   -0.65    0.03
   0   7   0   -0.52    0.14
   0   7   0   -0.55    0.10
   0   7   0   -0.58    0.05
   0   7   0   -0.46    0.11
   0   7   0   -0.47    0.15
   1  -7   0   55.21    3.13
   1  -7   0   60.69    3.16
   1  -7   0   52.66    3.12
  -1  -7   0   52.21    3.16
  -1  -7   0   51.29    3.16
  -1  -7   0   55.14    3.16
   1   7   0   52.98    3.12
  -1   7   0   52.76    3.31
   1   7   0   50.43    3.16
   1   7   0   51.44    3.17
  -1   7   0   53.28    3.21
  -1   7   0   51.03    3.20
   1   7   0   51.72    3.24
   1   7   0   50.88    3.21
  -1   7   0   50.36    3.25
  -1   7   0   53.54    3.14
  -2  -7   0    8.17    0.62
  -2  -7   0    9.21    0.65
   2  -7   0   10.03    0.59
   2  -7   0    9.16    0.59
  -2  -7   0   10.35    0.66
   2  -7   0   11.28    0.63
  -2  -7   0    9.62    0.65
   2  -7   0   10.17    0.61
  -2   7   0    8.55    0.72
  -2   7   0    8.91    0.65
  -2   7   0   10.02    0.61
   2   7   0    9.12    0.62
   2   7   0   10.13    0.60
   2   7   0    9.47    0.64
  -2   7   0    9.54    0.75
  -2   7   0    8.74    0.75
  -2   7   0    9.49    0.66
   2   7   0    9.77    0.64
   2   7   0    9.08    0.70
   2   7   0    9.83    0.58
   3  -7   0    0.13    0.11
   3  -7   0    0.36    0.07
  -3  -7   0    0.33    0.12
  -3  -7   0    0.38    0.13
   3  -7   0    0.19    0.07
   3  -7   0    0.20    0.06
  -3  -7   0    0.22    0.11
  -3  -7   0    0.26    0.08
   3  -7   0    0.25    0.07
   3   7   0    0.26    0.06
  -3   7   0    0.39    0.12
  -3   7   0    0.27    0.16
  -3   7   0    0.23    0.10
   3   7   0    0.36    0.07
  -3   7   0    0.04    0.16
   3   7   0    0.33    0.14
   3   7   0    0.32    0.10
   3   7   0    0.32    0.05
  -3   7   0   -0.02    0.14
   3   7   0    0.23    0.09
   3   7   0    0.19    0.08
  -4  -7   0   13.62    0.99
   4  -7   0   13.24    0.89
   4  -7   0   16.34    0.92
  -4  -7   0   14.83    1.01
  -4  -7   0   13.59    1.00
   4  -7   0   12.80    0.90
   4  -7   0   15.72    0.90
   4   7   0   13.90    0.93
   4   7   0   14.69    0.94
   4   7   0   15.32    0.87
  -4   7   0   13.07    0.95
  -4   7   0   13.13    1.08
  -4   7   0   13.29    0.91
   4   7   0   13.36    0.94
   4   7   0   13.69    0.89
  -4   7   0   14.57    1.09
  -4   7   0   12.74    1.04
   5  -7   0   11.41    0.77
   5  -7   0   11.56    0.78
  -5  -7   0   10.27    0.90
   5  -7   0   11.95    0.79
  -5  -7   0   12.11    0.89
  -5  -7   0   11.65    0.87
  -5  -7   0   11.47    0.91
  -5   7   0   10.79    0.84
   5   7   0   11.57    0.77
  -5   7   0   12.66    1.01
  -5   7   0   11.98    0.97
  -5   7   0   12.30    1.03
   5   7   0   11.73    0.81
   5   7   0   12.18    0.82
   5   7   0   12.03    0.84
  -6  -7   0   -0.01    0.15
  -6  -7   0    0.39    0.23
   6  -7   0    0.34    0.21
   6  -7   0    0.05    0.11
  -6  -7   0    0.29    0.19
  -6  -7   0    0.43    0.23
   6  -7   0    0.26    0.12
   6   7   0    0.22    0.12
  -6   7   0    0.32    0.19
   6   7   0    0.10    0.10
  -6   7   0    0.19    0.28
  -6   7   0    0.16    0.25
  -6   7   0   -0.03    0.22
   6   7   0    0.03    0.11
   6   7   0    0.28    0.16
   7  -7   0    0.21    0.22
  -7  -7   0    0.11    0.20
  -7  -7   0    0.27    0.23
  -7  -7   0   -0.15    0.21
   7  -7   0    0.05    0.12
  -7  -7   0    0.22    0.20
   7  -7   0    0.39    0.15
  -7   7   0   -0.22    0.24
   7   7   0    0.03    0.12
   7   7   0    0.18    0.18
   7   7   0    0.25    0.16
  -7   7   0   -0.11    0.30
   7   7   0   -0.04    0.11
  -7   7   0   -0.35    0.26
   8  -7   0    0.63    0.31
  -8  -7   0   -0.01    0.20
  -8  -7   0    0.40    0.33
  -8  -7   0    0.01    0.25
   8  -7   0    0.05    0.16
   8  -7   0    0.17    0.15
   8   7   0    0.35    0.16
   8   7   0    0.37    0.19
  -8   7   0    0.22    0.34
  -8   7   0    0.26    0.36
  -8   7   0    0.14    0.37
   9  -7   0    0.19    0.18
   9  -7   0   -0.17    0.17
  -9  -7   0   -0.05    0.25
   9  -7   0    0.44    0.29
  -9  -7   0   -0.02    0.28
  -9  -7   0    0.04    0.33
  -9   7   0   -0.10    0.40
  -9   7   0   -0.18    0.31
   9   7   0   -0.27    0.19
   9   7   0   -0.07    0.15
  -9   7   0    0.48    0.44
   0  -8   0   33.30    1.99
   0  -8   0   32.38    1.98
   0  -8   0   33.64    1.96
   0  -8   0   37.92    2.01
   0   8   0   31.45    2.14
   0   8   0   30.52    1.99
   0   8   0   33.15    2.07
   0   8   0   32.07    2.05
   0   8   0   31.50    2.12
   1  -8   0   70.68    4.17
   1  -8   0   81.81    4.22
   1  -8   0   82.22    4.21
  -1  -8   0   67.72    4.21
  -1  -8   0   72.47    4.22
  -1  -8   0   64.31    4.22
   1  -8   0   70.52    4.18
   1   8   0   69.43    4.17
   1   8   0   69.10    4.21
   1   8   0   70.21    4.31
  -1   8   0   69.19    4.39
   1   8   0   70.75    4.24
  -1   8   0   72.64    4.20
  -1   8   0   67.42    4.27
  -1   8   0   66.36    4.31
  -1   8   0   68.48    4.28
   1   8   0   69.73    4.28
   2  -8   0    1.42    0.12
   2  -8   0    1.43    0.16
  -2  -8   0    1.12    0.16
  -2  -8   0    0.90    0.15
  -2  -8   0    1.16    0.17
   2  -8   0    1.90    0.22
   2  -8   0    1.33    0.11
  -2  -8   0    0.88    0.14
  -2   8   0    1.28    0.13
   2   8   0    0.97    0.15
   2   8   0    1.03    0.14
  -2   8   0    1.13    0.19
  -2   8   0    0.77    0.23
  -2   8   0    1.04    0.24
   2   8   0    1.04    0.10
   2   8   0    0.83    0.19
  -2   8   0    1.51    0.31
   2   8   0    1.23    0.24
  -2   8   0    1.17    0.19
   2   8   0    0.87    0.15
   3  -8   0   16.16    1.01
   3  -8   0   17.93    1.03
  -3  -8   0   15.14    1.07
  -3  -8   0   15.39    1.01
  -3  -8   0   15.31    1.07
   3  -8   0   16.45    0.99
  -3  -8   0   16.04    1.08
   3  -8   0   15.92    0.99
   3   8   0   15.45    1.12
  -3   8   0   15.47    1.19
  -3   8   0   15.67    1.18
  -3   8   0   15.44    1.06
  -3   8   0   16.16    1.05
   3   8   0   15.80    1.04
  -3   8   0   15.59    1.16
   3   8   0   16.22    1.00
   3   8   0   17.96    0.97
   3   8   0   15.96    1.03
  -3   8   0   16.04    1.01
   3   8   0   16.11    0.98
   3   8   0   16.17    1.05
   4  -8   0   82.68    4.45
  -4  -8   0   76.98    4.54
   4  -8   0   79.59    4.42
  -4  -8   0   74.57    4.53
   4  -8   0   72.72    4.43
  -4  -8   0   72.26    4.53
   4  -8   0   71.88    4.42
  -4   8   0   75.08    4.45
   4   8   0   74.56    4.48
  -4   8   0   72.95    4.65
  -4   8   0   71.53    4.49
   4   8   0   72.83    4.41
   4   8   0   73.19    4.42
  -4   8   0   72.21    4.60
   4   8   0   68.24    4.55
   4   8   0   79.33    4.40
  -4   8   0   74.18    4.65
   4   8   0   72.05    4.46
   4   8   0   73.36    4.46
  -5  -8   0    0.20    0.17
  -5  -8   0    0.11    0.17
   5  -8   0    0.26    0.11
   5  -8   0    0.31    0.11
   5  -8   0    0.35    0.11
  -5  -8   0    0.00    0.13
   5  -8   0    0.47    0.20
  -5   8   0    0.18    0.21
   5   8   0    0.16    0.12
  -5   8   0    0.13    0.21
   5   8   0    0.16    0.08
  -5   8   0    0.10    0.26
   5   8   0    0.17    0.12
   5   8   0    0.24    0.11
  -5   8   0    0.00    0.14
   6  -8   0    8.91    0.70
  -6  -8   0   10.19    0.87
  -6  -8   0    9.41    0.87
  -6  -8   0   10.18    0.84
  -6  -8   0    9.63    0.80
   6  -8   0    9.59    0.70
  -6   8   0   10.93    0.95
   6   8   0   10.55    0.73
   6   8   0   10.20    0.70
  -6   8   0   10.45    0.98
  -6   8   0   10.91    1.00
   6   8   0   10.30    0.76
   6   8   0   10.71    0.78
  -6   8   0    9.29    0.78
   7  -8   0    0.07    0.14
  -7  -8   0    0.05    0.16
   7  -8   0    0.15    0.11
  -7  -8   0    0.02    0.21
  -7  -8   0   -0.07    0.17
  -7  -8   0    0.05    0.21
   7  -8   0    0.14    0.22
   7   8   0   -0.02    0.12
   7   8   0    0.12    0.18
  -7   8   0   -0.17    0.25
   7   8   0    0.04    0.12
  -7   8   0    0.61    0.35
  -7   8   0   -0.02    0.25
   7   8   0    0.20    0.17
  -8  -8   0    0.00    0.23
   8  -8   0    0.28    0.16
  -8  -8   0    0.81    0.34
   8  -8   0    0.24    0.26
  -8  -8   0    0.22    0.25
   8  -8   0    0.29    0.16
  -8   8   0   -0.12    0.31
   8   8   0    0.02    0.12
  -8   8   0    0.56    0.35
   8   8   0    0.07    0.18
  -8   8   0    0.19    0.37
   9  -8   0    0.62    0.24
  -9  -8   0    0.31    0.33
   9  -8   0    0.30    0.20
   9  -8   0    0.34    0.29
  -9  -8   0    0.33    0.32
  -9   8   0   -0.08    0.34
  -9   8   0    0.36    0.43
  -9   8   0    0.94    0.71
   9   8   0    0.11    0.18
   0  -9   0    0.01    0.02
   0  -9   0    0.01    0.04
   0  -9   0    0.07    0.05
   0  -9   0    0.04    0.05
   0   9   0    0.04    0.14
   0   9   0    0.06    0.14
   0   9   0    0.20    0.12
   0   9   0    0.14    0.06
   0   9   0   -0.24    0.10
   1  -9   0  179.23    9.88
  -1  -9   0  172.03    9.89
  -1  -9   0  174.07    9.83
   1  -9   0  159.77    9.83
  -1  -9   0  165.09    9.89
   1  -9   0  187.19    9.89
  -1  -9   0  151.71    9.89
   1  -9   0  167.07    9.85
   1   9   0  171.71    9.84
  -1   9   0  162.88   10.09
   1   9   0  166.84    9.96
  -1   9   0  170.69    9.87
   1   9   0  168.76    9.92
  -1   9   0  165.78    9.96
  -1   9   0  154.70    9.99
   1   9   0  165.63    9.89
  -1   9   0  161.69    9.95
   1   9   0  171.48   10.00
  -2  -9   0   13.91    0.97
  -2  -9   0   15.76    0.98
   2  -9   0   17.20    0.96
   2  -9   0   14.78    0.93
  -2  -9   0   16.03    0.99
   2  -9   0   13.92    0.91
   2   9   0   13.62    1.04
  -2   9   0   14.61    1.02
   2   9   0   13.91    0.96
   2   9   0   14.94    1.04
  -2   9   0   14.93    1.15
  -2   9   0   15.52    1.10
  -2   9   0   14.72    1.01
  -2   9   0   14.78    1.10
   2   9   0   15.02    0.97
   2   9   0   13.85    0.95
  -2   9   0   15.23    0.93
   2   9   0   15.88    0.91
  -3  -9   0   63.56    3.81
  -3  -9   0   63.03    3.81
   3  -9   0   64.63    3.71
  -3  -9   0   63.37    3.75
   3  -9   0   61.24    3.72
  -3  -9   0   61.46    3.80
   3  -9   0   61.44    3.73
   3  -9   0   69.31    3.76
   3   9   0   61.82    3.86
   3   9   0   61.55    3.72
  -3   9   0   57.93    3.91
   3   9   0   61.65    3.77
  -3   9   0   59.60    3.90
  -3   9   0   60.94    3.78
  -3   9   0   63.18    3.74
   3   9   0   61.21    3.70
   3   9   0   60.46    3.76
   3   9   0   68.70    3.69
  -3   9   0   61.42    3.96
   3   9   0   64.13    3.76
  -3   9   0   61.34    3.81
   4  -9   0   34.44    1.90
   4  -9   0   31.87    1.85
  -4  -9   0   30.66    1.97
  -4  -9   0   31.07    1.98
   4  -9   0   29.28    1.87
  -4  -9   0   30.32    1.97
   4  -9   0   30.56    1.86
   4   9   0   30.80    1.86
  -4   9   0   30.48    2.11
  -4   9   0   30.15    1.90
   4   9   0   30.16    1.90
  -4   9   0   29.77    1.95
  -4   9   0   29.67    1.88
   4   9   0   29.28    2.00
   4   9   0   29.34    1.90
  -4   9   0   30.38    2.10
   4   9   0   32.33    1.93
  -4   9   0   28.40    2.06
  -5  -9   0    4.76    0.54
   5  -9   0    6.05    0.45
   5  -9   0    5.22    0.40
  -5  -9   0    5.17    0.60
  -5  -9   0    4.29    0.56
   5  -9   0    8.50    0.60
   5  -9   0    4.49    0.41
   5   9   0    5.37    0.44
  -5   9   0    4.80    0.72
   5   9   0    5.69    0.48
  -5   9   0    4.98    0.70
   5   9   0    5.27    0.40
  -5   9   0    4.76    0.52
  -5   9   0    5.99    0.72
  -5   9   0    5.07    0.43
   5   9   0    4.72    0.43
  -6  -9   0    3.73    0.46
   6  -9   0    2.80    0.33
   6  -9   0    3.33    0.34
  -6  -9   0    3.74    0.48
  -6  -9   0    2.46    0.46
  -6  -9   0    2.23    0.42
  -6   9   0    3.31    0.54
  -6   9   0    4.13    0.67
  -6   9   0    3.68    0.45
   6   9   0    3.11    0.33
   6   9   0    2.56    0.35
  -6   9   0    4.08    0.65
   6   9   0    4.01    0.36
   6   9   0    3.37    0.40
   7  -9   0   -0.07    0.12
   7  -9   0    0.14    0.12
  -7  -9   0    0.02    0.15
   7  -9   0    0.29    0.24
  -7  -9   0    0.48    0.26
  -7  -9   0   -0.15    0.15
  -7  -9   0   -0.09    0.21
  -7   9   0    0.01    0.28
   7   9   0    0.04    0.15
   7   9   0   -0.03    0.13
   7   9   0   -0.01    0.14
  -7   9   0   -0.31    0.21
   7   9   0    0.11    0.11
  -7   9   0   -0.18    0.28
  -8  -9   0    3.84    0.65
  -8  -9   0    2.96    0.55
   8  -9   0    3.88    0.43
  -8  -9   0    2.80    0.57
   8  -9   0    4.87    0.63
  -8  -9   0    2.95    0.54
   8  -9   0    2.96    0.41
  -8   9   0    2.26    0.61
   8   9   0    3.69    0.42
   8   9   0    3.80    0.49
  -8   9   0    4.15    0.78
  -8   9   0    2.69    0.70
   0 -10   0  104.31    6.29
   0 -10   0  103.56    6.32
   0 -10   0  115.56    6.35
   0 -10   0  108.88    6.32
   0  10   0  108.02    6.50
   0  10   0  102.95    6.52
   0  10   0  107.79    6.41
   0  10   0  103.84    6.32
   0  10   0  107.09    6.43
   1 -10   0   80.82    4.89
   1 -10   0   86.82    4.91
   1 -10   0   77.48    4.87
  -1 -10   0   81.32    4.93
  -1 -10   0   85.95    4.87
  -1 -10   0   75.71    4.93
   1 -10   0   94.25    4.94
  -1 -10   0   83.96    4.93
   1  10   0   82.77    4.96
   1  10   0   83.37    5.01
  -1  10   0   82.22    4.90
   1  10   0   84.17    5.05
   1  10   0   88.35    4.86
  -1  10   0   79.69    5.05
  -1  10   0   83.95    5.02
  -1  10   0   78.50    5.14
  -1  10   0   79.75    5.00
   1  10   0   79.68    4.92
  -2 -10   0   25.61    1.59
  -2 -10   0   26.38    1.60
   2 -10   0   24.48    1.53
   2 -10   0   24.61    1.52
  -2 -10   0   24.58    1.59
   2 -10   0   28.20    1.58
   2  10   0   26.04    1.68
   2  10   0   26.14    1.52
   2  10   0   25.43    1.58
   2  10   0   24.85    1.58
  -2  10   0   24.44    1.63
  -2  10   0   26.09    1.81
   2  10   0   25.58    1.56
  -2  10   0   24.51    1.54
   2  10   0   27.02    1.67
  -2  10   0   23.70    1.71
  -2  10   0   24.13    1.63
  -2  10   0   23.17    1.70
   3 -10   0  193.19   11.76
  -3 -10   0  204.33   11.84
   3 -10   0  222.84   11.80
  -3 -10   0  201.89   11.79
   3 -10   0  195.94   11.74
  -3 -10   0  199.18   11.84
  -3 -10   0  203.84   11.84
   3  10   0  193.49   11.80
   3  10   0  209.95   11.75
   3  10   0  197.83   11.79
  -3  10   0  196.43   11.85
  -3  10   0  190.20   11.95
  -3  10   0  199.44   11.76
   3  10   0  199.38   11.90
   3  10   0  195.41   11.71
  -3  10   0  203.86   11.83
  -3  10   0  194.85   11.97
   3  10   0  197.18   11.80
  -3  10   0  194.60   12.03
  -4 -10   0   28.18    1.92
  -4 -10   0   29.17    1.92
   4 -10   0   29.39    1.81
  -4 -10   0   33.09    1.95
   4 -10   0   34.60    1.87
   4 -10   0   27.82    1.82
   4  10   0   28.23    1.85
   4  10   0   30.55    1.86
  -4  10   0   28.30    1.83
   4  10   0   28.94    1.87
  -4  10   0   31.69    1.91
  -4  10   0   30.50    2.08
  -4  10   0   28.77    2.04
  -4  10   0   28.65    2.09
  -4  10   0   28.64    1.91
   4  10   0   29.54    1.97
   4  10   0   29.94    1.81
   5 -10   0    3.36    0.32
   5 -10   0    2.84    0.29
  -5 -10   0    2.97    0.43
   5 -10   0    2.88    0.33
  -5 -10   0    3.68    0.47
  -5 -10   0    2.33    0.37
   5 -10   0    6.03    0.56
   5  10   0    3.09    0.27
  -5  10   0    2.77    0.39
   5  10   0    2.66    0.35
   5  10   0    2.77    0.33
  -5  10   0    2.74    0.54
   5  10   0    2.99    0.33
  -5  10   0    2.81    0.56
  -5  10   0    3.02    0.52
   6 -10   0    5.07    0.46
  -6 -10   0    6.06    0.63
  -6 -10   0    6.06    0.71
  -6 -10   0    5.38    0.61
  -6 -10   0    5.69    0.67
   6 -10   0    5.19    0.44
  -6  10   0    5.73    0.61
   6  10   0    5.67    0.48
  -6  10   0    6.07    0.80
   6  10   0    5.14    0.48
   6  10   0    5.66    0.45
   6  10   0    5.90    0.53
  -6  10   0    6.09    0.85
  -6  10   0    6.61    0.87
  -7 -10   0    1.35    0.39
   7 -10   0    0.88    0.21
  -7 -10   0    1.11    0.30
   7 -10   0    1.19    0.22
  -7 -10   0    1.20    0.34
  -7 -10   0    1.34    0.36
   7 -10   0    2.07    0.38
  -7  10   0    2.50    0.54
  -7  10   0    1.01    0.45
   7  10   0    0.81    0.25
   7  10   0    1.15    0.21
  -7  10   0    0.97    0.44
   7  10   0    1.80    0.33
  -8 -10   0   -0.29    0.19
   8 -10   0   -0.03    0.14
  -8 -10   0   -0.15    0.22
  -8 -10   0    0.41    0.31
   8 -10   0   -0.08    0.15
  -8 -10   0   -0.18    0.16
   8 -10   0    0.42    0.26
   8  10   0   -0.04    0.17
  -8  10   0   -0.19    0.34
  -8  10   0   -0.11    0.32
   8  10   0   -0.02    0.12
  -8  10   0    0.32    0.43
   0 -11   0    0.08    0.06
   0 -11   0    0.16    0.06
   0 -11   0    0.11    0.06
   0 -11   0    0.04    0.03
   0  11   0    0.15    0.07
   0  11   0    0.17    0.19
   0  11   0   -0.04    0.15
   0  11   0    0.31    0.14
   0  11   0    0.39    0.17
  -1 -11   0   18.79    1.35
   1 -11   0   24.01    1.36
   1 -11   0   21.06    1.33
   1 -11   0   21.17    1.31
  -1 -11   0   20.58    1.35
  -1 -11   0   21.30    1.35
  -1 -11   0   22.85    1.29
  -1  11   0   21.35    1.48
   1  11   0   21.60    1.48
   1  11   0   24.09    1.28
   1  11   0   20.84    1.35
  -1  11   0   22.39    1.60
   1  11   0   20.40    1.38
  -1  11   0   20.95    1.33
  -1  11   0   21.39    1.45
   2 -11   0   88.37    4.70
  -2 -11   0   76.94    4.71
   2 -11   0   76.75    4.65
   2 -11   0   76.83    4.63
  -2 -11   0   79.57    4.71
  -2  11   0   74.84    4.85
   2  11   0   78.09    4.71
  -2  11   0   78.67    4.86
   2  11   0   78.66    4.70
   2  11   0   81.08    4.79
   2  11   0   83.33    4.63
  -2  11   0   74.38    4.94
  -2  11   0   78.94    4.66
   2  11   0   75.06    4.68
  -2  11   0   76.87    4.77
   2  11   0   77.66    4.81
  -2  11   0   76.48    4.76
  -3 -11   0   10.98    0.80
   3 -11   0   13.12    0.77
  -3 -11   0   11.23    0.77
   3 -11   0   10.25    0.70
   3 -11   0   11.11    0.73
  -3 -11   0   11.27    0.81
  -3 -11   0   11.54    0.80
  -3  11   0   11.24    0.73
  -3  11   0   10.56    0.82
  -3  11   0    9.76    0.98
   3  11   0   11.14    0.87
   3  11   0   11.59    0.77
   3  11   0   11.67    0.71
   3  11   0   11.65    0.77
  -3  11   0   10.05    0.93
  -3  11   0   10.44    0.93
  -3  11   0   10.40    0.82
   3  11   0   11.15    0.76
  -4 -11   0    0.76    0.21
   4 -11   0    1.59    0.22
  -4 -11   0    1.06    0.23
  -4 -11   0    1.12    0.25
   4 -11   0    1.13    0.15
   4 -11   0    1.96    0.28
   4 -11   0    1.14    0.17
  -4  11   0    1.02    0.24
   4  11   0    0.83    0.17
   4  11   0    0.71    0.17
  -4  11   0    1.83    0.45
  -4  11   0    1.29    0.36
   4  11   0    1.59    0.17
   4  11   0    1.23    0.29
  -4  11   0    0.88    0.16
   4  11   0    1.29    0.23
  -4  11   0    1.12    0.34
  -5 -11   0    0.17    0.17
   5 -11   0   -0.04    0.15
   5 -11   0    0.01    0.10
   5 -11   0    0.07    0.09
  -5 -11   0   -0.22    0.11
  -5 -11   0    0.00    0.14
   5 -11   0    0.04    0.07
   5  11   0   -0.02    0.07
  -5  11   0   -0.16    0.22
  -5  11   0    0.23    0.16
  -5  11   0    0.08    0.29
   5  11   0   -0.17    0.10
  -5  11   0    0.08    0.30
   5  11   0    0.01    0.09
   5  11   0   -0.09    0.09
   6 -11   0    3.86    0.34
  -6 -11   0    2.76    0.47
   6 -11   0    3.76    0.39
   6 -11   0    5.37    0.58
  -6 -11   0    3.14    0.47
  -6 -11   0    4.25    0.56
  -6  11   0    2.86    0.59
  -6  11   0    3.29    0.66
   6  11   0    4.33    0.45
   6  11   0    3.74    0.34
   6  11   0    3.44    0.43
   6  11   0    3.62    0.40
  -6  11   0    3.60    0.49
  -6  11   0    4.56    0.70
  -7 -11   0    0.30    0.22
   7 -11   0    0.23    0.24
  -7 -11   0    0.49    0.29
  -7 -11   0   -0.20    0.17
   7 -11   0   -0.04    0.13
   7 -11   0    0.15    0.14
  -7 -11   0   -0.04    0.21
  -7  11   0    0.45    0.37
   7  11   0    0.16    0.17
   7  11   0    0.47    0.20
  -7  11   0   -0.05    0.32
  -7  11   0   -0.01    0.31
   7  11   0    0.02    0.13
   8 -11   0   -0.05    0.14
   8 -11   0   -0.03    0.21
  -8 -11   0   -0.01    0.19
  -8 -11   0   -0.40    0.21
   8 -11   0   -0.14    0.09
  -8 -11   0    0.00    0.31
  -8 -11   0   -0.12    0.18
  -8  11   0   -0.04    0.34
  -8  11   0   -0.21    0.37
  -8  11   0    0.39    0.43
   8  11   0    0.52    0.24
   8  11   0    0.29    0.15
   0 -12   0    7.13    0.50
   0 -12   0    6.66    0.44
   0 -12   0    7.02    0.48
   0 -12   0    6.73    0.48
   0  12   0    6.95    0.60
   0  12   0    6.67    0.75
   0  12   0    7.38    0.68
   0  12   0    7.10    0.58
   0  12   0    6.55    0.48
  -1 -12   0   75.86    4.46
   1 -12   0   70.96    4.41
  -1 -12   0   77.73    4.40
  -1 -12   0   74.22    4.46
   1 -12   0   82.59    4.48
  -1 -12   0   64.00    4.47
   1 -12   0   71.74    4.44
  -1  12   0   71.55    4.72
  -1  12   0   74.91    4.70
   1  12   0   73.85    4.56
  -1  12   0   72.46    4.44
   1  12   0   74.38    4.46
   1  12   0   74.60    4.61
   1  12   0   82.96    4.39
   1  12   0   75.14    4.51
  -1  12   0   73.88    4.60
  -1  12   0   76.07    4.58
   2 -12   0   61.44    3.81
   2 -12   0   74.65    3.88
  -2 -12   0   64.35    3.89
   2 -12   0   71.96    3.88
   2 -12   0   60.61    3.83
  -2 -12   0   63.57    3.89
   2  12   0   61.94    3.87
   2  12   0   67.29    3.98
  -2  12   0   65.60    3.95
   2  12   0   62.91    3.85
  -2  12   0   60.85    4.14
  -2  12   0   62.74    3.97
   2  12   0   60.23    3.99
   2  12   0   62.59    3.89
  -2  12   0   63.93    3.83
   2  12   0   69.11    3.80
  -2  12   0   57.00    4.02
  -3 -12   0    3.75    0.41
  -3 -12   0    3.89    0.35
  -3 -12   0    4.33    0.39
  -3 -12   0    4.52    0.39
   3 -12   0    3.75    0.31
   3 -12   0    3.60    0.28
   3 -12   0    4.30    0.35
  -3  12   0    3.44    0.52
   3  12   0    4.28    0.29
  -3  12   0    4.22    0.31
   3  12   0    4.61    0.52
  -3  12   0    3.72    0.55
  -3  12   0    3.87    0.64
   3  12   0    3.43    0.32
   3  12   0    3.85    0.35
   3  12   0    4.08    0.35
  -3  12   0    4.48    0.47
  -3  12   0    5.01    0.52
  -4 -12   0    8.67    0.67
   4 -12   0    6.72    0.55
  -4 -12   0    8.45    0.68
   4 -12   0    8.91    0.61
  -4 -12   0    7.83    0.65
   4 -12   0    7.03    0.53
  -4  12   0    8.65    0.96
   4  12   0    7.91    0.61
   4  12   0    7.96    0.60
   4  12   0    8.31    0.54
   4  12   0    8.93    0.61
  -4  12   0    7.80    0.96
   4  12   0    8.88    0.73
  -4  12   0    9.16    0.92
  -4  12   0    7.53    0.66
  -5 -12   0    1.44    0.32
   5 -12   0    1.49    0.22
   5 -12   0    2.06    0.33
   5 -12   0    1.17    0.18
   5 -12   0    1.73    0.25
  -5 -12   0    1.08    0.27
  -5 -12   0    2.04    0.35
  -5  12   0    1.28    0.48
   5  12   0    1.34    0.24
  -5  12   0    1.88    0.34
   5  12   0    1.51    0.27
  -5  12   0    1.97    0.45
  -5  12   0    1.47    0.46
   5  12   0    1.84    0.38
   5  12   0    1.36    0.19
   5  12   0    1.72    0.24
  -6 -12   0    0.93    0.29
   6 -12   0    1.24    0.22
  -6 -12   0    2.11    0.39
  -6 -12   0    1.34    0.34
   6 -12   0    2.12    0.36
   6 -12   0    1.37    0.22
   6  12   0    1.53    0.27
  -6  12   0    1.79    0.52
  -6  12   0    1.94    0.37
   6  12   0    1.38    0.24
   6  12   0    1.70    0.23
  -6  12   0    1.29    0.42
   6  12   0    1.38    0.28
  -6  12   0    0.80    0.41
  -7 -12   0    1.19    0.33
  -7 -12   0    0.81    0.28
   7 -12   0    0.53    0.18
   7 -12   0    0.75    0.19
  -7 -12   0    0.91    0.33
   7 -12   0    1.30    0.32
  -7 -12   0    0.99    0.38
  -7  12   0    0.59    0.42
   7  12   0    1.04    0.22
  -7  12   0    0.37    0.42
  -7  12   0    1.79    0.55
   7  12   0    0.56    0.23
   7  12   0    0.56    0.22
  -8 -12   0    1.18    0.42
   8 -12   0    0.66    0.22
  -8 -12   0    1.01    0.32
   8 -12   0    0.53    0.18
   8 -12   0    1.03    0.33
  -8 -12   0    1.09    0.42
  -8 -12   0    0.50    0.28
  -8  12   0    0.52    0.45
   8  12   0    0.61    0.25
   8  12   0    0.33    0.18
  -8  12   0    0.27    0.45
  -8  12   0    0.77    0.50
   0 -13   0    0.03    0.08
   0 -13   0    0.11    0.05
   0 -13   0    0.01    0.05
   0 -13   0    0.10    0.07
   0  13   0    0.46    0.23
   0  13   0    0.21    0.17
   0  13   0    0.03    0.12
   0  13   0   -0.16    0.17
   0  13   0    0.13    0.08
  -1 -13   0   39.42    2.40
  -1 -13   0   38.50    2.40
   1 -13   0   37.69    2.35
   1 -13   0   43.22    2.42
  -1 -13   0   34.87    2.41
  -1 -13   0   40.13    2.33
   1 -13   0   40.04    2.38
  -1  13   0   37.24    2.67
  -1  13   0   38.61    2.52
  -1  13   0   40.44    2.56
  -1  13   0   38.73    2.38
   1  13   0   39.33    2.56
   1  13   0   40.49    2.45
  -1  13   0   41.56    2.66
   1  13   0   38.69    2.39
   1  13   0   39.72    2.52
  -2 -13   0   11.30    0.80
  -2 -13   0   10.83    0.80
   2 -13   0   12.67    0.78
   2 -13   0   10.94    0.71
   2 -13   0   12.09    0.79
   2 -13   0   10.66    0.74
   2  13   0   12.87    0.71
  -2  13   0   11.01    0.96
  -2  13   0   11.80    0.75
  -2  13   0   11.60    1.08
   2  13   0   11.00    0.76
  -2  13   0   10.01    0.87
  -2  13   0   12.89    0.90
   2  13   0   11.39    0.89
   2  13   0   11.65    0.92
   2  13   0   11.30    0.80
   2  13   0   11.44    0.79
  -3 -13   0   10.27    0.76
  -3 -13   0   11.05    0.79
   3 -13   0    9.78    0.68
  -3 -13   0   11.60    0.80
   3 -13   0   13.97    0.80
   3 -13   0   12.19    0.77
   3 -13   0    9.93    0.71
  -3 -13   0   10.38    0.79
  -3  13   0   10.88    0.96
  -3  13   0   10.08    0.95
  -3  13   0    9.85    0.70
   3  13   0   11.28    0.88
   3  13   0   12.06    0.69
   3  13   0   10.31    0.75
   3  13   0   10.83    0.76
  -3  13   0   10.79    1.18
  -3  13   0    9.50    0.83
  -3  13   0   10.05    0.83
   3  13   0   11.29    0.75
  -4 -13   0   14.94    1.04
   4 -13   0   12.93    0.90
   4 -13   0   14.77    0.98
  -4 -13   0   14.59    1.05
  -4 -13   0   15.53    1.05
   4 -13   0   13.78    0.93
   4  13   0   12.87    0.96
   4  13   0   16.49    0.92
  -4  13   0   14.03    1.05
   4  13   0   15.05    1.00
   4  13   0   13.14    0.96
  -4  13   0   13.61    1.27
   4  13   0   14.56    1.10
  -4  13   0   12.79    1.18
  -4  13   0   14.94    1.23
   5 -13   0   10.53    0.74
  -5 -13   0   11.91    0.91
   5 -13   0    9.84    0.76
   5 -13   0   11.68    0.82
  -5 -13   0   10.45    0.87
  -5 -13   0   11.01    0.90
   5  13   0   11.12    0.79
  -5  13   0    9.56    1.14
  -5  13   0   11.95    1.30
   5  13   0   10.97    0.80
  -5  13   0   11.04    1.03
  -5  13   0    9.81    0.87
   5  13   0   11.68    0.84
   5  13   0   12.25    0.94
   5  13   0   12.25    0.75
   6 -13   0    3.09    0.37
  -6 -13   0    3.10    0.52
  -6 -13   0    2.92    0.48
   6 -13   0    2.86    0.33
  -6 -13   0    4.10    0.53
   6 -13   0    6.05    0.61
  -6  13   0    4.12    0.70
  -6  13   0    3.25    0.64
   6  13   0    3.59    0.44
   6  13   0    4.09    0.45
   6  13   0    3.55    0.36
  -6  13   0    2.62    0.65
  -6  13   0    3.20    0.68
  -7 -13   0    0.05    0.23
  -7 -13   0    0.14    0.21
   7 -13   0    0.87    0.27
   7 -13   0    0.35    0.16
   7 -13   0    0.17    0.13
  -7 -13   0    0.11    0.26
  -7 -13   0    0.16    0.20
   7  13   0    0.29    0.20
  -7  13   0    0.02    0.36
   7  13   0    0.24    0.15
   7  13   0    0.47    0.19
  -7  13   0    0.44    0.39
  -7  13   0    0.14    0.37
  -8 -13   0    0.26    0.29
  -8 -13   0    0.13    0.25
   8 -13   0    0.32    0.24
  -8 -13   0   -0.09    0.21
   8 -13   0   -0.06    0.17
  -8 -13   0    0.45    0.33
   8 -13   0    0.10    0.13
  -8  13   0   -0.06    0.37
   8  13   0    0.07    0.19
  -8  13   0    0.07    0.43
   8  13   0    0.27    0.22
   8  13   0   -0.08    0.14
  -8  13   0    0.07    0.46
   0 -14   0  385.45   23.64
   0 -14   0  395.80   23.61
   0 -14   0  395.40   23.56
   0 -14   0  417.08   23.61
   0  14   0  390.88   23.72
   0  14   0  391.39   23.61
   0  14   0  414.95   23.92
   0  14   0  410.92   23.86
   0  14   0  418.92   23.77
   1 -14   0    2.53    0.25
   1 -14   0    1.62    0.18
   1 -14   0    1.69    0.21
  -1 -14   0    2.11    0.25
  -1 -14   0    1.88    0.24
  -1  14   0    2.37    0.25
   1  14   0    1.90    0.38
  -1  14   0    1.80    0.45
   1  14   0    1.95    0.34
  -1  14   0    2.02    0.39
   1  14   0    2.60    0.15
   1  14   0    2.43    0.32
  -1  14   0    1.87    0.45
   1  14   0    1.95    0.25
  -1  14   0    2.00    0.39
   2 -14   0    1.32    0.18
  -2 -14   0    0.87    0.19
   2 -14   0    1.01    0.12
   2 -14   0    0.81    0.17
  -2 -14   0    1.04    0.18
  -2 -14   0    0.77    0.17
   2 -14   0    1.27    0.15
  -2  14   0    1.06    0.16
   2  14   0    1.43    0.34
   2  14   0    1.38    0.29
   2  14   0    1.46    0.11
   2  14   0    1.02    0.19
   2  14   0    1.08    0.17
   2  14   0    1.08    0.20
  -2  14   0    0.92    0.40
  -2  14   0    1.39    0.35
  -2  14   0    1.19    0.28
  -3 -14   0    0.63    0.19
   3 -14   0    0.77    0.16
  -3 -14   0    0.64    0.18
   3 -14   0    0.67    0.11
  -3 -14   0    0.46    0.16
   3 -14   0    1.01    0.19
   3 -14   0    0.62    0.12
  -3 -14   0    0.82    0.19
  -3  14   0    0.29    0.27
   3  14   0    0.79    0.10
   3  14   0    0.87    0.28
   3  14   0    0.69    0.16
   3  14   0    0.77    0.17
  -3  14   0   -0.33    0.22
  -3  14   0    0.64    0.31
  -3  14   0    0.53    0.23
   3  14   0    0.85    0.16
  -3  14   0    0.63    0.23
   4 -14   0    5.51    0.41
  -4 -14   0    5.49    0.53
   4 -14   0    8.39    0.56
   4 -14   0    5.52    0.48
   4 -14   0    4.84    0.43
  -4 -14   0    5.30    0.59
  -4 -14   0    6.24    0.54
  -4  14   0    6.50    0.84
  -4  14   0    7.08    0.94
   4  14   0    5.98    0.50
   4  14   0    5.79    0.47
  -4  14   0    4.42    0.58
  -4  14   0    4.79    0.71
   4  14   0    6.85    0.72
   4  14   0    5.21    0.46
   4  14   0    6.23    0.42
  -5 -14   0    8.91    0.78
   5 -14   0    8.87    0.69
  -5 -14   0   10.03    0.79
  -5 -14   0    8.20    0.75
   5 -14   0    8.19    0.64
   5 -14   0    8.72    0.62
   5  14   0    8.85    0.67
  -5  14   0    8.97    0.79
   5  14   0    9.49    0.63
   5  14   0    8.41    0.79
   5  14   0    9.26    0.69
  -5  14   0    8.63    1.07
  -5  14   0    9.25    1.02
   5  14   0    9.38    0.71
  -6 -14   0    0.63    0.27
   6 -14   0    0.54    0.22
  -6 -14   0    0.78    0.26
   6 -14   0    0.55    0.23
   6 -14   0    0.51    0.16
  -6 -14   0    0.72    0.28
   6 -14   0    0.25    0.13
   6  14   0    0.73    0.16
   6  14   0    0.44    0.18
   6  14   0    0.60    0.20
  -6  14   0    0.25    0.39
  -6  14   0    0.32    0.37
  -6  14   0    1.33    0.51
   7 -14   0    2.74    0.45
  -7 -14   0    1.23    0.39
  -7 -14   0    2.29    0.44
  -7 -14   0    2.02    0.44
   7 -14   0    2.07    0.30
   7 -14   0    2.15    0.33
  -7 -14   0    1.86    0.40
   7  14   0    2.41    0.32
   7  14   0    2.84    0.40
  -7  14   0    3.28    0.79
  -7  14   0    1.73    0.59
  -7  14   0    2.08    0.60
   7  14   0    2.25    0.38
   8 -14   0    0.53    0.20
   8 -14   0    0.69    0.29
   8 -14   0    0.47    0.21
  -8 -14   0    0.20    0.25
  -8 -14   0    0.40    0.33
  -8 -14   0    0.13    0.25
  -8 -14   0    0.51    0.28
  -8  14   0    0.81    0.51
  -8  14   0    0.63    0.58
   8  14   0    0.37    0.19
   8  14   0    0.09    0.20
   8  14   0    0.22    0.22
   0  15   0    0.74    0.31
   0  15   0    0.69    0.31
  -1 -15   0   40.74    2.37
   1 -15   0   42.29    2.47
  -1 -15   0   37.56    2.45
   1 -15   0   37.66    2.39
  -1 -15   0   40.34    2.45
   1 -15   0   38.43    2.42
  -1  15   0   38.81    2.60
   1  15   0   41.96    2.52
  -1  15   0   39.80    2.79
  -1  15   0   39.87    2.43
  -1  15   0   39.31    2.61
   1  15   0   40.90    2.59
   1  15   0   40.71    2.65
  -1  15   0   44.03    2.78
   1  15   0   38.97    2.44
  -2 -15   0   31.70    1.96
   2 -15   0   28.73    1.89
   2 -15   0   33.09    1.97
   2 -15   0   32.58    1.93
  -2 -15   0   28.87    1.96
   2 -15   0   28.30    1.86
   2  15   0   31.35    1.97
   2  15   0   29.86    1.92
  -2  15   0   30.55    2.09
   2  15   0   32.47    2.09
  -2  15   0   27.68    2.13
   2  15   0   35.82    1.86
  -2  15   0   31.23    1.91
   2  15   0   31.31    1.95
   2  15   0   31.76    2.11
  -2  15   0   32.45    2.33
  -3 -15   0    0.97    0.21
  -3 -15   0    0.85    0.21
  -3 -15   0    0.81    0.20
  -3 -15   0    0.96    0.20
   3 -15   0    0.83    0.14
   3 -15   0    0.96    0.19
   3 -15   0    0.69    0.12
   3 -15   0    1.08    0.19
  -3  15   0    1.01    0.43
   3  15   0    0.85    0.18
   3  15   0    1.18    0.20
  -3  15   0    1.38    0.30
   3  15   0    0.87    0.18
  -3  15   0    1.08    0.29
   3  15   0    1.00    0.12
  -3  15   0    1.38    0.41
   3  15   0    0.92    0.31
   4 -15   0    0.21    0.14
   4 -15   0    0.24    0.11
   4 -15   0    0.28    0.14
  -4 -15   0    0.19    0.16
   4 -15   0    0.35    0.10
  -4 -15   0    0.11    0.14
  -4 -15   0    0.10    0.15
  -4  15   0    0.25    0.29
   4  15   0    0.09    0.12
   4  15   0    0.44    0.10
  -4  15   0    0.10    0.36
   4  15   0    0.25    0.16
  -4  15   0    0.57    0.34
   4  15   0    0.30    0.14
  -4  15   0    0.17    0.20
   4  15   0    0.42    0.25
  -5 -15   0    5.55    0.62
   5 -15   0    7.97    0.59
  -5 -15   0    6.51    0.66
  -5 -15   0    5.87    0.66
   5 -15   0    4.38    0.43
   5 -15   0    5.02    0.42
   5 -15   0    6.23    0.52
  -5  15   0    4.75    0.84
  -5  15   0    5.01    0.64
   5  15   0    5.48    0.67
   5  15   0    6.30    0.43
   5  15   0    4.97    0.47
  -5  15   0    5.60    0.79
   5  15   0    5.44    0.50
   5  15   0    5.09    0.47
  -5  15   0    5.04    0.79
  -6 -15   0    6.11    0.72
   6 -15   0    5.33    0.45
   6 -15   0    8.28    0.64
   6 -15   0    4.75    0.51
  -6 -15   0    5.74    0.70
   6 -15   0    4.27    0.49
  -6 -15   0    6.33    0.69
  -6  15   0    5.42    0.85
  -6  15   0    5.49    0.91
  -6  15   0    4.51    0.88
   6  15   0    4.84    0.57
   6  15   0    6.18    0.61
   6  15   0    6.47    0.47
  -7 -15   0   10.40    0.93
   7 -15   0    8.97    0.77
  -7 -15   0    9.71    0.91
   7 -15   0   14.42    0.96
   7 -15   0    9.59    0.75
  -7 -15   0    9.63    0.96
  -7 -15   0   10.70    1.11
  -7  15   0   12.08    1.35
  -7  15   0   10.31    1.32
   7  15   0    9.28    0.84
   7  15   0   11.45    0.78
  -7  15   0   10.01    1.37
   7  15   0   10.22    0.84
   8 -15   0    0.09    0.17
  -8 -15   0   -0.15    0.24
   8 -15   0    0.08    0.19
  -8 -15   0    0.47    0.30
   8 -15   0    0.27    0.18
  -8 -15   0    0.22    0.30
  -8 -15   0   -0.24    0.27
  -8  15   0   -0.06    0.47
   8  15   0    0.13    0.21
   8  15   0    0.10    0.19
  -8  15   0   -0.08    0.46
   8  15   0    0.12    0.16
   0 -16   0    1.83    0.17
   0 -16   0    1.99    0.25
   0 -16   0    1.82    0.23
   0 -16   0    1.88    0.27
   0  16   0    1.38    0.43
   0  16   0    2.02    0.24
   0  16   0    2.62    0.42
   0  16   0    2.13    0.49
   0  16   0    2.09    0.36
   1 -16   0    7.59    0.56
   1 -16   0    6.94    0.52
  -1 -16   0    8.36    0.60
  -1 -16   0    8.41    0.59
   1 -16   0    8.00    0.60
  -1 -16   0    7.46    0.61
  -1 -16   0    7.94    0.51
   1  16   0    8.87    0.59
   1  16   0    8.59    0.66
  -1  16   0    7.91    0.57
   1  16   0    7.89    0.72
  -1  16   0    7.77    1.00
   1  16   0    9.15    0.92
  -1  16   0    7.05    0.92
  -1  16   0    8.50    0.76
  -1  16   0    8.55    0.76
   2 -16   0    0.27    0.10
   2 -16   0    0.26    0.13
   2 -16   0    0.24    0.08
  -2 -16   0    0.25    0.13
  -2 -16   0    0.08    0.11
  -2 -16   0    0.39    0.14
  -2  16   0    0.13    0.21
   2  16   0    0.12    0.09
   2  16   0    0.21    0.14
  -2  16   0   -0.07    0.35
   2  16   0    0.29    0.24
   2  16   0    0.38    0.13
  -2  16   0    0.62    0.39
   2  16   0    0.21    0.20
  -2  16   0   -0.07    0.23
   3 -16   0    0.35    0.15
   3 -16   0    0.54    0.10
  -3 -16   0    0.76    0.20
   3 -16   0    0.52    0.12
   3 -16   0    0.40    0.13
  -3 -16   0    0.22    0.14
  -3 -16   0    0.37    0.16
  -3 -16   0    0.66    0.19
  -3  16   0    0.84    0.43
   3  16   0    0.57    0.27
  -3  16   0    0.44    0.33
   3  16   0    0.23    0.21
   3  16   0    0.49    0.15
  -3  16   0    0.96    0.28
   3  16   0    0.59    0.10
   3  16   0    0.57    0.16
   3  16   0    0.78    0.17
  -4 -16   0    0.06    0.13
   4 -16   0   -0.07    0.07
   4 -16   0    0.18    0.14
   4 -16   0   -0.02    0.11
  -4 -16   0    0.02    0.14
   4 -16   0   -0.04    0.07
  -4 -16   0    0.13    0.17
   4  16   0    0.02    0.11
  -4  16   0   -0.06    0.20
   4  16   0   -0.01    0.10
   4  16   0   -0.06    0.11
   4  16   0    0.29    0.22
  -4  16   0   -0.13    0.25
   4  16   0    0.02    0.07
  -4  16   0    0.11    0.35
  -4  16   0   -0.21    0.24
   5 -16   0    0.55    0.13
   5 -16   0    0.06    0.14
  -5 -16   0    0.41    0.22
  -5 -16   0    0.31    0.19
  -5 -16   0    0.38    0.21
   5 -16   0    0.17    0.12
   5 -16   0    0.49    0.19
   5  16   0    0.22    0.14
   5  16   0    0.55    0.19
   5  16   0    0.40    0.26
   5  16   0    0.23    0.10
  -5  16   0    1.40    0.53
  -5  16   0    0.46    0.25
  -5  16   0    0.28    0.34
  -5  16   0    0.98    0.40
   6 -16   0    3.05    0.43
  -6 -16   0    2.00    0.45
   6 -16   0    4.41    0.51
  -6 -16   0    2.73    0.46
   6 -16   0    3.39    0.38
  -6 -16   0    3.36    0.52
   6 -16   0    3.28    0.35
   6  16   0    2.94    0.41
  -6  16   0    3.50    0.84
   6  16   0    3.45    0.35
   6  16   0    3.14    0.43
  -6  16   0    2.30    0.65
  -6  16   0    2.80    0.67
  -7 -16   0    0.55    0.30
  -7 -16   0    0.58    0.33
  -7 -16   0    1.20    0.37
   7 -16   0    1.60    0.28
   7 -16   0    1.58    0.30
   7 -16   0    2.02    0.38
  -7  16   0    0.16    0.43
   7  16   0    1.31    0.25
  -7  16   0    0.84    0.53
   7  16   0    1.46    0.31
  -7  16   0    1.68    0.66
   7  16   0    1.02    0.28
  -8 -16   0    0.16    0.26
  -8 -16   0    0.20    0.33
  -8 -16   0   -0.17    0.18
   8 -16   0   -0.18    0.14
  -8 -16   0   -0.09    0.29
   8 -16   0    0.18    0.21
  -8  16   0    0.48    0.51
   8  16   0   -0.06    0.19
  -8  16   0   -0.12    0.49
   8  16   0    0.08    0.22
   0 -17   0    0.12    0.08
   0 -17   0    0.04    0.08
   0 -17   0    0.07    0.06
   0 -17   0    0.04    0.09
   0  17   0    0.34    0.24
   0  17   0    0.15    0.09
   0  17   0    0.25    0.26
   0  17   0    0.03    0.15
   0  17   0   -0.10    0.22
  -1 -17   0    0.04    0.08
  -1 -17   0    0.18    0.11
  -1 -17   0    0.31    0.14
   1 -17   0    0.11    0.07
  -1 -17   0    0.15    0.06
   1 -17   0    0.07    0.10
   1 -17   0    0.23    0.10
  -1  17   0    0.12    0.10
   1  17   0    0.28    0.16
  -1  17   0    0.61    0.27
  -1  17   0   -0.07    0.18
   1  17   0   -0.06    0.20
  -1  17   0    0.20    0.28
  -1  17   0   -0.23    0.29
   1  17   0    0.23    0.11
   1  17   0    0.11    0.20
  -2 -17   0   39.01    2.52
   2 -17   0   38.92    2.48
   2 -17   0   37.67    2.45
   2 -17   0   42.04    2.54
  -2 -17   0   41.02    2.54
  -2  17   0   43.10    2.70
  -2  17   0   43.62    2.92
  -2  17   0   42.40    2.77
   2  17   0   40.16    2.54
   2  17   0   44.40    2.73
   2  17   0   41.19    2.49
   2  17   0   40.42    2.51
   2  17   0   40.56    2.67
  -2  17   0   38.35    2.91
  -3 -17   0    0.78    0.22
   3 -17   0    0.72    0.16
   3 -17   0    0.58    0.13
   3 -17   0    0.61    0.18
  -3 -17   0    0.69    0.20
  -3 -17   0    0.36    0.17
  -3 -17   0    0.49    0.17
   3  17   0    0.64    0.17
   3  17   0    0.53    0.16
  -3  17   0    0.14    0.26
   3  17   0    0.37    0.15
  -3  17   0    0.37    0.33
  -3  17   0    1.03    0.49
   3  17   0    1.12    0.33
   3  17   0    0.36    0.27
  -4 -17   0    2.86    0.40
  -4 -17   0    2.47    0.39
   4 -17   0    2.98    0.34
   4 -17   0    2.34    0.34
  -4 -17   0    3.07    0.42
   4 -17   0    2.70    0.30
   4  17   0    2.61    0.35
   4  17   0    2.97    0.36
   4  17   0    2.70    0.33
   4  17   0    2.38    0.45
  -4  17   0    2.78    0.50
  -4  17   0    2.57    0.68
  -4  17   0    1.85    0.51
  -5 -17   0    7.83    0.73
   5 -17   0    7.42    0.60
   5 -17   0   10.53    0.70
  -5 -17   0    9.29    0.76
   5 -17   0    6.97    0.65
  -5 -17   0    8.07    0.74
  -5  17   0    6.77    1.11
  -5  17   0    8.04    1.01
   5  17   0    8.82    0.69
  -5  17   0    7.08    0.83
   5  17   0    7.26    0.84
  -5  17   0    5.77    0.94
   5  17   0    7.69    0.64
  -6 -17   0   -0.16    0.18
   6 -17   0   -0.03    0.13
  -6 -17   0    0.02    0.20
  -6 -17   0   -0.33    0.16
   6 -17   0    0.07    0.16
   6 -17   0    0.19    0.17
   6  17   0   -0.09    0.12
  -6  17   0    0.64    0.50
  -6  17   0   -0.13    0.37
  -6  17   0    0.04    0.36
   6  17   0   -0.02    0.15
  -7 -17   0    0.25    0.29
   7 -17   0    0.20    0.16
  -7 -17   0    0.62    0.33
   7 -17   0    0.74    0.26
  -7 -17   0    0.38    0.26
   7  17   0    0.67    0.23
  -7  17   0    0.23    0.46
   7  17   0    0.27    0.20
  -7  17   0    0.37    0.47
  -8 -17   0    0.39    0.28
  -8 -17   0    0.48    0.28
   8 -17   0    0.06    0.22
  -8 -17   0    0.30    0.32
   8 -17   0    0.60    0.25
  -8 -17   0    0.58    0.36
  -8  17   0   -0.16    0.41
   8  17   0    0.00    0.25
  -8  17   0   -0.54    0.43
   0 -18   0    2.38    0.34
   0 -18   0    2.91    0.31
   0 -18   0    3.18    0.25
   0 -18   0    3.47    0.31
   0  18   0    3.12    0.60
   0  18   0    3.13    0.32
   0  18   0    3.25    0.51
   0  18   0    2.83    0.43
   0  18   0    3.43    0.65
   1 -18   0    4.37    0.35
   1 -18   0    4.47    0.38
   1 -18   0    4.68    0.43
  -1 -18   0    4.84    0.42
  -1 -18   0    4.62    0.41
  -1 -18   0    3.56    0.45
  -1  18   0    4.69    0.82
  -1  18   0    5.17    0.39
   1  18   0    5.50    0.51
  -1  18   0    4.77    0.79
   1  18   0    4.78    0.40
  -1  18   0    5.61    0.69
  -1  18   0    5.14    0.68
   1  18   0    4.85    0.62
   1  18   0    5.47    0.72
   2 -18   0    0.57    0.17
  -2 -18   0    0.59    0.19
  -2 -18   0    0.76    0.19
   2 -18   0    0.85    0.15
  -2 -18   0    0.99    0.20
   2 -18   0    0.83    0.16
   2  18   0    1.03    0.35
  -2  18   0    0.59    0.42
   2  18   0    0.93    0.17
   2  18   0    0.99    0.22
  -2  18   0    0.62    0.36
   2  18   0    1.22    0.21
  -2  18   0    0.73    0.44
   2  18   0    0.72    0.28
  -2  18   0    0.72    0.35
   3 -18   0   43.38    2.72
  -3 -18   0   46.03    2.84
  -3 -18   0   45.51    2.83
  -3 -18   0   43.48    2.81
   3 -18   0   43.50    2.80
   3 -18   0   46.34    2.76
  -3 -18   0   36.96    2.80
   3  18   0   49.90    2.97
  -3  18   0   42.71    3.23
  -3  18   0   47.62    2.98
   3  18   0   45.54    2.79
   3  18   0   46.22    2.97
  -3  18   0   45.55    3.07
   3  18   0   43.72    2.78
   3  18   0   48.92    2.78
   4 -18   0   41.05    2.65
  -4 -18   0   42.88    2.70
   4 -18   0   44.07    2.61
  -4 -18   0   41.62    2.69
  -4 -18   0   43.24    2.69
   4 -18   0   36.30    2.56
   4  18   0   40.73    2.63
   4  18   0   45.62    2.81
  -4  18   0   38.45    3.07
   4  18   0   44.70    2.80
  -4  18   0   42.35    2.80
  -4  18   0   41.02    2.93
   4  18   0   43.01    2.62
  -5 -18   0   12.33    0.96
  -5 -18   0   12.19    0.98
   5 -18   0    9.99    0.81
  -5 -18   0   11.24    0.95
   5 -18   0    9.81    0.88
   5 -18   0   13.71    0.90
   5  18   0   11.32    1.01
  -5  18   0   10.67    1.45
   5  18   0   12.49    0.90
  -5  18   0   12.66    1.04
   5  18   0   12.91    0.89
  -5  18   0   10.43    1.23
  -5  18   0   12.20    1.37
   6 -18   0    0.06    0.16
   6 -18   0    0.18    0.13
   6 -18   0    0.37    0.17
  -6 -18   0    0.30    0.23
  -6 -18   0    0.12    0.23
  -6 -18   0    0.24    0.24
  -6  18   0   -0.76    0.29
  -6  18   0    0.51    0.46
  -6  18   0    0.20    0.41
   6  18   0   -0.12    0.19
   6  18   0   -0.05    0.14
   6  18   0    0.10    0.15
  -7 -18   0    1.15    0.41
   7 -18   0    1.75    0.31
  -7 -18   0    1.43    0.43
  -7 -18   0    1.63    0.41
   7 -18   0    2.31    0.38
  -7  18   0    0.93    0.62
   7  18   0    1.70    0.37
  -7  18   0    1.21    0.54
   7  18   0    1.75    0.35
   0 -19   0    0.06    0.06
   0 -19   0    0.14    0.09
   0 -19   0    0.14    0.13
   0 -19   0    0.10    0.10
   0  19   0    0.24    0.19
   0  19   0    0.08    0.10
   0  19   0    0.16    0.33
   0  19   0    0.21    0.23
  -1 -19   0    0.00    0.10
   1 -19   0    0.05    0.11
   1 -19   0    0.10    0.09
  -1 -19   0    0.23    0.13
   1 -19   0   -0.02    0.06
  -1 -19   0   -0.01    0.08
  -1  19   0    0.03    0.24
   1  19   0    0.05    0.10
   1  19   0   -0.04    0.08
  -1  19   0   -0.23    0.28
  -1  19   0   -0.14    0.20
   1  19   0    0.18    0.28
   1  19   0    0.05    0.15
   1  19   0   -0.04    0.19
  -1  19   0    0.01    0.34
  -2 -19   0   19.83    1.36
   2 -19   0   19.14    1.30
  -2 -19   0   21.10    1.35
   2 -19   0   18.81    1.35
   2 -19   0   18.34    1.26
   2  19   0   20.86    1.30
   2  19   0   22.86    1.58
  -2  19   0   20.66    1.54
  -2  19   0   19.05    1.75
   2  19   0   20.15    1.33
   2  19   0   20.40    1.50
  -2  19   0   21.87    1.61
  -2  19   0   22.56    1.77
   2  19   0   20.08    1.36
  -3 -19   0    0.95    0.22
   3 -19   0    0.70    0.15
  -3 -19   0    0.57    0.21
  -3 -19   0    0.88    0.24
  -3 -19   0    0.56    0.20
   3 -19   0    0.87    0.22
   3 -19   0    0.78    0.17
  -3  19   0    1.25    0.45
   3  19   0    0.30    0.26
  -3  19   0    0.72    0.47
   3  19   0    0.98    0.22
  -3  19   0    0.31    0.40
   3  19   0    0.54    0.17
   3  19   0    0.99    0.22
   3  19   0    0.70    0.30
  -3  19   0    0.91    0.36
  -4 -19   0    5.97    0.62
   4 -19   0    5.38    0.46
   4 -19   0    6.58    0.51
   4 -19   0    4.77    0.53
  -4 -19   0    6.40    0.66
  -4 -19   0    6.39    0.67
   4  19   0    6.12    0.75
  -4  19   0    5.09    0.83
   4  19   0    6.07    0.53
  -4  19   0    4.55    0.91
   4  19   0    6.80    0.55
  -4  19   0    5.46    0.75
  -5 -19   0    0.65    0.24
  -5 -19   0    0.39    0.24
   5 -19   0    1.03    0.22
  -5 -19   0    0.65    0.25
   5 -19   0    0.36    0.20
   5 -19   0    0.60    0.18
   5  19   0    0.34    0.18
  -5  19   0    0.66    0.49
  -5  19   0    0.37    0.30
   5  19   0    0.69    0.21
   5  19   0    0.82    0.35
  -5  19   0    0.45    0.40
   6 -19   0    1.22    0.30
   6 -19   0    1.08    0.23
  -6 -19   0    1.31    0.37
   6 -19   0    1.40    0.28
  -6 -19   0    1.40    0.35
  -6 -19   0    1.58    0.38
   6  19   0    1.45    0.31
  -6  19   0    1.05    0.54
  -6  19   0    0.54    0.49
  -6  19   0    0.74    0.61
   6  19   0    0.42    0.32
   6  19   0    0.98    0.26
   7 -19   0    0.17    0.19
   7 -19   0    0.22    0.20
  -7 -19   0    0.00    0.20
  -7 -19   0    0.42    0.31
  -7 -19   0    0.10    0.30
   7  19   0   -0.07    0.15
  -7  19   0    0.49    0.54
  -7  19   0    0.26    0.48
   7  19   0    0.10    0.21
   0 -20   0    0.18    0.14
   0 -20   0    0.03    0.06
   0 -20   0    0.08    0.10
   0 -20   0    0.10    0.10
   0  20   0   -0.02    0.09
   0  20   0   -0.07    0.31
   0  20   0    0.28    0.29
   0  20   0   -0.07    0.18
   1 -20   0    3.05    0.42
   1 -20   0    4.27    0.37
   1 -20   0    3.33    0.31
  -1 -20   0    3.78    0.40
  -1 -20   0    2.85    0.43
  -1 -20   0    4.49    0.46
   1 -20   0    3.85    0.35
   1  20   0    4.32    0.51
  -1  20   0    4.64    0.66
   1  20   0    4.19    0.67
  -1  20   0    3.92    0.79
   1  20   0    4.38    0.62
   1  20   0    4.51    0.36
  -1  20   0    5.23    0.68
  -1  20   0    4.64    0.83
   1  20   0    3.87    0.36
  -2 -20   0    2.83    0.38
  -2 -20   0    2.72    0.35
  -2 -20   0    2.73    0.41
   2 -20   0    2.91    0.34
   2 -20   0    3.21    0.28
   2 -20   0    2.60    0.37
   2  20   0    2.93    0.51
   2  20   0    2.80    0.54
   2  20   0    3.28    0.37
  -2  20   0    3.27    0.60
   2  20   0    3.31    0.42
  -2  20   0    2.16    0.67
   2  20   0    3.40    0.35
  -2  20   0    3.76    0.63
  -2  20   0    3.80    0.74
  -3 -20   0    0.28    0.18
  -3 -20   0    0.07    0.15
  -3 -20   0    0.13    0.14
   3 -20   0   -0.03    0.14
   3 -20   0    0.03    0.10
   3 -20   0    0.03    0.09
   3  20   0    0.09    0.14
  -3  20   0    0.26    0.39
   3  20   0   -0.01    0.10
  -3  20   0    0.43    0.44
  -3  20   0    0.16    0.28
   3  20   0   -0.06    0.12
  -3  20   0    0.11    0.31
   3  20   0    0.07    0.23
   3  20   0   -0.25    0.19
  -4 -20   0    2.91    0.43
  -4 -20   0    3.44    0.47
  -4 -20   0    2.41    0.38
   4 -20   0    2.19    0.36
   4 -20   0    2.68    0.33
   4 -20   0    2.80    0.32
   4  20   0    3.82    0.45
   4  20   0    2.85    0.53
  -4  20   0    2.53    0.53
  -4  20   0    2.34    0.71
  -4  20   0    2.96    0.63
   4  20   0    3.26    0.39
   5 -20   0    0.49    0.16
  -5 -20   0    0.58    0.26
  -5 -20   0    0.54    0.26
   5 -20   0    0.71    0.24
   5 -20   0    0.50    0.18
  -5 -20   0    0.77    0.26
  -5  20   0    0.31    0.50
   5  20   0    0.60    0.23
  -5  20   0    0.49    0.36
  -5  20   0   -0.22    0.37
   5  20   0    0.64    0.20
   5  20   0    1.25    0.37
   6 -20   0    1.37    0.27
  -6 -20   0    1.77    0.40
   6 -20   0    1.40    0.27
  -6 -20   0    1.31    0.38
  -6 -20   0    1.73    0.41
   6 -20   0    0.85    0.28
   6  20   0    2.04    0.48
   6  20   0    0.90    0.27
  -6  20   0    1.01    0.61
   6  20   0    1.62    0.32
  -6  20   0    1.37    0.57
  -7 -20   0    0.91    0.36
   7 -20   0    0.29    0.20
  -7 -20   0   -0.01    0.22
   7 -20   0    0.35    0.21
  -7 -20   0   -0.19    0.25
   7  20   0    0.71    0.28
  -7  20   0    0.36    0.52
  -7  20   0    0.05    0.50
   7  20   0    0.36    0.21
   0 -21   0   -0.11    0.11
   0 -21   0    0.09    0.09
   0 -21   0   -0.01    0.10
   0  21   0    0.01    0.31
   0  21   0    0.18    0.21
   0  21   0    0.25    0.27
   0  21   0    0.00    0.10
   1 -21   0   13.17    0.94
   1 -21   0   13.85    0.94
  -1 -21   0   13.68    0.96
   1 -21   0   11.03    0.98
  -1 -21   0   13.15    0.97
   1 -21   0   12.95    0.89
   1  21   0   13.51    1.04
  -1  21   0   16.02    1.67
  -1  21   0   14.53    1.20
   1  21   0   16.72    1.22
   1  21   0   15.45    0.94
   1  21   0   15.74    1.28
  -1  21   0   14.20    1.17
  -1  21   0   15.22    1.37
   1  21   0   13.98    0.95
  -2 -21   0    0.13    0.16
   2 -21   0   -0.01    0.08
   2 -21   0    0.15    0.11
   2 -21   0    0.04    0.14
  -2 -21   0   -0.09    0.13
  -2 -21   0    0.27    0.14
   2  21   0    0.36    0.26
   2  21   0    0.33    0.16
   2  21   0    0.10    0.10
  -2  21   0   -0.14    0.27
  -2  21   0    0.29    0.30
  -2  21   0    0.80    0.44
  -2  21   0   -0.31    0.35
   2  21   0   -0.08    0.22
   2  21   0    0.22    0.14
  -3 -21   0    0.83    0.23
  -3 -21   0    0.75    0.24
   3 -21   0    0.76    0.23
   3 -21   0    0.50    0.15
   3 -21   0    0.75    0.18
  -3 -21   0    0.83    0.23
  -3  21   0    0.39    0.31
   3  21   0    1.36    0.22
  -3  21   0    0.60    0.40
  -3  21   0    1.06    0.53
   3  21   0    1.06    0.22
  -3  21   0    1.10    0.43
   3  21   0    0.82    0.33
   3  21   0    0.88    0.33
  -4 -21   0    1.18    0.29
   4 -21   0    0.94    0.25
  -4 -21   0    1.12    0.30
   4 -21   0    1.15    0.21
   4 -21   0    1.28    0.23
  -4 -21   0    0.79    0.26
   4  21   0    1.09    0.25
  -4  21   0    1.62    0.45
  -4  21   0    0.36    0.45
  -4  21   0   -0.02    0.38
   4  21   0    1.49    0.39
   4  21   0    1.03    0.23
  -5 -21   0    4.25    0.57
   5 -21   0    3.99    0.45
  -5 -21   0    4.43    0.57
  -5 -21   0    3.90    0.56
   5 -21   0    3.27    0.40
   5 -21   0    3.11    0.46
   5  21   0    4.09    0.48
   5  21   0    3.76    0.50
   5  21   0    4.10    0.66
  -5  21   0    4.49    0.97
  -5  21   0    5.01    0.73
  -5  21   0    4.15    0.81
   6 -21   0    0.19    0.16
  -6 -21   0    0.39    0.27
   6 -21   0    0.17    0.16
   6 -21   0    0.12    0.19
  -6 -21   0    0.18    0.25
  -6 -21   0    0.33    0.24
   6  21   0    0.20    0.19
   6  21   0    0.13    0.17
  -6  21   0    0.79    0.58
  -6  21   0   -0.14    0.41
   7 -21   0    0.29    0.20
   7 -21   0    0.19    0.18
  -7 -21   0    0.02    0.25
  -7 -21   0    0.04    0.27
  -7 -21   0    0.09    0.25
   7  21   0    0.00    0.17
  -7  21   0   -0.21    0.45
  -7  21   0   -0.04    0.46
   7  21   0    0.09    0.22
   0 -22   0    2.74    0.41
   0 -22   0    3.10    0.35
   0 -22   0    2.59    0.35
   0  22   0    3.66    0.69
   0  22   0    3.83    0.32
   0  22   0    4.03    0.56
   1 -22   0    0.43    0.15
   1 -22   0    0.53    0.13
   1 -22   0    0.34    0.19
  -1 -22   0    0.61    0.21
   1 -22   0    0.56    0.15
  -1 -22   0    0.42    0.17
  -1 -22   0    0.46    0.15
   1  22   0    0.57    0.17
  -1  22   0    0.03    0.30
   1  22   0    0.62    0.33
   1  22   0    0.82    0.16
  -1  22   0    0.24    0.39
   1  22   0    0.70    0.24
   1  22   0    0.25    0.34
  -1  22   0    1.08    0.35
  -1  22   0    0.15    0.34
   2 -22   0    3.33    0.38
   2 -22   0    3.48    0.31
  -2 -22   0    2.23    0.40
  -2 -22   0    3.12    0.42
  -2 -22   0    4.33    0.45
   2 -22   0    2.20    0.38
   2  22   0    4.08    0.40
   2  22   0    4.16    0.43
   2  22   0    3.41    0.44
  -2  22   0    3.56    0.64
  -2  22   0    4.31    0.85
   2  22   0    4.14    0.64
   2  22   0    3.08    0.59
  -2  22   0    3.51    0.64
  -2  22   0    3.12    0.76
  -3 -22   0   11.41    0.89
   3 -22   0   10.45    0.76
  -3 -22   0   11.70    0.89
   3 -22   0    8.67    0.84
   3 -22   0   11.35    0.80
  -3 -22   0   10.10    0.84
   3  22   0   11.71    0.84
   3  22   0   12.05    1.05
  -3  22   0   11.09    1.22
   3  22   0   11.22    1.02
   3  22   0   12.34    0.83
  -3  22   0   11.70    1.48
  -3  22   0   11.35    1.19
  -3  22   0   10.17    1.37
  -4 -22   0    0.10    0.18
   4 -22   0    0.14    0.14
   4 -22   0    0.16    0.12
  -4 -22   0    0.08    0.15
   4 -22   0    0.06    0.18
  -4 -22   0    0.15    0.20
  -4  22   0    0.26    0.42
  -4  22   0    0.11    0.30
   4  22   0    0.23    0.28
  -4  22   0   -0.40    0.32
   4  22   0    0.14    0.15
  -4  22   0    0.88    0.51
   4  22   0   -0.08    0.14
  -5 -22   0   -0.29    0.13
   5 -22   0    0.04    0.16
  -5 -22   0    0.26    0.22
   5 -22   0    0.15    0.14
  -5 -22   0   -0.01    0.20
   5 -22   0   -0.12    0.12
  -5  22   0    0.43    0.45
  -5  22   0    0.26    0.47
   5  22   0   -0.16    0.14
   5  22   0   -0.15    0.12
  -5  22   0    0.02    0.37
   5  22   0    0.18    0.28
  -6 -22   0    0.20    0.22
   6 -22   0    0.01    0.17
   6 -22   0    0.17    0.19
  -6 -22   0   -0.05    0.24
  -6 -22   0   -0.09    0.20
   6 -22   0    0.00    0.13
   6  22   0    0.07    0.16
  -6  22   0    0.09    0.42
   6  22   0   -0.04    0.16
  -6  22   0    0.33    0.52
  -7 -22   0    1.92    0.48
   7 -22   0    1.03    0.27
  -7 -22   0    1.80    0.47
   7 -22   0    1.73    0.34
  -7 -22   0    1.56    0.42
   7  22   0    1.83    0.39
   7  22   0    1.20    0.37
  -7  22   0    1.97    0.71
  -7  22   0    2.06    0.82
   0 -23   0   -0.05    0.11
   0 -23   0   -0.15    0.12
   0 -23   0    0.15    0.10
   0  23   0    0.26    0.27
   0  23   0    0.15    0.32
   0  23   0    0.36    0.25
  -1 -23   0    6.67    0.60
   1 -23   0    6.16    0.63
   1 -23   0    6.44    0.52
   1 -23   0    7.46    0.59
   1 -23   0    7.02    0.57
  -1 -23   0    5.16    0.60
  -1 -23   0    7.22    0.59
  -1  23   0    9.58    0.85
   1  23   0    8.68    0.97
  -1  23   0    8.14    1.13
   1  23   0    7.90    0.59
  -1  23   0   10.01    1.27
   1  23   0    8.64    0.57
   1  23   0    7.89    0.69
  -1  23   0    6.88    0.89
   1  23   0    8.79    1.03
  -2 -23   0    0.06    0.15
   2 -23   0   -0.04    0.08
   2 -23   0   -0.06    0.12
   2 -23   0    0.13    0.11
  -2 -23   0    0.10    0.14
  -2 -23   0   -0.15    0.09
   2  23   0    0.40    0.30
  -2  23   0   -0.34    0.33
   2  23   0   -0.06    0.09
   2  23   0    0.22    0.13
  -2  23   0    0.53    0.43
  -2  23   0   -0.26    0.24
  -2  23   0   -0.03    0.31
   2  23   0   -0.18    0.23
   3 -23   0    2.82    0.32
  -3 -23   0    3.53    0.47
   3 -23   0    2.48    0.41
   3 -23   0    2.57    0.34
  -3 -23   0    3.55    0.47
  -3 -23   0    3.14    0.43
   3  23   0    3.02    0.57
   3  23   0    3.55    0.42
   3  23   0    3.31    0.40
  -3  23   0    2.08    0.65
   3  23   0    2.74    0.55
  -3  23   0    2.04    0.70
  -3  23   0    3.15    0.62
  -3  23   0    3.17    0.67
   4 -23   0    2.03    0.31
  -4 -23   0    2.36    0.42
  -4 -23   0    1.97    0.36
   4 -23   0    2.26    0.30
   4 -23   0    1.54    0.33
  -4 -23   0    2.60    0.43
   4  23   0    3.27    0.59
  -4  23   0    2.43    0.55
  -4  23   0    1.63    0.73
  -4  23   0    2.01    0.60
   4  23   0    2.26    0.35
   4  23   0    2.68    0.38
  -4  23   0    1.44    0.65
  -5 -23   0    0.50    0.28
   5 -23   0    0.04    0.17
  -5 -23   0    0.18    0.19
   5 -23   0    0.32    0.18
   5 -23   0    0.01    0.14
  -5 -23   0    0.47    0.25
  -5  23   0    0.19    0.50
   5  23   0    0.21    0.19
   5  23   0    0.38    0.19
   5  23   0   -0.25    0.25
  -5  23   0    0.49    0.44
  -6 -23   0   -0.02    0.23
   6 -23   0    0.12    0.16
   6 -23   0    0.04    0.16
   6 -23   0   -0.02    0.20
  -6 -23   0    0.24    0.28
  -6 -23   0   -0.14    0.21
   6  23   0   -0.22    0.13
  -6  23   0   -0.10    0.42
   6  23   0    0.15    0.20
  -6  23   0   -0.31    0.42
   0 -24   0    0.39    0.14
   0 -24   0    0.10    0.15
   0 -24   0    0.38    0.17
   0  24   0    0.39    0.32
   0  24   0    0.73    0.41
   0  24   0    0.18    0.23
  -1 -24   0    2.78    0.38
   1 -24   0    1.98    0.38
  -1 -24   0    3.00    0.36
   1 -24   0    3.09    0.35
  -1 -24   0    1.52    0.35
   1 -24   0    2.46    0.33
  -1  24   0    3.26    0.73
   1  24   0    3.56    0.36
   1  24   0    3.17    0.51
   1  24   0    3.10    0.61
  -1  24   0    2.73    0.74
   1  24   0    3.49    0.67
   1  24   0    4.32    0.42
  -1  24   0    3.97    0.60
  -1  24   0    3.42    0.62
  -2 -24   0    0.93    0.28
  -2 -24   0    0.83    0.22
   2 -24   0    0.72    0.17
  -2 -24   0    1.44    0.30
   2 -24   0    0.87    0.27
   2 -24   0    0.74    0.19
  -2  24   0    0.92    0.41
  -2  24   0    1.05    0.46
   2  24   0    1.49    0.27
   2  24   0    1.01    0.40
   2  24   0    1.13    0.24
   2  24   0    1.37    0.45
  -2  24   0    1.77    0.66
  -2  24   0    0.76    0.51
   3 -24   0   13.77    1.26
   3 -24   0   15.51    1.16
   3 -24   0   17.56    1.21
  -3 -24   0   19.31    1.33
  -3 -24   0   18.14    1.28
  -3 -24   0   19.12    1.32
  -3  24   0   18.22    1.97
   3  24   0   18.51    1.49
  -3  24   0   19.59    1.57
   3  24   0   18.99    1.26
  -3  24   0   16.79    1.54
  -3  24   0   17.63    2.01
   3  24   0   19.86    1.24
   3  24   0   20.30    1.51
  -4 -24   0    0.11    0.16
  -4 -24   0   -0.16    0.15
  -4 -24   0   -0.02    0.18
   4 -24   0    0.07    0.12
   4 -24   0   -0.18    0.13
   4 -24   0   -0.02    0.11
  -4  24   0   -0.30    0.45
   4  24   0    0.05    0.16
   4  24   0   -0.12    0.25
  -4  24   0    0.03    0.32
   4  24   0    0.05    0.14
  -4  24   0    0.07    0.41
  -4  24   0    0.36    0.43
  -5 -24   0    1.37    0.36
   5 -24   0    0.99    0.25
   5 -24   0    1.36    0.34
  -5 -24   0    1.38    0.35
   5 -24   0    1.33    0.26
  -5 -24   0    1.74    0.41
  -5  24   0    1.34    0.64
  -5  24   0    1.23    0.55
   5  24   0    0.84    0.26
  -5  24   0    0.83    0.62
   5  24   0    1.42    0.30
  -6 -24   0    0.76    0.32
  -6 -24   0    0.93    0.37
  -6 -24   0    1.04    0.37
   6 -24   0    0.68    0.24
   6 -24   0    1.03    0.34
   6 -24   0    0.97    0.26
   6  24   0    0.82    0.27
   6  24   0    0.91    0.30
  -6  24   0    1.02    0.59
  -6  24   0    1.14    0.71
   0 -25   0    0.04    0.11
   0 -25   0    0.01    0.11
   0 -25   0   -0.03    0.15
   0  25   0   -0.06    0.32
   0  25   0    0.17    0.28
   0  25   0   -0.08    0.20
  -1 -25   0    0.01    0.15
   1 -25   0    0.08    0.11
  -1 -25   0    0.09    0.16
   1 -25   0    0.26    0.14
   1 -25   0   -0.06    0.13
  -1 -25   0    0.04    0.11
   1  25   0    0.11    0.33
  -1  25   0    0.56    0.46
  -1  25   0    0.37    0.42
  -1  25   0    0.15    0.32
  -1  25   0    0.07    0.25
   1  25   0    0.10    0.27
   1  25   0    0.05    0.12
  -2 -25   0    0.33    0.20
  -2 -25   0    0.08    0.17
  -2 -25   0    0.26    0.14
   2 -25   0    0.55    0.15
   2 -25   0    0.30    0.20
   2 -25   0    0.12    0.11
   2 -25   0    0.12    0.13
   2  25   0   -0.24    0.25
  -2  25   0   -0.23    0.39
  -2  25   0   -0.54    0.34
   2  25   0   -0.16    0.25
   2  25   0    0.39    0.16
  -2  25   0    0.06    0.30
   2  25   0    0.13    0.15
  -2  25   0    0.11    0.33
  -3 -25   0    4.37    0.55
   3 -25   0    3.38    0.51
   3 -25   0    3.15    0.37
   3 -25   0    3.32    0.42
  -3 -25   0    3.92    0.49
  -3 -25   0    3.80    0.53
   3  25   0    4.24    0.47
   3  25   0    5.59    0.79
   3  25   0    4.12    0.48
  -3  25   0    4.98    0.83
   3  25   0    3.15    0.63
  -3  25   0    3.20    0.68
  -3  25   0    3.88    0.95
  -3  25   0    6.44    1.17
   4 -25   0    2.98    0.35
  -4 -25   0    3.45    0.52
   4 -25   0    2.97    0.38
  -4 -25   0    2.06    0.39
  -4 -25   0    2.60    0.44
   4 -25   0    1.73    0.39
  -4  25   0    3.51    0.68
   4  25   0    2.60    0.57
  -4  25   0    2.86    0.71
   4  25   0    3.31    0.45
  -4  25   0    2.06    0.83
   4  25   0    2.87    0.40
  -4  25   0    1.60    0.65
   5 -25   0   -0.10    0.15
   5 -25   0    0.05    0.14
  -5 -25   0   -0.29    0.20
  -5 -25   0    0.14    0.21
   5 -25   0   -0.04    0.13
  -5 -25   0    0.54    0.24
  -5  25   0   -0.01    0.39
   5  25   0    0.03    0.16
  -5  25   0    0.29    0.45
  -5  25   0   -0.27    0.45
   5  25   0    0.27    0.21
  -6 -25   0   -0.15    0.22
   6 -25   0    0.30    0.20
   6 -25   0    0.13    0.21
   6 -25   0    0.15    0.18
  -6 -25   0    0.00    0.25
  -6 -25   0    0.04    0.23
   6  25   0   -0.09    0.18
   6  25   0    0.01    0.20
  -6  25   0   -0.19    0.47
  -6  25   0   -0.16    0.44
   0 -26   0    5.11    0.54
   0 -26   0    4.92    0.45
   0 -26   0    3.87    0.56
   0  26   0    6.15    0.88
   0  26   0    4.34    0.83
  -1 -26   0    0.50    0.20
   1 -26   0    0.20    0.19
  -1 -26   0   -0.12    0.17
  -1 -26   0    0.34    0.17
   1 -26   0    0.15    0.13
   1 -26   0    0.22    0.14
  -1  26   0    1.28    0.57
   1  26   0   -0.31    0.24
  -1  26   0    0.72    0.52
  -1  26   0    0.40    0.30
   1  26   0    0.88    0.44
  -1  26   0    0.68    0.41
  -2 -26   0    0.20    0.19
  -2 -26   0    0.14    0.15
   2 -26   0    0.00    0.18
   2 -26   0    0.30    0.15
  -2 -26   0    0.45    0.22
   2 -26   0    0.23    0.15
  -2  26   0    0.20    0.31
   2  26   0    0.32    0.17
   2  26   0    0.34    0.30
   2  26   0    0.07    0.28
  -2  26   0    0.42    0.34
   2  26   0    0.64    0.18
  -2  26   0    0.68    0.50
  -2  26   0    0.09    0.50
  -3 -26   0    0.01    0.18
   3 -26   0   -0.21    0.09
  -3 -26   0    0.43    0.19
  -3 -26   0    0.32    0.22
   3 -26   0    0.27    0.21
   3 -26   0    0.21    0.15
  -3  26   0    0.18    0.35
  -3  26   0    0.20    0.47
   3  26   0    0.48    0.20
   3  26   0    1.26    0.44
  -3  26   0    0.68    0.59
   3  26   0    0.17    0.27
  -3  26   0    0.68    0.41
   3  26   0    0.29    0.18
  -4 -26   0   -0.06    0.21
   4 -26   0    0.15    0.15
  -4 -26   0    0.01    0.19
   4 -26   0    0.22    0.22
  -4 -26   0    0.27    0.25
   4 -26   0   -0.05    0.14
  -4  26   0    0.16    0.43
   4  26   0    0.19    0.19
  -4  26   0    0.31    0.54
  -4  26   0   -0.43    0.44
  -4  26   0    0.05    0.39
   4  26   0    0.33    0.18
   4  26   0   -0.19    0.29
  -5 -26   0   -0.02    0.21
   5 -26   0   -0.16    0.19
   5 -26   0    0.00    0.15
  -5 -26   0    0.21    0.28
  -5 -26   0    0.25    0.24
   5 -26   0    0.17    0.15
   5  26   0   -0.03    0.15
   5  26   0    0.17    0.21
  -5  26   0   -0.73    0.41
  -5  26   0    0.26    0.57
  -5  26   0   -0.46    0.42
  -6 -26   0    0.20    0.28
   6 -26   0    0.16    0.25
  -6 -26   0    0.01    0.26
   6 -26   0    0.61    0.22
   6 -26   0    0.78    0.36
   6  26   0    0.59    0.24
  -6  26   0    1.68    0.69
  -6  26   0    0.01    0.64
   0 -27   0   -0.06    0.10
   0 -27   0    0.36    0.20
   0 -27   0    0.18    0.14
   0  27   0    0.25    0.32
   0  27   0   -0.09    0.32
  -1 -27   0    4.67    0.49
   1 -27   0    2.79    0.49
  -1 -27   0    2.45    0.46
   1 -27   0    4.76    0.51
   1 -27   0    4.32    0.45
  -1 -27   0    4.54    0.53
  -1  27   0    4.26    0.95
   1  27   0    4.66    0.74
  -1  27   0    4.13    0.72
  -1  27   0    5.66    0.99
  -1  27   0    3.24    0.85
   1  27   0    3.57    0.73
  -2 -27   0    1.11    0.30
   2 -27   0    1.84    0.28
  -2 -27   0    1.44    0.29
   2 -27   0    1.54    0.34
   2 -27   0    1.48    0.27
  -2 -27   0    1.17    0.33
   2  27   0    1.76    0.54
  -2  27   0    1.05    0.59
   2  27   0    1.67    0.51
  -2  27   0    1.54    0.66
   2  27   0    1.79    0.29
  -2  27   0    1.24    0.46
  -2  27   0    1.49    0.50
  -3 -27   0    1.15    0.32
  -3 -27   0    1.16    0.32
   3 -27   0    1.57    0.38
  -3 -27   0    1.39    0.31
   3 -27   0    0.80    0.21
   3 -27   0    1.55    0.28
   3  27   0    1.59    0.30
   3  27   0    1.55    0.31
  -3  27   0    1.20    0.66
   3  27   0    1.69    0.50
   3  27   0    1.53    0.48
  -3  27   0    2.05    0.63
  -3  27   0    1.87    0.55
  -3  27   0    0.33    0.52
  -4 -27   0    3.28    0.49
  -4 -27   0    3.93    0.59
   4 -27   0    3.52    0.41
   4 -27   0    2.21    0.46
  -4 -27   0    4.11    0.57
   4 -27   0    2.83    0.41
  -4  27   0    2.51    0.84
   4  27   0    4.51    0.52
  -4  27   0    3.92    0.80
  -4  27   0    3.94    0.77
  -4  27   0    3.29    0.93
   4  27   0    4.00    0.50
  -5 -27   0    4.50    0.66
   5 -27   0    2.92    0.56
  -5 -27   0    3.65    0.58
  -5 -27   0    4.49    0.66
   5 -27   0    3.45    0.44
   5 -27   0    4.26    0.51
  -5  27   0    2.97    0.81
   5  27   0    5.10    0.59
   5  27   0    5.37    0.59
  -5  27   0    3.43    0.96
  -5  27   0    4.01    1.08
   0 -28   0    0.88    0.23
   0 -28   0    0.39    0.21
   0  28   0    0.22    0.34
   0  28   0    0.49    0.42
  -1 -28   0    4.88    0.56
   1 -28   0    3.56    0.57
  -1 -28   0    3.93    0.58
  -1 -28   0    4.35    0.49
   1 -28   0    4.57    0.52
   1 -28   0    4.11    0.47
  -1  28   0    4.82    0.78
   1  28   0    5.18    0.92
   1  28   0    5.74    0.87
  -1  28   0    6.66    1.10
  -2 -28   0    1.58    0.38
   2 -28   0    2.27    0.36
  -2 -28   0    2.15    0.36
  -2 -28   0    2.79    0.43
   2 -28   0    1.10    0.33
   2 -28   0    1.98    0.31
  -2  28   0    3.23    0.97
   2  28   0    2.48    0.62
   2  28   0    3.89    0.71
   2  28   0    3.49    0.41
  -2  28   0    1.37    0.61
  -2  28   0    2.85    0.65
  -2  28   0    3.71    0.93
   3 -28   0    2.63    0.50
  -3 -28   0    2.01    0.41
   3 -28   0    2.18    0.35
  -3 -28   0    1.92    0.36
   3 -28   0    1.56    0.38
  -3 -28   0    2.37    0.45
  -3  28   0    1.84    0.59
   3  28   0    2.23    0.57
   3  28   0    2.22    0.38
  -3  28   0    1.98    0.64
   3  28   0    2.50    0.58
  -3  28   0    3.40    0.86
   3  28   0    2.88    0.39
  -3  28   0    1.99    0.78
  -4 -28   0    0.29    0.22
  -4 -28   0    0.03    0.24
  -4 -28   0    0.02    0.17
   4 -28   0    0.27    0.22
   4 -28   0    0.12    0.14
   4 -28   0   -0.12    0.13
   4  28   0    0.34    0.21
   4  28   0    0.53    0.24
  -4  28   0    0.48    0.54
  -4  28   0    0.33    0.39
  -4  28   0    0.20    0.58
  -4  28   0    0.77    0.46
  -5 -28   0   -0.25    0.18
   5 -28   0    0.20    0.17
   5 -28   0    0.38    0.20
  -5 -28   0   -0.02    0.22
  -5 -28   0   -0.11    0.28
   5 -28   0    0.29    0.24
  -5  28   0   -0.16    0.43
  -5  28   0    0.82    0.66
  -5  28   0    0.06    0.51
   5  28   0    0.13    0.19
   5  28   0    0.02    0.18
   0 -29   0    0.05    0.12
   0 -29   0   -0.07    0.14
   0 -29   0    0.10    0.16
   0  29   0    0.44    0.43
   0  29   0    0.28    0.36
   1 -29   0    1.12    0.34
  -1 -29   0    1.75    0.32
   1 -29   0    2.45    0.34
   1 -29   0    2.07    0.34
  -1 -29   0    3.10    0.44
  -1 -29   0    2.10    0.42
  -1  29   0    2.56    0.61
   1  29   0    2.17    0.63
  -1  29   0    2.54    0.78
   1  29   0    4.14    0.72
   2 -29   0    1.61    0.28
  -2 -29   0    0.99    0.35
   2 -29   0    1.17    0.27
  -2 -29   0    1.04    0.31
  -2 -29   0    1.16    0.27
   2 -29   0    1.05    0.32
   2  29   0    1.86    0.56
   2  29   0    2.08    0.59
  -2  29   0    0.71    0.57
  -2  29   0    1.38    0.64
  -2  29   0    1.25    0.48
  -3 -29   0    0.12    0.20
  -3 -29   0    0.56    0.27
   3 -29   0   -0.07    0.18
   3 -29   0    0.42    0.20
  -3 -29   0    0.11    0.17
  -3  29   0   -0.31    0.54
  -3  29   0   -0.56    0.40
   3  29   0   -0.01    0.34
   3  29   0    0.17    0.18
  -3  29   0    0.59    0.46
   3  29   0    0.13    0.34
  -4 -29   0    0.07    0.26
   4 -29   0    0.02    0.16
  -4 -29   0    0.25    0.21
  -4 -29   0    0.19    0.23
   4 -29   0    0.21    0.17
   4 -29   0    0.29    0.28
   4  29   0    0.30    0.22
  -4  29   0   -0.22    0.40
  -4  29   0    0.12    0.50
  -4  29   0    0.92    0.53
   4  29   0    0.37    0.20
  -4  29   0    0.64    0.73
   0 -30   0    3.47    0.44
   0 -30   0    2.49    0.50
   0 -30   0    2.89    0.45
   0  30   0    4.02    0.75
   0  30   0    6.10    1.07
  -1 -30   0    0.22    0.20
  -1 -30   0    0.41    0.17
   1 -30   0    0.08    0.21
   1 -30   0    0.08    0.17
  -1 -30   0    0.01    0.17
   1 -30   0    0.28    0.16
  -1  30   0    0.67    0.48
  -1  30   0    0.09    0.38
   1  30   0   -0.17    0.36
   1  30   0    0.04    0.33
  -2 -30   0    0.27    0.23
  -2 -30   0   -0.07    0.14
   2 -30   0    0.12    0.19
   2 -30   0    0.17    0.17
   2  30   0    0.23    0.38
   2  30   0    0.75    0.43
  -2  30   0   -0.08    0.50
  -2  30   0    0.11    0.55
  -2  30   0   -0.15    0.37
  -3 -30   0    0.44    0.22
  -3 -30   0    0.46    0.27
  -3 -30   0    0.75    0.30
   3 -30   0    0.67    0.29
   3 -30   0    0.41    0.21
  -3  30   0    0.17    0.55
   3  30   0    0.66    0.37
  -3  30   0    0.33    0.65
   3  30   0    0.21    0.19
  -3  30   0    1.20    0.53
  -4 -30   0   -0.10    0.18
   4 -30   0    0.12    0.18
  -4 -30   0   -0.20    0.24
  -4 -30   0    0.12    0.24
   4 -30   0    0.33    0.27
   4  30   0   -0.11    0.19
   4  30   0    0.33    0.24
  -4  30   0    0.48    0.61
  -4  30   0   -0.72    0.54
   0 -31   0    0.06    0.17
   0 -31   0   -0.10    0.18
   0 -31   0    0.17    0.18
   0  31   0    0.01    0.35
   0  31   0    1.01    0.56
   1 -31   0    0.59    0.19
  -1 -31   0    0.70    0.24
   1 -31   0    0.25    0.22
   1 -31   0    0.89    0.25
  -1 -31   0    0.91    0.29
  -1 -31   0    0.62    0.29
   1  31   0    0.58    0.49
   1  31   0    0.11    0.36
  -1  31   0    1.94    0.69
  -1  31   0    1.03    0.52
   2 -31   0    0.17    0.22
  -2 -31   0    0.09    0.22
  -2 -31   0   -0.04    0.17
   2 -31   0    0.59    0.21
   2  31   0    0.02    0.38
  -2  31   0    0.15    0.46
   2  31   0   -0.17    0.39
  -2  31   0    0.14    0.50
  -2  31   0    0.19    0.37
   3 -31   0    0.17    0.25
  -3 -31   0   -0.14    0.17
  -3 -31   0   -0.06    0.21
   3 -31   0   -0.02    0.16
  -3 -31   0    0.03    0.23
  -3  31   0   -0.31    0.52
   3  31   0    0.31    0.37
  -3  31   0   -0.49    0.38
  -3  31   0   -0.48    0.54
   0 -32   0    3.69    0.46
   0 -32   0    2.76    0.52
   0 -32   0    2.92    0.47
   0  32   0    5.69    1.05
   0  32   0    3.37    0.71
  -1 -32   0    0.15    0.15
   1 -32   0    0.41    0.26
   1 -32   0    0.09    0.17
  -1 -32   0    0.18    0.20
  -1 -32   0    0.23    0.26
   1  32   0    0.73    0.44
  -1  32   0    0.36    0.52
  -1  32   0   -0.06    0.40
   1  32   0   -0.22    0.41
   2 -32   0   -0.09    0.16
  -2 -32   0   -0.08    0.21
   2 -32   0    0.15    0.23
  -2 -32   0    0.27    0.21
   2  32   0    0.52    0.43
  -2  32   0   -0.36    0.59
  -2  32   0    0.30    0.57
  -2  32   0   -0.15    0.38
  -3 -32   0    0.96    0.35
  -3 -32   0    0.76    0.31
   3 -32   0    0.73    0.25
   3 -32   0    0.24    0.24
  -3 -32   0    0.47    0.26
   3  32   0    1.51    0.56
  -3  32   0    0.75    0.49
  -3  32   0    1.36    0.77
  -3  32   0    0.78    0.72
   0 -33   0    0.50    0.27
   0 -33   0    0.19    0.17
   0 -33   0    0.38    0.22
   0  33   0    0.08    0.35
   0  33   0    0.58    0.57
  -1 -33   0    0.78    0.31
   1 -33   0   -0.15    0.19
   1 -33   0    0.79    0.25
  -1 -33   0    0.99    0.27
  -1 -33   0    0.55    0.29
  -1  33   0    0.68    0.58
   1  33   0    0.72    0.48
  -1  33   0    0.41    0.39
   1  33   0    0.70    0.54
   2 -33   0    4.06    0.55
  -2 -33   0    4.07    0.59
  -2 -33   0    3.19    0.48
   2 -33   0    2.15    0.51
   2  33   0    4.66    0.85
  -2  33   0    3.98    0.85
  -2  33   0    3.45    0.94
   0 -34   0    0.34    0.25
   0 -34   0    0.23    0.22
   0  34   0    0.23    0.42
   0  34   0    0.58    0.57
  -1 -34   0    0.15    0.24
   1 -34   0    0.06    0.22
  -1 -34   0    0.09    0.22
   1 -34   0    0.11    0.20
   9   0  -1    0.04    0.18
  -9   0   1    0.62    0.41
   9   0  -1    0.09    0.16
  -9   0   1    0.05    0.34
  -9   0   1   -0.11    0.31
  -8   0   1   -0.06    0.29
  -8   0   1    0.22    0.33
   8   0  -1   -0.29    0.11
  -8   0   1    0.26    0.31
   8   0  -1    0.01    0.12
   7   0  -1   -0.10    0.12
   7   0  -1    0.05    0.11
  -7   0   1    0.06    0.23
   7   0  -1   -0.03    0.09
  -7   0   1    0.12    0.24
  -7   0   1   -0.19    0.19
  -6   0   1    0.25    0.20
   6   0  -1   -0.09    0.10
  -6   0   1   -0.19    0.18
  -6   0   1   -0.12    0.12
  -6   0   1   -0.08    0.16
   6   0  -1   -0.04    0.07
   6   0  -1   -0.10    0.07
   6   0  -1   -0.14    0.09
   6   0  -1    0.11    0.10
  -5   0   1   -0.31    0.11
  -5   0   1    0.19    0.16
   5   0  -1   -0.03    0.09
  -5   0   1   -0.06    0.13
  -5   0   1    0.11    0.12
  -5   0   1   -0.07    0.10
   5   0  -1    0.42    0.11
   5   0  -1   -0.08    0.07
   5   0  -1   -0.04    0.04
   5   0  -1   -0.03    0.07
  -4   0   1   -0.03    0.12
  -4   0   1   -0.03    0.07
   4   0  -1    0.12    0.09
   4   0  -1   -0.05    0.05
   4   0  -1    0.00    0.04
   4   0  -1    0.10    0.07
  -4   0   1   -0.09    0.12
   4   0  -1    0.09    0.04
   4   0  -1    0.10    0.06
  -4   0   1    0.04    0.09
  -3   0   1   -0.14    0.05
   3   0  -1   -0.07    0.04
   3   0  -1    0.02    0.04
   3   0  -1   -0.04    0.05
  -3   0   1   -0.18    0.08
  -3   0   1   -0.07    0.08
   3   0  -1   -0.04    0.03
  -3   0   1   -0.04    0.05
   3   0  -1    0.00    0.03
  -2   0   1   -0.27    0.08
   2   0  -1   -0.30    0.05
  -2   0   1   -0.23    0.07
  -2   0   1   -0.33    0.05
   2   0  -1   -0.11    0.07
  -2   0   1   -0.31    0.04
   2   0  -1   -0.28    0.03
   2   0  -1   -0.30    0.04
   2   0  -1   -0.29    0.03
  -1   0   1    0.04    0.04
  -1   0   1   -0.01    0.03
  -1   0   1    0.10    0.06
  -1   0   1    0.00    0.05
   1   0  -1    0.05    0.05
   1   0  -1    0.01    0.03
   1   0  -1    0.03    0.03
  -1   0   1    0.00    0.05
   1   0  -1   -0.01    0.04
   0   0   1    0.01    0.05
   0   0   1    0.00    0.06
   0   0  -1   -0.07    0.04
   0   0   1    0.06    0.05
   0   0   1   -0.07    0.05
   0   0  -1   -0.06    0.02
   0   0  -1   -0.09    0.03
   0   0   1   -0.05    0.03
   0   0   1   -0.05    0.04
   0   0  -1   -0.02    0.03
   1   0   1   -0.08    0.04
   1   0   1   -0.07    0.02
   1   0   1   -0.08    0.03
  -1   0  -1    0.02    0.05
   1   0   1   -0.04    0.04
  -1   0  -1   -0.05    0.03
  -1   0  -1    0.07    0.05
   1   0   1   -0.03    0.03
   1   0   1    0.04    0.05
   1   0   1   -0.13    0.05
  -1   0  -1    0.05    0.05
  -2   0  -1    0.06    0.07
   2   0   1   -0.02    0.04
   2   0   1    0.06    0.05
   2   0   1   -0.07    0.04
  -2   0  -1   -0.07    0.05
   2   0   1    0.02    0.04
  -2   0  -1   -0.03    0.05
   2   0   1    0.15    0.06
  -2   0  -1    0.08    0.07
   3   0   1    0.03    0.05
   3   0   1    0.08    0.06
  -3   0  -1    0.07    0.09
   3   0   1   -0.02    0.04
   3   0   1   -0.01    0.04
  -3   0  -1    0.14    0.10
  -3   0  -1   -0.01    0.09
  -3   0  -1   -0.03    0.07
   4   0   1   -0.02    0.05
  -4   0  -1   -0.08    0.10
  -4   0  -1    0.15    0.12
  -4   0  -1    0.04    0.12
   4   0   1    0.00    0.05
   4   0   1   -0.01    0.07
   4   0   1   -0.03    0.05
   4   0   1   -0.02    0.06
  -4   0  -1   -0.02    0.10
  -5   0  -1   -0.05    0.13
  -5   0  -1    0.18    0.17
   5   0   1    0.01    0.07
  -5   0  -1    0.14    0.14
   5   0   1    0.25    0.10
   5   0   1   -0.01    0.09
  -5   0  -1   -0.13    0.15
  -6   0  -1    0.22    0.19
  -6   0  -1    0.13    0.22
   6   0   1   -0.05    0.11
  -6   0  -1   -0.08    0.17
   6   0   1   -0.05    0.11
   6   0   1   -0.05    0.09
  -6   0  -1    0.01    0.13
   7   0   1   -0.10    0.16
   7   0   1   -0.09    0.10
  -7   0  -1   -0.15    0.16
  -7   0  -1   -0.33    0.19
   7   0   1   -0.02    0.15
   7   0   1   -0.07    0.10
  -7   0  -1   -0.34    0.18
  -7   0  -1    0.02    0.21
  -8   0  -1    0.03    0.25
  -8   0  -1    0.58    0.35
  -8   0  -1   -0.08    0.26
   8   0   1    0.12    0.15
  -8   0  -1    0.08    0.19
  -9   0  -1    0.41    0.42
  -9   0  -1   -0.44    0.29
  -9   0  -1   -0.01    0.33
   9   0   1   -0.10    0.16
   9  -1  -1    0.36    0.19
   9  -1  -1    0.76    0.23
  -9  -1   1    0.22    0.37
  -9  -1   1    0.36    0.35
  -9   1   1   -0.16    0.30
   9   1  -1    0.23    0.16
  -9   1   1    0.08    0.34
   9   1  -1    0.83    0.26
  -9   1   1    0.84    0.45
   8  -1  -1    4.36    0.50
  -8  -1   1    5.86    0.76
  -8  -1   1    5.16    0.76
   8  -1  -1    3.86    0.44
  -8  -1   1    4.49    0.72
   8   1  -1    4.27    0.45
  -8   1   1    4.40    0.74
   8   1  -1    4.76    0.51
  -8   1   1    4.40    0.70
  -8   1   1    4.43    0.72
  -7  -1   1    0.40    0.26
   7  -1  -1    0.29    0.12
   7  -1  -1    0.28    0.15
  -7  -1   1    0.42    0.30
   7  -1  -1    0.13    0.10
  -7  -1   1    0.32    0.23
   7   1  -1    0.30    0.16
  -7   1   1    0.21    0.21
   7   1  -1    0.28    0.11
  -7   1   1    0.73    0.33
   7   1  -1    0.06    0.10
   7   1  -1    0.28    0.15
  -7   1   1   -0.17    0.21
  -6  -1   1    1.42    0.32
   6  -1  -1    1.12    0.22
   6  -1  -1    1.41    0.20
   6  -1  -1    1.83    0.25
  -6  -1   1    1.40    0.26
  -6  -1   1    1.30    0.34
   6  -1  -1    1.77    0.24
  -6  -1   1    1.52    0.37
   6  -1  -1    1.45    0.19
   6   1  -1    1.25    0.23
  -6   1   1    1.75    0.38
  -6   1   1    1.49    0.37
   6   1  -1    1.39    0.20
   6   1  -1    1.23    0.23
   6   1  -1    1.56    0.19
  -6   1   1    1.54    0.36
  -6   1   1    1.05    0.23
   6   1  -1    1.44    0.23
  -5  -1   1   12.99    0.92
  -5  -1   1   14.99    1.05
  -5  -1   1   13.70    0.99
   5  -1  -1   13.98    0.92
   5  -1  -1   13.18    0.90
   5  -1  -1   14.61    0.86
  -5  -1   1   13.10    1.03
   5  -1  -1   13.78    0.87
   5  -1  -1   12.92    0.88
   5   1  -1   13.39    0.92
  -5   1   1   13.56    0.92
  -5   1   1   11.96    1.01
   5   1  -1   13.23    0.88
  -5   1   1   12.78    1.00
  -5   1   1   13.23    1.04
   5   1  -1   13.72    0.85
  -5   1   1   13.18    0.93
   5   1  -1   13.37    0.87
   5   1  -1   12.99    0.90
  -4  -1   1    7.50    0.54
  -4  -1   1    7.77    0.62
   4  -1  -1    7.61    0.54
  -4  -1   1    6.77    0.60
   4  -1  -1    7.67    0.52
   4  -1  -1    7.76    0.50
   4  -1  -1    7.55    0.48
  -4  -1   1    7.16    0.57
   4  -1  -1    7.57    0.50
   4  -1  -1    6.75    0.49
   4   1  -1    7.45    0.52
  -4   1   1    7.82    0.60
   4   1  -1    7.09    0.50
  -4   1   1    7.01    0.61
  -4   1   1    7.91    0.55
  -4   1   1    6.98    0.52
   4   1  -1    7.59    0.47
   4   1  -1    6.52    0.49
   4   1  -1    7.54    0.50
   4   1  -1    7.13    0.54
  -4   1   1    7.51    0.63
   3  -1  -1   21.03    1.26
   3  -1  -1   21.00    1.25
  -3  -1   1   20.49    1.28
  -3  -1   1   20.90    1.35
  -3  -1   1   20.34    1.31
   3  -1  -1   18.93    1.27
   3  -1  -1   20.62    1.25
   3  -1  -1   20.84    1.29
   3  -1  -1   19.64    1.27
  -3  -1   1   21.56    1.35
   3   1  -1   21.08    1.28
   3   1  -1   19.51    1.30
  -3   1   1   20.70    1.27
  -3   1   1   21.18    1.33
   3   1  -1   19.52    1.26
  -3   1   1   20.44    1.30
  -3   1   1   20.67    1.35
   3   1  -1   22.31    1.24
  -3   1   1   21.04    1.36
   2  -1  -1    2.48    0.21
   2  -1  -1    2.59    0.18
  -2  -1   1    2.45    0.26
  -2  -1   1    2.45    0.25
   2  -1  -1    2.67    0.18
  -2  -1   1    2.54    0.21
   2  -1  -1    2.60    0.19
   2  -1  -1    2.01    0.19
   2   1  -1    1.98    0.20
  -2   1   1    2.81    0.28
  -2   1   1    2.86    0.19
  -2   1   1    2.27    0.22
  -2   1   1    2.67    0.23
  -2   1   1    2.01    0.24
   2   1  -1    2.22    0.21
   2   1  -1    2.33    0.17
   2   1  -1    2.53    0.18
   1  -1  -1   16.39    1.01
   1  -1  -1   16.36    1.00
  -1  -1   1   17.28    0.99
  -1  -1   1   16.10    1.02
   1  -1  -1   15.53    0.99
  -1  -1   1   17.48    1.00
  -1  -1   1   17.29    1.02
   1  -1  -1   16.10    1.00
   1   1  -1   16.27    1.00
  -1   1   1   16.61    1.04
  -1   1   1   16.62    1.03
  -1   1   1   16.44    1.02
   1   1  -1   17.35    1.00
   1   1  -1   15.74    1.01
  -1   1   1   16.67    1.02
   1   1  -1   15.60    0.99
   0  -1   1    2.19    0.21
   0  -1   1    2.42    0.22
   0  -1  -1    2.55    0.21
   0  -1   1    2.51    0.21
   0  -1   1    2.52    0.22
   0  -1   1    2.26    0.24
   0  -1  -1    2.23    0.21
   0  -1  -1    2.63    0.22
   0   1   1    2.49    0.21
   0   1  -1    2.17    0.25
   0   1  -1    2.20    0.22
   0   1  -1    2.39    0.22
   0   1  -1    2.38    0.22
   0   1   1    2.17    0.22
   0   1   1    2.40    0.24
  -1  -1  -1   29.62    1.81
  -1  -1  -1   29.98    1.78
   1  -1   1   30.17    1.79
   1  -1   1   28.25    1.79
   1  -1   1   32.27    1.80
  -1  -1  -1   28.96    1.79
   1  -1   1   30.71    1.79
   1  -1   1   31.75    1.78
   1  -1   1   30.83    1.80
  -1  -1  -1   29.31    1.81
   1  -1   1   28.72    1.80
   1   1   1   28.16    1.79
   1   1   1   29.57    1.81
   1   1   1   27.45    1.79
  -1   1  -1   29.65    1.81
  -1   1  -1   30.86    1.81
   1   1   1   30.15    1.83
   1   1   1   29.68    1.80
   1   1   1   29.23    1.79
   1   1   1   28.59    1.79
  -1   1  -1   29.58    1.80
   1   1   1   34.33    1.77
  -1   1  -1   30.03    1.78
  -2  -1  -1   30.80    1.86
  -2  -1  -1   30.31    1.88
   2  -1   1   33.68    1.85
  -2  -1  -1   31.25    1.87
  -2  -1  -1   31.74    1.88
   2  -1   1   29.33    1.84
   2  -1   1   29.60    1.84
   2  -1   1   26.30    1.84
   2   1   1   29.76    1.84
   2   1   1   34.46    1.85
   2   1   1   30.74    1.84
   2   1   1   31.90    1.85
  -2   1  -1   31.21    1.88
  -2   1  -1   30.69    1.88
  -2   1  -1   30.68    1.89
  -2   1  -1   29.85    1.87
   2   1   1   29.29    1.82
  -3  -1  -1   17.04    1.09
  -3  -1  -1   17.91    1.10
   3  -1   1   17.94    1.04
   3  -1   1   16.64    1.03
  -3  -1  -1   17.21    1.08
   3  -1   1   15.62    1.03
  -3  -1  -1   16.51    1.08
   3  -1   1   13.35    1.02
   3   1   1   16.24    1.02
  -3   1  -1   16.90    1.08
  -3   1  -1   16.36    1.10
   3   1   1   15.48    1.04
   3   1   1   16.73    1.00
   3   1   1   19.46    1.04
  -3   1  -1   15.88    1.08
  -3   1  -1   15.73    1.10
   3   1   1   16.49    1.01
   4  -1   1   17.72    1.10
  -4  -1  -1   16.68    1.16
  -4  -1  -1   17.17    1.19
   4  -1   1   16.13    1.09
  -4  -1  -1   17.80    1.19
  -4  -1  -1   17.89    1.20
   4  -1   1   17.19    1.11
  -4   1  -1   17.38    1.19
  -4   1  -1   18.24    1.22
   4   1   1   17.72    1.09
  -4   1  -1   17.77    1.20
   4   1   1   16.48    1.09
   4   1   1   16.66    1.11
   4   1   1   19.16    1.10
  -4   1  -1   17.46    1.16
   5  -1   1    4.74    0.38
  -5  -1  -1    5.00    0.54
   5  -1   1    4.69    0.39
  -5  -1  -1    5.28    0.52
   5  -1   1    4.10    0.36
  -5  -1  -1    6.25    0.62
  -5  -1  -1    4.59    0.51
   5   1   1    4.26    0.36
   5   1   1    4.46    0.37
   5   1   1    4.30    0.39
   5   1   1    4.44    0.36
  -5   1  -1    4.37    0.50
  -5   1  -1    5.59    0.52
  -5   1  -1    4.54    0.55
  -5   1  -1    4.79    0.54
   6  -1   1    2.06    0.30
  -6  -1  -1    2.15    0.38
  -6  -1  -1    2.59    0.45
   6  -1   1    3.92    0.43
   6  -1   1    1.87    0.26
   6  -1   1    1.87    0.26
  -6  -1  -1    1.86    0.33
  -6  -1  -1    2.11    0.39
  -6   1  -1    1.52    0.37
  -6   1  -1    1.84    0.39
  -6   1  -1    2.15    0.35
   6   1   1    1.99    0.26
   6   1   1    2.25    0.28
   6   1   1    2.20    0.30
  -6   1  -1    2.49    0.40
   7  -1   1    0.61    0.17
  -7  -1  -1    0.20    0.20
  -7  -1  -1    1.24    0.35
   7  -1   1    0.71    0.19
   7  -1   1    0.63    0.24
   7  -1   1    0.39    0.18
  -7  -1  -1    0.19    0.27
  -7  -1  -1    0.30    0.23
  -7   1  -1    0.47    0.20
  -7   1  -1    0.76    0.32
   7   1   1    0.62    0.21
  -7   1  -1    0.46    0.27
   7   1   1    1.36    0.29
  -7   1  -1    0.49    0.27
   7   1   1    0.64    0.16
  -8  -1  -1    2.22    0.54
  -8  -1  -1    2.98    0.47
  -8  -1  -1    3.12    0.56
  -8  -1  -1    2.89    0.53
   8  -1   1    2.72    0.36
  -8   1  -1    2.41    0.51
   8   1   1    2.25    0.33
  -8   1  -1    2.07    0.50
  -8   1  -1    3.06    0.61
  -8   1  -1    2.50    0.43
   9  -1   1   -0.14    0.14
  -9  -1  -1    0.14    0.29
  -9  -1  -1    0.29    0.35
  -9  -1  -1   -0.19    0.27
  -9   1  -1    0.16    0.35
   9   1   1    0.28    0.16
  -9   1  -1   -0.51    0.27
  -9   1  -1   -0.08    0.31
   9  -2  -1    0.08    0.17
   9  -2  -1    0.25    0.17
  -9  -2   1   -0.20    0.25
  -9  -2   1    0.34    0.34
  -9  -2   1   -0.57    0.23
   9   2  -1   -0.10    0.15
  -9   2   1   -0.58    0.29
  -9   2   1   -0.24    0.30
  -9   2   1   -0.32    0.32
   9   2  -1    0.19    0.18
  -8  -2   1   -0.06    0.24
  -8  -2   1   -0.22    0.19
  -8  -2   1    0.08    0.26
   8  -2  -1   -0.10    0.12
   8  -2  -1    0.24    0.15
   8  -2  -1    0.07    0.12
  -8   2   1   -0.09    0.24
   8   2  -1    0.10    0.15
  -8   2   1    0.31    0.32
   8   2  -1    0.24    0.16
  -8   2   1   -0.23    0.24
   7  -2  -1    4.75    0.45
  -7  -2   1    5.52    0.70
  -7  -2   1    4.34    0.58
   7  -2  -1    4.51    0.39
  -7  -2   1    4.01    0.61
   7  -2  -1    4.38    0.39
   7   2  -1    4.73    0.45
  -7   2   1    4.12    0.63
   7   2  -1    4.37    0.40
  -7   2   1    3.49    0.63
   7   2  -1    4.06    0.47
  -7   2   1    5.30    0.74
   7   2  -1    5.48    0.45
  -6  -2   1   23.25    1.61
   6  -2  -1   22.41    1.51
  -6  -2   1   22.17    1.52
   6  -2  -1   21.01    1.45
   6  -2  -1   24.65    1.45
  -6  -2   1   23.67    1.66
   6  -2  -1   23.52    1.47
  -6  -2   1   22.78    1.66
   6   2  -1   21.98    1.46
   6   2  -1   23.51    1.44
   6   2  -1   22.94    1.49
  -6   2   1   23.36    1.66
   6   2  -1   22.32    1.51
  -6   2   1   25.69    1.72
  -6   2   1   23.67    1.69
   6   2  -1   24.15    1.52
  -6   2   1   27.10    1.78
   5  -2  -1    7.96    0.60
   5  -2  -1    8.40    0.55
   5  -2  -1    8.42    0.59
   5  -2  -1    7.87    0.56
  -5  -2   1    8.08    0.66
  -5  -2   1    7.42    0.70
  -5  -2   1    8.45    0.62
   5  -2  -1    8.01    0.55
  -5  -2   1    9.18    0.74
   5  -2  -1    8.31    0.57
  -5   2   1    7.79    0.60
  -5   2   1    7.11    0.70
   5   2  -1    8.78    0.54
   5   2  -1    7.49    0.61
   5   2  -1    8.49    0.61
  -5   2   1    8.73    0.75
  -5   2   1    7.97    0.70
  -5   2   1    7.69    0.61
   5   2  -1    8.38    0.57
   5   2  -1    8.45    0.58
   4  -2  -1    0.13    0.06
  -4  -2   1    0.11    0.13
   4  -2  -1   -0.03    0.06
  -4  -2   1    0.12    0.09
  -4  -2   1    0.07    0.12
   4  -2  -1    0.03    0.05
   4  -2  -1    0.12    0.06
   4  -2  -1    0.01    0.06
   4  -2  -1    0.01    0.04
  -4  -2   1    0.11    0.09
   4   2  -1    0.00    0.07
  -4   2   1    0.35    0.15
  -4   2   1    0.01    0.07
   4   2  -1   -0.02    0.07
   4   2  -1    0.10    0.07
   4   2  -1    0.08    0.04
   4   2  -1    0.11    0.06
  -4   2   1    0.32    0.16
  -4   2   1    0.16    0.10
  -4   2   1   -0.02    0.12
   4   2  -1    0.03    0.05
   3  -2  -1  118.42    7.39
   3  -2  -1  128.00    7.37
   3  -2  -1  126.89    7.38
   3  -2  -1  121.47    7.38
  -3  -2   1  124.86    7.47
   3  -2  -1  118.40    7.41
  -3  -2   1  129.10    7.49
  -3  -2   1  128.23    7.44
   3  -2  -1  125.12    7.39
   3   2  -1  123.78    7.38
   3   2  -1  128.54    7.37
   3   2  -1  128.79    7.41
  -3   2   1  122.59    7.42
  -3   2   1  124.76    7.48
  -3   2   1  124.22    7.39
  -3   2   1  129.35    7.49
  -3   2   1  129.37    7.47
   3   2  -1  125.25    7.43
  -2  -2   1    0.14    0.06
   2  -2  -1    0.05    0.06
  -2  -2   1   -0.07    0.07
   2  -2  -1    0.06    0.03
   2  -2  -1    0.12    0.05
  -2  -2   1    0.04    0.08
   2  -2  -1    0.09    0.05
   2  -2  -1    0.12    0.04
   2   2  -1    0.03    0.03
  -2   2   1    0.15    0.10
  -2   2   1    0.03    0.07
   2   2  -1    0.05    0.03
  -2   2   1    0.06    0.04
  -2   2   1    0.02    0.08
  -2   2   1    0.14    0.10
   2   2  -1    0.06    0.06
   2   2  -1    0.13    0.07
   1  -2  -1   15.84    0.90
  -1  -2   1   15.85    0.91
  -1  -2   1   15.98    0.94
  -1  -2   1   14.33    0.94
  -1  -2   1   14.59    0.93
   1  -2  -1   14.85    0.91
  -1  -2   1   15.78    0.90
   1  -2  -1   14.53    0.91
   1  -2  -1   12.17    0.92
   1  -2  -1   14.63    0.91
   1   2  -1   15.23    0.94
  -1   2   1   15.07    0.97
   1   2  -1   15.42    0.94
   1   2  -1   14.42    0.91
  -1   2   1   15.35    0.94
   1   2  -1   15.22    0.91
  -1   2   1   15.84    0.97
   1   2  -1   16.14    0.93
  -1   2   1   14.50    0.94
   0  -2  -1   93.59    5.30
   0  -2   1   90.16    5.30
   0  -2   1   91.20    5.31
   0  -2   1   86.23    5.33
   0  -2  -1   90.18    5.30
   0  -2  -1   83.34    5.30
   0  -2   1   81.11    5.30
   0   2  -1   91.39    5.31
   0   2   1   90.83    5.30
   0   2   1   88.68    5.32
   0   2   1   89.64    5.35
   0   2  -1   89.70    5.31
   0   2  -1   89.65    5.30
   0   2  -1   94.75    5.30
   0   2  -1   85.66    5.34
  -1  -2  -1    2.11    0.20
   1  -2   1    2.56    0.19
   1  -2   1    2.70    0.17
  -1  -2  -1    2.29    0.17
  -1  -2  -1    2.13    0.19
   1  -2   1    2.09    0.17
   1  -2   1    2.23    0.20
  -1  -2  -1    2.28    0.18
   1  -2   1    2.05    0.18
   1  -2   1    2.18    0.18
   1   2   1    2.28    0.25
   1   2   1    2.42    0.18
   1   2   1    2.61    0.23
  -1   2  -1    2.17    0.19
   1   2   1    2.79    0.18
  -1   2  -1    2.38    0.19
  -1   2  -1    2.40    0.17
   1   2   1    2.09    0.17
  -1   2  -1    2.43    0.23
   1   2   1    2.44    0.19
  -1   2  -1    2.34    0.20
  -2  -2  -1   18.21    1.14
   2  -2   1   17.35    1.12
  -2  -2  -1   17.61    1.14
   2  -2   1   19.55    1.13
   2  -2   1   17.58    1.12
  -2  -2  -1   18.12    1.16
  -2  -2  -1   17.59    1.16
   2   2   1   18.82    1.12
   2   2   1   17.87    1.12
   2   2   1   19.10    1.20
  -2   2  -1   18.16    1.14
  -2   2  -1   17.80    1.15
   2   2   1   17.75    1.13
  -2   2  -1   18.19    1.18
  -2   2  -1   18.82    1.17
   2   2   1   20.16    1.12
   2   2   1   18.30    1.10
   3  -2   1   41.51    2.38
  -3  -2  -1   40.28    2.44
   3  -2   1   39.15    2.38
  -3  -2  -1   39.51    2.42
  -3  -2  -1   38.65    2.42
   3  -2   1   38.02    2.36
  -3  -2  -1   39.84    2.43
  -3   2  -1   38.64    2.33
   3   2   1   42.64    2.37
  -3   2  -1   40.70    2.42
   3   2   1   37.78    2.36
   3   2   1   38.72    2.38
  -3   2  -1   39.11    2.42
   3   2   1   37.69    2.35
  -3   2  -1   40.49    2.46
  -3   2  -1   38.40    2.44
   4  -2   1    3.54    0.30
  -4  -2  -1    2.21    0.31
  -4  -2  -1    1.84    0.27
   4  -2   1    2.47    0.26
   4  -2   1    1.61    0.21
  -4  -2  -1    1.88    0.30
   4  -2   1    2.33    0.23
   4  -2   1    1.82    0.21
  -4  -2  -1    2.11    0.30
   4   2   1    2.28    0.25
   4   2   1    1.95    0.19
  -4   2  -1    2.17    0.17
  -4   2  -1    1.95    0.28
  -4   2  -1    2.47    0.35
  -4   2  -1    1.63    0.28
   4   2   1    2.50    0.23
   4   2   1    1.90    0.21
  -4   2  -1    2.16    0.28
  -5  -2  -1    5.34    0.58
  -5  -2  -1    4.64    0.52
   5  -2   1    5.24    0.40
  -5  -2  -1    4.41    0.56
   5  -2   1    5.07    0.40
  -5  -2  -1    4.98    0.55
   5  -2   1    4.99    0.42
  -5   2  -1    5.24    0.60
   5   2   1    5.07    0.39
  -5   2  -1    5.95    0.59
  -5   2  -1    5.19    0.58
   5   2   1    5.48    0.43
  -5   2  -1    5.44    0.53
   5   2   1    4.86    0.39
   5   2   1    4.97    0.39
  -6  -2  -1   18.59    1.39
  -6  -2  -1   18.33    1.38
  -6  -2  -1   18.60    1.32
   6  -2   1   19.90    1.26
   6  -2   1   17.28    1.22
  -6  -2  -1   18.36    1.36
   6  -2   1   18.02    1.21
  -6   2  -1   19.52    1.41
   6   2   1   17.50    1.21
  -6   2  -1   18.69    1.31
   6   2   1   18.93    1.26
   6   2   1   19.04    1.21
   6   2   1   18.75    1.22
  -6   2  -1   20.61    1.40
  -6   2  -1   20.82    1.46
   7  -2   1    1.73    0.34
   7  -2   1    0.97    0.20
  -7  -2  -1    1.31    0.36
  -7  -2  -1    0.74    0.26
  -7  -2  -1    0.94    0.33
  -7  -2  -1    1.39    0.37
   7  -2   1    0.71    0.20
  -7   2  -1    2.24    0.50
  -7   2  -1    0.96    0.33
  -7   2  -1    1.13    0.28
  -7   2  -1    1.42    0.34
   7   2   1    1.09    0.22
   7   2   1    1.21    0.25
  -8  -2  -1    0.30    0.27
   8  -2   1    0.58    0.27
  -8  -2  -1    0.34    0.35
   8  -2   1    0.16    0.15
  -8  -2  -1    0.33    0.21
  -8  -2  -1    0.21    0.24
   8   2   1    0.06    0.13
   8   2   1   -0.15    0.16
  -8   2  -1    0.00    0.27
  -8   2  -1    0.24    0.24
  -8   2  -1   -0.26    0.29
  -8   2  -1    0.24    0.26
   9  -2   1    0.21    0.16
  -9  -2  -1   -0.02    0.32
  -9  -2  -1    0.17    0.35
  -9  -2  -1    0.45    0.33
  -9   2  -1    0.51    0.36
  -9   2  -1   -0.19    0.33
  -9   2  -1    0.19    0.36
   9   2   1    0.13    0.17
   9  -3  -1    0.28    0.19
  -9  -3   1    0.69    0.40
  -9  -3   1    0.59    0.36
   9  -3  -1    0.43    0.20
  -9  -3   1    0.37    0.36
  -9   3   1   -0.06    0.32
  -9   3   1    0.62    0.40
  -9   3   1   -0.01    0.37
   9   3  -1    0.27    0.16
   9   3  -1    0.16    0.17
  -8  -3   1    0.27    0.29
   8  -3  -1    0.52    0.17
   8  -3  -1    0.27    0.17
   8  -3  -1    0.13    0.13
  -8  -3   1    0.13    0.24
  -8  -3   1    0.45    0.32
  -8   3   1    0.87    0.38
   8   3  -1    0.12    0.15
   8   3  -1    0.30    0.19
  -8   3   1    0.21    0.28
  -8   3   1    0.49    0.38
  -7  -3   1    1.36    0.35
   7  -3  -1    1.10    0.19
  -7  -3   1    0.77    0.33
  -7  -3   1    0.93    0.33
   7  -3  -1    1.07    0.19
   7  -3  -1    1.07    0.23
   7   3  -1    0.97    0.23
  -7   3   1    0.72    0.34
  -7   3   1    0.85    0.32
   7   3  -1    0.90    0.19
   7   3  -1    0.66    0.22
  -7   3   1    1.32    0.38
   7   3  -1    1.30    0.24
   6  -3  -1    4.33    0.43
  -6  -3   1    5.16    0.64
  -6  -3   1    3.94    0.52
   6  -3  -1    4.92    0.39
  -6  -3   1    5.09    0.46
   6  -3  -1    5.58    0.40
  -6  -3   1    4.35    0.59
   6   3  -1    5.64    0.47
   6   3  -1    4.77    0.42
   6   3  -1    4.93    0.45
   6   3  -1    4.89    0.40
  -6   3   1    4.32    0.60
   6   3  -1    5.16    0.37
  -6   3   1    4.08    0.60
  -6   3   1    5.31    0.66
  -5  -3   1    1.44    0.28
   5  -3  -1    1.31    0.18
   5  -3  -1    1.24    0.17
   5  -3  -1    1.31    0.16
  -5  -3   1    1.04    0.20
  -5  -3   1    1.53    0.31
   5  -3  -1    1.30    0.15
  -5  -3   1    1.17    0.27
   5  -3  -1    0.85    0.17
   5  -3  -1    1.03    0.19
   5   3  -1    1.17    0.17
   5   3  -1    1.15    0.14
  -5   3   1    1.43    0.34
  -5   3   1    1.26    0.21
   5   3  -1    1.76    0.22
  -5   3   1    1.37    0.23
  -5   3   1    1.31    0.31
   5   3  -1    1.41    0.21
  -5   3   1    0.95    0.27
   5   3  -1    1.32    0.22
   4  -3  -1    9.72    0.63
  -4  -3   1    9.62    0.75
   4  -3  -1    9.03    0.67
   4  -3  -1   10.47    0.63
   4  -3  -1    9.69    0.65
  -4  -3   1   10.02    0.72
   4  -3  -1   10.68    0.64
  -4  -3   1   10.51    0.69
  -4  -3   1   10.32    0.78
   4  -3  -1    9.77    0.64
   4   3  -1   10.09    0.64
   4   3  -1    8.47    0.63
  -4   3   1    9.12    0.75
  -4   3   1    9.54    0.69
   4   3  -1    9.53    0.67
   4   3  -1    9.56    0.69
   4   3  -1   10.30    0.61
  -4   3   1    9.79    0.67
  -4   3   1    9.34    0.77
   4   3  -1    9.13    0.65
  -4   3   1   10.35    0.79
   3  -3  -1   15.29    0.91
   3  -3  -1   14.56    0.91
   3  -3  -1   14.52    0.91
   3  -3  -1   15.07    0.90
  -3  -3   1   15.14    0.97
   3  -3  -1   14.63    0.95
  -3  -3   1   14.58    1.00
   3  -3  -1   14.45    0.93
  -3  -3   1   14.11    1.00
  -3   3   1   14.74    0.96
   3   3  -1   15.02    0.90
  -3   3   1   14.70    0.93
   3   3  -1   13.78    0.96
   3   3  -1   15.16    0.95
  -3   3   1   14.40    1.02
  -3   3   1   14.88    1.02
  -3   3   1   15.09    1.03
   3   3  -1   14.83    0.92
   2  -3  -1  122.59    6.99
  -2  -3   1  119.61    7.06
  -2  -3   1  121.46    7.02
   2  -3  -1  110.50    6.99
   2  -3  -1  113.55    7.02
  -2  -3   1  121.38    7.06
   2  -3  -1  125.22    6.99
   2  -3  -1  108.20    7.01
   2   3  -1  118.92    6.99
  -2   3   1  115.26    7.04
   2   3  -1  118.10    7.04
  -2   3   1  128.51    7.08
  -2   3   1  118.29    7.00
   2   3  -1  116.92    7.03
  -2   3   1  129.73    7.09
   2   3  -1  116.82    7.00
   1  -3  -1  307.24   19.02
  -1  -3   1  341.80   19.04
   1  -3  -1  317.22   19.07
  -1  -3   1  338.61   19.03
  -1  -3   1  331.89   19.03
  -1  -3   1  314.50   19.04
   1  -3  -1  286.20   19.02
  -1  -3   1  326.06   19.04
   1  -3  -1  324.90   19.07
   1   3  -1  326.50   19.04
  -1   3   1  329.11   19.10
   1   3  -1  314.86   19.03
   1   3  -1  330.36   19.05
   1   3  -1  324.58   19.02
  -1   3   1  321.95   19.09
   1   3  -1  324.84   19.03
   1   3  -1  348.11   19.05
  -1   3   1  310.91   19.01
  -1   3   1  335.18   19.05
  -1   3   1  332.22   19.04
   0  -3  -1   29.54    2.11
   0  -3   1   36.51    2.11
   0  -3  -1   36.61    2.10
   0  -3  -1   35.04    2.10
   0  -3   1   34.03    2.11
   0  -3   1   34.92    2.14
   0  -3   1   38.23    2.09
   0  -3   1   36.23    2.11
   0   3  -1   36.87    2.13
   0   3  -1   34.63    2.12
   0   3   1   36.29    2.17
   0   3   1   34.77    2.11
   0   3  -1   36.37    2.14
   0   3   1   35.27    2.10
   0   3  -1   36.56    2.11
   0   3   1   34.73    2.13
   0   3  -1   34.43    2.16
   1  -3   1   75.80    4.14
   1  -3   1   74.53    4.12
  -1  -3  -1   68.13    4.13
  -1  -3  -1   67.59    4.14
  -1  -3  -1   68.75    4.11
   1  -3   1   70.11    4.13
  -1   3  -1   70.94    4.14
  -1   3  -1   71.06    4.16
  -1   3  -1   69.32    4.12
   1   3   1   65.82    4.12
  -1   3  -1   66.93    4.18
   1   3   1   69.27    4.18
   1   3   1   70.92    4.12
  -1   3  -1   68.62    4.15
   1   3   1   68.66    4.13
  -2  -3  -1   47.87    2.90
   2  -3   1   48.41    2.88
   2  -3   1   52.82    2.89
  -2  -3  -1   48.56    2.92
  -2  -3  -1   48.08    2.92
   2  -3   1   48.18    2.88
  -2  -3  -1   46.97    2.90
   2   3   1   46.84    2.96
   2   3   1   47.41    2.88
   2   3   1   46.96    2.85
   2   3   1   50.90    2.87
  -2   3  -1   49.81    2.90
   2   3   1   50.29    2.87
  -2   3  -1   47.07    2.91
  -2   3  -1   45.92    2.93
   2   3   1   45.46    2.88
  -2   3  -1   49.34    2.96
   3  -3   1   13.17    0.87
  -3  -3  -1   13.42    0.93
  -3  -3  -1   14.28    0.95
  -3  -3  -1   13.83    0.93
   3  -3   1   13.69    0.89
  -3  -3  -1   13.49    0.93
   3  -3   1   14.30    0.89
  -3   3  -1   14.72    0.97
   3   3   1   14.42    0.89
  -3   3  -1   14.31    0.94
   3   3   1   13.64    0.86
   3   3   1   15.24    0.88
   3   3   1   13.66    0.87
   3   3   1   13.58    0.89
  -3   3  -1   13.53    0.98
  -3   3  -1   13.69    0.93
   4  -3   1    1.70    0.20
   4  -3   1    2.75    0.30
  -4  -3  -1    1.62    0.26
  -4  -3  -1    1.25    0.24
   4  -3   1    1.30    0.18
   4  -3   1    0.86    0.16
  -4  -3  -1    0.90    0.21
   4  -3   1    1.32    0.17
  -4  -3  -1    1.22    0.23
  -4   3  -1    1.20    0.24
   4   3   1    1.24    0.15
   4   3   1    1.49    0.17
   4   3   1    1.55    0.20
  -4   3  -1    1.47    0.29
  -4   3  -1    1.37    0.12
  -4   3  -1    1.39    0.24
  -4   3  -1    1.05    0.24
   4   3   1    1.03    0.15
  -5  -3  -1    4.29    0.48
   5  -3   1    3.72    0.33
  -5  -3  -1    4.45    0.51
  -5  -3  -1    3.38    0.43
   5  -3   1    4.17    0.36
  -5  -3  -1    4.61    0.51
   5  -3   1    3.89    0.35
  -5   3  -1    3.75    0.48
  -5   3  -1    4.03    0.45
   5   3   1    4.63    0.38
  -5   3  -1    3.76    0.49
   5   3   1    3.92    0.33
   5   3   1    3.70    0.33
  -5   3  -1    4.38    0.56
   5   3   1    4.13    0.33
   6  -3   1    0.99    0.21
  -6  -3  -1    0.89    0.30
   6  -3   1    1.81    0.30
  -6  -3  -1    0.80    0.22
  -6  -3  -1    0.99    0.31
  -6  -3  -1    1.13    0.28
   6  -3   1    0.80    0.16
   6  -3   1    0.98    0.19
  -6   3  -1    0.87    0.33
   6   3   1    0.62    0.15
  -6   3  -1    0.71    0.27
  -6   3  -1    0.76    0.28
   6   3   1    0.99    0.18
   6   3   1    1.02    0.17
  -6   3  -1    0.38    0.20
   6   3   1    0.83    0.19
   6   3   1    0.67    0.18
  -7  -3  -1    7.12    0.81
   7  -3   1    6.98    0.58
   7  -3   1    6.97    0.57
  -7  -3  -1    7.21    0.67
  -7  -3  -1    8.00    0.84
  -7  -3  -1    7.15    0.83
  -7   3  -1    7.42    0.68
   7   3   1    8.06    0.64
  -7   3  -1    6.62    0.83
  -7   3  -1    7.34    0.84
  -7   3  -1    6.75    0.87
   7   3   1    6.94    0.57
   8  -3   1    0.30    0.22
  -8  -3  -1   -0.09    0.20
   8  -3   1    0.15    0.13
  -8  -3  -1    0.04    0.19
   8  -3   1   -0.04    0.12
  -8  -3  -1   -0.33    0.22
  -8  -3  -1    0.26    0.29
  -8   3  -1    0.48    0.34
   8   3   1    0.02    0.15
  -8   3  -1    0.27    0.30
  -8   3  -1   -0.31    0.26
   8   3   1    0.05    0.18
  -9  -3  -1   -0.41    0.21
   9  -3   1    0.07    0.18
  -9  -3  -1   -0.17    0.26
  -9  -3  -1   -0.17    0.32
   9   3   1   -0.08    0.15
  -9   3  -1    0.34    0.34
  -9   3  -1    0.13    0.42
  -9   3  -1   -0.23    0.35
  -9  -4   1    0.38    0.37
   9  -4  -1    0.56    0.19
  -9  -4   1    0.25    0.35
  -9  -4   1    0.51    0.39
   9   4  -1    0.82    0.24
  -9   4   1    0.62    0.47
   9   4  -1    0.92    0.26
  -9   4   1    0.81    0.45
  -9   4   1    0.81    0.44
  -8  -4   1    0.81    0.39
   8  -4  -1    1.71    0.31
   8  -4  -1    1.30    0.24
   8  -4  -1    1.82    0.26
  -8  -4   1    2.75    0.50
  -8  -4   1    1.87    0.46
  -8   4   1    1.96    0.55
   8   4  -1    1.13    0.23
   8   4  -1    1.90    0.37
  -8   4   1    1.03    0.43
  -8   4   1    1.11    0.44
   8   4  -1    1.32    0.29
   7  -4  -1    0.17    0.15
  -7  -4   1   -0.05    0.19
   7  -4  -1   -0.01    0.09
  -7  -4   1    0.12    0.20
  -7  -4   1   -0.20    0.18
   7  -4  -1    0.07    0.11
  -7   4   1   -0.27    0.24
  -7   4   1   -0.28    0.24
   7   4  -1    0.07    0.10
   7   4  -1    0.12    0.15
   7   4  -1    0.10    0.14
   7   4  -1    0.06    0.13
  -7   4   1   -0.09    0.21
  -6  -4   1    0.00    0.13
   6  -4  -1   -0.01    0.08
  -6  -4   1    0.14    0.22
  -6  -4   1    0.15    0.20
   6  -4  -1    0.01    0.08
   6  -4  -1    0.06    0.10
  -6  -4   1    0.10    0.15
   6   4  -1    0.06    0.09
  -6   4   1   -0.06    0.20
  -6   4   1   -0.04    0.20
   6   4  -1    0.16    0.12
   6   4  -1   -0.03    0.12
  -6   4   1   -0.17    0.19
   6   4  -1    0.09    0.08
   6   4  -1    0.12    0.12
  -5  -4   1    0.69    0.24
   5  -4  -1    1.06    0.15
   5  -4  -1    1.06    0.14
   5  -4  -1    0.97    0.19
   5  -4  -1    1.08    0.15
  -5  -4   1    0.85    0.19
  -5  -4   1    0.97    0.26
   5  -4  -1    0.99    0.14
  -5  -4   1    0.67    0.21
  -5   4   1    0.81    0.27
  -5   4   1    0.96    0.27
  -5   4   1    0.82    0.18
   5   4  -1    1.15    0.13
  -5   4   1    1.20    0.22
   5   4  -1    1.20    0.16
   5   4  -1    0.53    0.16
   5   4  -1    0.87    0.16
  -5   4   1    0.74    0.29
   5   4  -1    1.01    0.19
  -4  -4   1   20.17    1.42
   4  -4  -1   21.13    1.30
   4  -4  -1   21.13    1.30
   4  -4  -1   21.12    1.33
  -4  -4   1   21.08    1.41
   4  -4  -1   21.41    1.28
  -4  -4   1   21.48    1.37
   4  -4  -1   20.57    1.29
   4  -4  -1   20.55    1.28
  -4   4   1   21.11    1.32
   4   4  -1   22.55    1.27
  -4   4   1   20.09    1.44
   4   4  -1   20.08    1.35
  -4   4   1   19.67    1.44
   4   4  -1   21.15    1.34
   4   4  -1   19.90    1.31
   4   4  -1   20.96    1.29
  -4   4   1   21.12    1.35
  -4   4   1   21.18    1.44
  -3  -4   1   15.87    0.99
   3  -4  -1   14.20    0.93
   3  -4  -1   15.22    0.96
  -3  -4   1   15.60    1.03
   3  -4  -1   15.64    0.92
  -3  -4   1   14.31    1.01
   3  -4  -1   15.59    0.93
   3  -4  -1   14.89    0.95
   3  -4  -1   15.79    0.93
   3   4  -1   15.07    0.91
  -3   4   1   14.84    0.95
  -3   4   1   14.73    1.05
   3   4  -1   14.11    0.93
  -3   4   1   14.44    1.05
  -3   4   1   15.40    1.05
   3   4  -1   15.81    0.98
   3   4  -1   14.58    0.99
  -3   4   1   14.74    0.98
  -2  -4   1   15.38    0.98
  -2  -4   1   13.46    0.96
   2  -4  -1   15.71    0.91
   2  -4  -1   13.97    0.94
   2  -4  -1   14.78    0.94
  -2  -4   1   15.78    0.98
   2  -4  -1   14.94    0.92
   2  -4  -1   15.20    0.92
  -2  -4   1   15.67    0.95
  -2   4   1   15.29    0.97
  -2   4   1   15.51    0.93
   2   4  -1   15.16    0.93
   2   4  -1   15.41    0.91
   2   4  -1   16.18    0.98
   2   4  -1   14.66    0.97
  -2   4   1   15.24    1.04
  -2   4   1   15.56    1.01
  -2   4   1   14.47    1.03
  -1  -4   1   45.92    2.75
  -1  -4   1   47.60    2.70
   1  -4  -1   46.92    2.70
   1  -4  -1   40.90    2.72
   1  -4  -1   45.50    2.69
  -1  -4   1   47.74    2.70
   1  -4  -1   45.80    2.70
  -1  -4   1   46.79    2.72
  -1  -4   1   45.70    2.73
   1   4  -1   44.17    2.70
  -1   4   1   45.23    2.74
  -1   4   1   46.88    2.76
   1   4  -1   48.58    2.72
   1   4  -1   47.41    2.76
  -1   4   1   42.14    2.81
   1   4  -1   47.24    2.76
  -1   4   1   43.58    2.80
   1   4  -1   43.25    2.70
  -1   4   1   44.33    2.72
   0  -4  -1  121.08    8.13
   0  -4   1  130.36    8.17
   0  -4   1  147.30    8.12
   0  -4  -1  133.81    8.12
   0  -4   1  137.59    8.14
   0  -4   1  145.76    8.13
   0  -4  -1  144.50    8.12
   0  -4   1  140.58    8.14
   0   4  -1  143.09    8.17
   0   4  -1  142.08    8.13
   0   4   1  139.32    8.14
   0   4   1  136.38    8.18
   0   4   1  139.04    8.15
   0   4   1  135.93    8.21
   0   4   1  139.36    8.12
   0   4  -1  140.02    8.15
   0   4  -1  143.21    8.19
   0   4  -1  131.21    8.20
   1  -4   1   65.53    3.92
  -1  -4  -1   66.82    3.91
   1  -4   1   67.75    3.92
  -1  -4  -1   57.77    3.91
  -1  -4  -1   65.50    3.93
  -1  -4  -1   66.35    3.95
   1  -4   1   71.92    3.94
   1   4   1   63.70    3.92
   1   4   1   67.40    3.93
  -1   4  -1   65.70    3.97
  -1   4  -1   66.34    4.01
  -1   4  -1   66.78    3.94
  -1   4  -1   66.49    3.95
  -1   4  -1   69.46    3.94
   1   4   1   66.25    4.00
   1   4   1   62.16    3.92
   1   4   1   69.48    4.00
   1   4   1   69.67    3.92
  -2  -4  -1    0.63    0.05
   2  -4   1    0.63    0.10
  -2  -4  -1    0.76    0.11
   2  -4   1    0.45    0.09
   2  -4   1    0.32    0.10
   2  -4   1    0.70    0.10
   2  -4   1    0.91    0.12
  -2  -4  -1    0.68    0.12
  -2  -4  -1    0.56    0.10
   2   4   1    0.58    0.09
   2   4   1    0.73    0.11
   2   4   1    0.60    0.07
   2   4   1    0.55    0.08
  -2   4  -1    0.67    0.14
   2   4   1    0.56    0.10
  -2   4  -1    0.39    0.10
  -2   4  -1    0.71    0.12
  -2   4  -1    0.60    0.12
   2   4   1    0.62    0.08
  -2   4  -1    0.64    0.17
   2   4   1    0.50    0.15
  -3  -4  -1    0.27    0.11
  -3  -4  -1    0.34    0.10
   3  -4   1    0.37    0.08
   3  -4   1    0.38    0.09
   3  -4   1    0.32    0.09
  -3  -4  -1    0.22    0.11
  -3  -4  -1    0.29    0.12
   3  -4   1    0.59    0.13
   3  -4   1    0.40    0.12
   3   4   1    0.43    0.09
   3   4   1    0.28    0.09
  -3   4  -1    0.21    0.11
   3   4   1    0.38    0.07
   3   4   1    0.31    0.15
   3   4   1    0.38    0.08
  -3   4  -1    0.60    0.18
  -3   4  -1    0.39    0.14
   3   4   1    0.38    0.10
  -3   4  -1    0.44    0.12
   3   4   1    0.40    0.09
  -4  -4  -1   56.86    3.47
   4  -4   1   59.29    3.41
   4  -4   1   53.24    3.40
  -4  -4  -1   57.47    3.48
   4  -4   1   55.48    3.39
  -4  -4  -1   55.17    3.48
   4   4   1   60.25    3.39
   4   4   1   55.05    3.40
  -4   4  -1   58.06    3.49
  -4   4  -1   56.75    3.46
   4   4   1   57.19    3.42
   4   4   1   53.46    3.37
   4   4   1   53.82    3.39
  -4   4  -1   57.56    3.52
  -4   4  -1   61.39    3.57
   5  -4   1   16.38    1.13
   5  -4   1   16.44    1.14
  -5  -4  -1   17.25    1.22
   5  -4   1   18.53    1.16
  -5  -4  -1   17.87    1.27
  -5  -4  -1   16.88    1.24
  -5  -4  -1   17.07    1.25
   5   4   1   18.03    1.12
   5   4   1   17.92    1.13
  -5   4  -1   17.95    1.29
  -5   4  -1   18.91    1.35
   5   4   1   18.71    1.17
  -5   4  -1   17.92    1.22
   5   4   1   17.79    1.15
   5   4   1   16.65    1.13
  -5   4  -1   19.49    1.28
   6  -4   1    2.40    0.31
  -6  -4  -1    2.03    0.39
  -6  -4  -1    1.56    0.33
  -6  -4  -1    1.59    0.35
   6  -4   1    2.14    0.28
   6  -4   1    2.05    0.27
  -6  -4  -1    1.86    0.33
   6  -4   1    3.93    0.44
  -6   4  -1    1.90    0.41
  -6   4  -1    2.85    0.45
   6   4   1    1.93    0.25
  -6   4  -1    2.20    0.45
   6   4   1    2.45    0.32
   6   4   1    1.99    0.25
  -6   4  -1    2.02    0.34
   6   4   1    2.37    0.29
  -7  -4  -1    3.90    0.54
  -7  -4  -1    4.03    0.63
   7  -4   1    4.44    0.46
  -7  -4  -1    4.43    0.64
  -7  -4  -1    4.33    0.62
   7  -4   1    7.32    0.60
   7  -4   1    4.27    0.45
  -7   4  -1    4.39    0.67
  -7   4  -1    4.97    0.65
   7   4   1    3.56    0.42
   7   4   1    4.43    0.50
  -7   4  -1    4.73    0.57
  -7   4  -1    4.40    0.69
   8  -4   1    0.13    0.14
  -8  -4  -1    0.34    0.29
   8  -4   1    0.06    0.14
  -8  -4  -1    0.43    0.32
   8  -4   1   -0.03    0.20
  -8  -4  -1    0.04    0.26
  -8  -4  -1    0.15    0.22
   8   4   1    0.30    0.17
   8   4   1    0.31    0.20
  -8   4  -1   -0.24    0.20
  -8   4  -1   -0.17    0.30
  -8   4  -1   -0.21    0.27
  -9  -4  -1    0.59    0.44
  -9  -4  -1    0.07    0.31
  -9  -4  -1    0.70    0.37
   9  -4   1    0.69    0.24
  -9   4  -1    0.08    0.38
  -9   4  -1    0.59    0.48
   9   4   1    0.81    0.25
   9  -5  -1   -0.15    0.14
  -9  -5   1   -0.08    0.32
  -9  -5   1    0.13    0.29
   9  -5  -1    0.03    0.14
  -9  -5   1   -0.03    0.28
  -9   5   1    0.26    0.39
   9   5  -1    0.00    0.16
  -9   5   1   -0.43    0.36
   9   5  -1   -0.25    0.12
  -9   5   1    0.22    0.40
   8  -5  -1    1.45    0.26
  -8  -5   1    2.11    0.47
   8  -5  -1    1.46    0.29
   8  -5  -1    1.55    0.25
  -8  -5   1    1.39    0.44
  -8  -5   1    1.30    0.39
  -8   5   1    1.24    0.47
   8   5  -1    1.83    0.33
   8   5  -1    1.47    0.30
  -8   5   1    2.60    0.58
   8   5  -1    1.60    0.27
  -8   5   1    1.21    0.47
   7  -5  -1    0.11    0.13
  -7  -5   1    0.10    0.21
  -7  -5   1   -0.26    0.20
  -7  -5   1    0.03    0.21
   7  -5  -1    0.16    0.13
   7  -5  -1    0.04    0.12
   7   5  -1    0.03    0.15
  -7   5   1    0.14    0.30
  -7   5   1   -0.17    0.21
  -7   5   1    0.06    0.29
   7   5  -1    0.04    0.11
   7   5  -1    0.10    0.15
   7   5  -1    0.01    0.13
  -6  -5   1    1.24    0.34
   6  -5  -1    1.42    0.20
  -6  -5   1    1.54    0.28
  -6  -5   1    1.14    0.32
  -6  -5   1    1.70    0.31
   6  -5  -1    1.23    0.19
   6  -5  -1    1.18    0.22
  -6   5   1    2.00    0.45
  -6   5   1    1.67    0.40
   6   5  -1    1.38    0.20
   6   5  -1    1.30    0.26
   6   5  -1    1.39    0.24
  -6   5   1    1.21    0.36
   6   5  -1    1.46    0.26
  -5  -5   1   16.43    1.18
   5  -5  -1   17.70    1.07
   5  -5  -1   18.54    1.08
  -5  -5   1   16.02    1.14
   5  -5  -1   17.10    1.07
  -5  -5   1   15.85    1.24
   5  -5  -1   16.32    1.07
   5  -5  -1   17.57    1.13
   5   5  -1   17.40    1.11
  -5   5   1   16.59    1.12
   5   5  -1   16.85    1.13
  -5   5   1   17.47    1.28
   5   5  -1   15.91    1.08
   5   5  -1   18.36    1.05
  -5   5   1   15.58    1.26
  -5   5   1   15.81    1.13
   5   5  -1   16.08    1.14
  -5   5   1   18.05    1.31
   4  -5  -1    1.14    0.16
  -4  -5   1    1.31    0.25
   4  -5  -1    1.32    0.15
   4  -5  -1    1.43    0.15
   4  -5  -1    1.43    0.20
  -4  -5   1    1.42    0.27
  -4  -5   1    1.29    0.22
   4  -5  -1    1.29    0.15
   4   5  -1    1.49    0.22
  -4   5   1    1.21    0.18
  -4   5   1    0.87    0.25
   4   5  -1    1.45    0.12
   4   5  -1    1.32    0.19
   4   5  -1    1.33    0.16
   4   5  -1    1.09    0.19
  -4   5   1    1.33    0.29
  -4   5   1    0.87    0.27
  -4   5   1    1.40    0.21
  -3  -5   1   16.47    1.06
   3  -5  -1   16.85    1.03
   3  -5  -1   16.28    1.04
  -3  -5   1   15.76    1.09
   3  -5  -1   16.86    0.99
   3  -5  -1   17.47    1.01
   3  -5  -1   15.98    1.00
  -3  -5   1   18.35    1.12
   3   5  -1   16.33    1.07
  -3   5   1   16.17    1.15
  -3   5   1   15.73    1.06
   3   5  -1   16.28    0.98
  -3   5   1   16.32    1.15
  -3   5   1   15.99    1.03
  -3   5   1   15.89    1.13
   3   5  -1   15.00    1.05
   3   5  -1   15.91    1.01
  -2  -5   1  257.10   14.67
   2  -5  -1  242.96   14.65
   2  -5  -1  238.99   14.63
  -2  -5   1  241.59   14.68
   2  -5  -1  252.99   14.62
  -2  -5   1  258.73   14.69
   2  -5  -1  247.97   14.66
  -2  -5   1  246.07   14.70
   2  -5  -1  253.05   14.63
  -2   5   1  257.05   14.74
  -2   5   1  247.32   14.69
   2   5  -1  267.42   14.71
  -2   5   1  252.83   14.66
   2   5  -1  249.06   14.68
  -2   5   1  248.92   14.78
   2   5  -1  243.44   14.64
  -2   5   1  243.60   14.77
   2   5  -1  249.35   14.70
   2   5  -1  245.79   14.62
   2   5  -1  245.92   14.68
   1  -5  -1   31.21    1.87
  -1  -5   1   32.33    1.94
   1  -5  -1   28.91    1.90
  -1  -5   1   32.07    1.90
   1  -5  -1   31.26    1.88
   1  -5  -1   30.94    1.88
  -1  -5   1   32.39    1.88
  -1  -5   1   31.11    1.92
  -1   5   1   31.15    1.95
   1   5  -1   32.08    1.95
  -1   5   1   30.64    2.01
   1   5  -1   31.80    1.95
   1   5  -1   33.65    1.93
  -1   5   1   30.03    2.02
  -1   5   1   31.28    1.93
  -1   5   1   30.87    1.91
   1   5  -1   33.97    1.92
   1   5  -1   33.15    1.89
  -1   5   1   31.06    2.02
   0  -5  -1    0.98    0.11
   0  -5   1    1.48    0.15
   0  -5  -1    1.18    0.09
   0  -5   1    1.15    0.17
   0  -5   1    1.17    0.12
   0  -5  -1    1.06    0.10
   0  -5   1    1.16    0.10
   0  -5  -1    1.22    0.10
   0  -5   1    1.37    0.12
   0   5   1    1.18    0.10
   0   5  -1    1.14    0.12
   0   5   1    1.28    0.19
   0   5   1    1.14    0.24
   0   5   1    1.16    0.12
   0   5  -1    1.47    0.19
   0   5  -1    0.84    0.18
   0   5  -1    1.19    0.15
   0   5   1    1.19    0.16
   0   5  -1    1.30    0.21
  -1  -5  -1  392.29   22.81
  -1  -5  -1  372.26   22.83
  -1  -5  -1  403.29   22.82
   1  -5   1  414.67   22.85
   1  -5   1  404.10   22.82
   1  -5   1  390.31   22.80
  -1  -5  -1  382.92   22.82
  -1   5  -1  394.39   22.87
   1   5   1  424.28   22.87
   1   5   1  372.42   22.81
   1   5   1  391.75   22.88
  -1   5  -1  380.85   22.90
   1   5   1  379.51   22.82
   1   5   1  381.73   22.89
   1   5   1  370.06   22.83
  -1   5  -1  380.45   22.84
  -1   5  -1  390.68   22.82
  -1   5  -1  374.46   22.83
  -2  -5  -1    2.94    0.25
   2  -5   1    2.74    0.22
  -2  -5  -1    2.91    0.26
   2  -5   1    2.01    0.24
   2  -5   1    2.90    0.23
  -2  -5  -1    2.68    0.24
   2  -5   1    3.15    0.23
  -2  -5  -1    3.32    0.19
   2   5   1    3.36    0.22
   2   5   1    2.84    0.20
   2   5   1    2.66    0.22
   2   5   1    3.06    0.24
   2   5   1    2.52    0.21
  -2   5  -1    3.08    0.27
  -2   5  -1    3.34    0.28
   2   5   1    3.37    0.38
  -2   5  -1    3.16    0.38
  -2   5  -1    3.13    0.25
   2   5   1    2.81    0.23
  -2   5  -1    2.87    0.32
   3  -5   1   20.22    1.27
   3  -5   1   20.32    1.28
   3  -5   1   18.87    1.26
  -3  -5  -1   19.90    1.31
  -3  -5  -1   20.37    1.33
  -3  -5  -1   19.42    1.31
  -3   5  -1   19.33    1.31
   3   5   1   20.33    1.29
   3   5   1   22.56    1.26
   3   5   1   20.05    1.28
   3   5   1   20.20    1.25
  -3   5  -1   20.75    1.40
  -3   5  -1   20.23    1.33
   3   5   1   20.23    1.26
   3   5   1   21.14    1.39
  -3   5  -1   22.82    1.39
   3   5   1   21.52    1.26
  -4  -5  -1   37.31    2.30
   4  -5   1   36.77    2.23
  -4  -5  -1   36.02    2.30
   4  -5   1   34.02    2.22
  -4  -5  -1   37.97    2.30
  -4  -5  -1   35.76    2.30
   4  -5   1   34.95    2.21
  -4   5  -1   34.68    2.30
   4   5   1   37.33    2.21
   4   5   1   37.46    2.25
   4   5   1   40.49    2.21
  -4   5  -1   36.81    2.39
   4   5   1   35.89    2.24
   4   5   1   36.32    2.22
   4   5   1   34.62    2.19
  -4   5  -1   35.98    2.28
  -4   5  -1   36.30    2.35
  -5  -5  -1    1.30    0.27
   5  -5   1    0.84    0.16
   5  -5   1    0.92    0.16
  -5  -5  -1    0.79    0.25
  -5  -5  -1    1.02    0.25
   5  -5   1    1.72    0.28
  -5  -5  -1    1.36    0.27
   5  -5   1    1.40    0.21
   5   5   1    1.05    0.16
  -5   5  -1    1.28    0.31
  -5   5  -1    0.98    0.31
   5   5   1    0.90    0.19
  -5   5  -1    0.74    0.24
   5   5   1    1.14    0.16
   5   5   1    1.07    0.18
   5   5   1    0.74    0.15
  -5   5  -1    0.78    0.21
   6  -5   1    0.25    0.12
  -6  -5  -1    0.13    0.18
  -6  -5  -1    0.09    0.18
  -6  -5  -1    0.06    0.15
  -6  -5  -1    0.02    0.15
   6  -5   1    0.05    0.10
   6  -5   1   -0.20    0.09
   6  -5   1    0.18    0.17
   6   5   1   -0.04    0.07
   6   5   1    0.05    0.13
  -6   5  -1   -0.02    0.22
  -6   5  -1    0.04    0.19
   6   5   1    0.13    0.10
  -6   5  -1    0.01    0.14
  -6   5  -1   -0.15    0.14
   7  -5   1    2.82    0.34
  -7  -5  -1    2.79    0.51
  -7  -5  -1    2.66    0.46
   7  -5   1    5.01    0.55
   7  -5   1    2.51    0.34
  -7  -5  -1    2.61    0.48
   7   5   1    2.60    0.33
  -7   5  -1    2.23    0.50
  -7   5  -1    2.79    0.51
  -7   5  -1    3.25    0.64
   7   5   1    3.25    0.40
  -7   5  -1    3.02    0.45
  -8  -5  -1    2.00    0.44
   8  -5   1    1.75    0.31
  -8  -5  -1    2.26    0.43
  -8  -5  -1    2.58    0.54
   8  -5   1    3.64    0.48
  -8  -5  -1    2.23    0.51
   8  -5   1    1.95    0.32
  -8   5  -1    1.94    0.52
  -8   5  -1    2.52    0.54
   8   5   1    2.69    0.36
  -8   5  -1    2.35    0.59
   8   5   1    2.01    0.36
  -9  -5  -1   -0.01    0.30
  -9  -5  -1   -0.18    0.25
  -9  -5  -1   -0.14    0.29
   9  -5   1    0.21    0.18
  -9   5  -1   -0.25    0.38
  -9   5  -1   -0.13    0.32
   9   5   1   -0.21    0.14
   9  -6  -1    0.34    0.19
   9  -6  -1    0.49    0.32
  -9  -6   1   -0.08    0.29
  -9  -6   1    0.56    0.36
   9  -6  -1    0.61    0.21
  -9  -6   1    0.33    0.33
  -9   6   1    0.21    0.38
   9   6  -1    0.35    0.18
  -9   6   1    0.46    0.41
  -9   6   1    0.50    0.47
  -8  -6   1    0.34    0.28
  -8  -6   1   -0.23    0.19
   8  -6  -1   -0.24    0.09
   8  -6  -1   -0.05    0.13
   8  -6  -1    0.15    0.15
  -8  -6   1    0.32    0.31
  -8   6   1    0.22    0.35
   8   6  -1    0.05    0.13
  -8   6   1    0.02    0.32
   8   6  -1   -0.03    0.15
  -8   6   1   -0.08    0.34
   8   6  -1    0.04    0.19
   8   6  -1   -0.11    0.15
   7  -6  -1    4.55    0.47
   7  -6  -1    3.39    0.37
   7  -6  -1    3.38    0.37
  -7  -6   1    4.64    0.66
  -7  -6   1    4.64    0.65
  -7  -6   1    3.81    0.53
  -7   6   1    3.16    0.65
   7   6  -1    2.97    0.41
   7   6  -1    3.72    0.45
   7   6  -1    3.79    0.39
  -7   6   1    4.38    0.69
  -7   6   1    3.74    0.64
   7   6  -1    3.20    0.41
   6  -6  -1    0.24    0.10
  -6  -6   1    0.10    0.15
   6  -6  -1    0.07    0.09
   6  -6  -1    0.12    0.12
  -6  -6   1    0.12    0.20
  -6  -6   1    0.12    0.16
  -6  -6   1    0.46    0.25
   6   6  -1    0.23    0.14
   6   6  -1    0.02    0.12
  -6   6   1    0.16    0.25
   6   6  -1    0.00    0.09
  -6   6   1   -0.12    0.24
  -6   6   1   -0.10    0.20
   6   6  -1   -0.07    0.11
   5  -6  -1   16.52    1.10
  -5  -6   1   14.97    1.22
  -5  -6   1   16.15    1.16
   5  -6  -1   17.61    1.06
  -5  -6   1   17.01    1.22
   5  -6  -1   16.63    1.06
   5  -6  -1   17.77    1.07
   5   6  -1   16.32    1.12
   5   6  -1   17.93    1.03
  -5   6   1   15.74    1.10
  -5   6   1   17.92    1.30
   5   6  -1   15.60    1.06
  -5   6   1   15.73    1.11
  -5   6   1   15.29    1.27
  -5   6   1   17.04    1.28
   5   6  -1   17.43    1.10
   5   6  -1   15.42    1.11
  -4  -6   1   41.15    2.67
   4  -6  -1   45.30    2.56
  -4  -6   1   42.41    2.62
   4  -6  -1   45.15    2.54
  -4  -6   1   43.85    2.67
   4  -6  -1   43.07    2.53
   4  -6  -1   42.36    2.54
   4  -6  -1   41.47    2.58
   4   6  -1   43.50    2.51
   4   6  -1   41.56    2.60
  -4   6   1   38.79    2.71
   4   6  -1   43.12    2.58
  -4   6   1   39.22    2.57
   4   6  -1   41.21    2.61
  -4   6   1   42.94    2.73
  -4   6   1   41.94    2.74
   4   6  -1   41.03    2.54
  -4   6   1   40.82    2.60
   3  -6  -1   27.80    1.58
  -3  -6   1   26.92    1.64
   3  -6  -1   26.85    1.56
  -3  -6   1   24.03    1.61
  -3  -6   1   25.86    1.67
  -3  -6   1   25.97    1.67
   3  -6  -1   26.92    1.60
   3  -6  -1   25.98    1.57
   3  -6  -1   26.23    1.61
  -3   6   1   25.63    1.72
  -3   6   1   24.45    1.73
   3   6  -1   26.04    1.58
  -3   6   1   25.44    1.63
  -3   6   1   26.57    1.76
  -3   6   1   25.61    1.61
   3   6  -1   24.48    1.62
   3   6  -1   26.72    1.65
   3   6  -1   26.41    1.55
   2  -6  -1   19.25    1.16
  -2  -6   1   19.03    1.21
  -2  -6   1   19.43    1.23
   2  -6  -1   18.89    1.17
   2  -6  -1   18.84    1.15
  -2  -6   1   18.54    1.21
  -2  -6   1   21.33    1.20
   2  -6  -1   19.35    1.18
   2   6  -1   18.86    1.14
   2   6  -1   18.34    1.21
  -2   6   1   20.45    1.28
   2   6  -1   18.60    1.22
   2   6  -1   18.80    1.21
  -2   6   1   19.25    1.34
  -2   6   1   18.55    1.19
  -2   6   1   18.28    1.21
  -2   6   1   19.26    1.31
   2   6  -1   19.52    1.16
   2   6  -1   18.46    1.23
  -1  -6   1    6.68    0.51
  -1  -6   1    7.32    0.45
   1  -6  -1    7.05    0.46
   1  -6  -1    7.79    0.46
  -1  -6   1    6.83    0.50
  -1  -6   1    7.55    0.48
   1  -6  -1    7.04    0.44
   1  -6  -1    6.89    0.48
  -1   6   1    7.04    0.61
  -1   6   1    7.80    0.52
   1   6  -1    6.98    0.53
  -1   6   1    7.76    0.44
   1   6  -1    7.80    0.52
  -1   6   1    7.25    0.60
  -1   6   1    6.84    0.54
  -1   6   1    6.58    0.63
   1   6  -1    7.37    0.54
   1   6  -1    7.02    0.46
   1   6  -1    7.18    0.51
  -1   6   1    7.28    0.53
   0  -6  -1   80.91    4.97
   0  -6   1   84.97    4.99
   0  -6   1   87.54    4.96
   0  -6  -1   81.79    4.95
   0  -6   1   87.02    4.97
   0  -6  -1   87.65    4.95
   0  -6   1   88.73    4.97
   0   6   1   82.66    4.96
   0   6  -1   83.04    5.04
   0   6   1   80.16    5.00
   0   6   1   80.17    5.04
   0   6   1   82.45    4.95
   0   6  -1   81.57    5.07
   0   6  -1   83.73    5.00
   0   6  -1   85.75    4.97
   0   6  -1   83.29    5.06
   0   6   1   81.95    4.96
   0   6   1   82.68    5.09
   0   6   1   89.67    4.97
   1  -6   1  182.43    9.81
  -1  -6  -1  174.14    9.78
  -1  -6  -1  167.52    9.78
  -1  -6  -1  168.81    9.81
  -1  -6  -1  169.11    9.79
   1  -6   1  168.78    9.80
   1   6   1  151.91    9.76
  -1   6  -1  165.20    9.82
  -1   6  -1  154.08    9.91
   1   6   1  160.68    9.80
  -1   6  -1  165.77    9.85
   1   6   1  166.76    9.79
   1   6   1  159.47    9.90
   1   6   1  182.06    9.79
  -1   6  -1  168.26    9.90
   1   6   1  166.91    9.89
   1   6   1  159.40    9.80
   2  -6   1    0.99    0.12
  -2  -6  -1    1.39    0.10
   2  -6   1    1.07    0.14
   2  -6   1    0.90    0.16
   2  -6   1    1.17    0.14
  -2  -6  -1    0.88    0.14
  -2  -6  -1    0.98    0.14
   2  -6   1    1.18    0.14
  -2   6  -1    0.93    0.22
   2   6   1    0.98    0.10
   2   6   1    0.93    0.13
  -2   6  -1    1.15    0.19
  -2   6  -1    1.03    0.15
   2   6   1    1.36    0.14
   2   6   1    1.02    0.14
   2   6   1    1.12    0.12
  -2   6  -1    0.98    0.16
   2   6   1    1.05    0.10
  -2   6  -1    1.69    0.26
   2   6   1    0.91    0.22
   3  -6   1    6.36    0.56
   3  -6   1    8.21    0.54
   3  -6   1    9.05    0.56
  -3  -6  -1    8.14    0.59
  -3  -6  -1    8.29    0.59
  -3  -6  -1    8.86    0.62
   3  -6   1    7.93    0.55
  -3   6  -1    8.98    0.68
   3   6   1    8.84    0.53
   3   6   1    8.61    0.55
   3   6   1    7.46    0.52
  -3   6  -1    8.40    0.70
  -3   6  -1    7.67    0.62
   3   6   1    7.72    0.56
  -3   6  -1    8.21    0.60
  -3   6  -1    8.11    0.57
   3   6   1    8.85    0.68
   3   6   1    7.89    0.57
   4  -6   1    6.87    0.50
   4  -6   1    6.70    0.51
  -4  -6  -1    6.91    0.58
  -4  -6  -1    7.44    0.58
   4  -6   1    7.82    0.52
   4  -6   1    5.22    0.51
  -4  -6  -1    7.12    0.59
  -4  -6  -1    7.55    0.59
  -4   6  -1    7.85    0.58
   4   6   1    7.43    0.54
  -4   6  -1    7.89    0.71
   4   6   1    7.68    0.50
  -4   6  -1    6.93    0.64
   4   6   1    7.21    0.53
   4   6   1    7.17    0.49
   4   6   1    6.93    0.50
  -4   6  -1    7.03    0.60
   4   6   1    7.43    0.49
   5  -6   1    6.23    0.47
  -5  -6  -1    6.85    0.60
   5  -6   1    6.02    0.48
  -5  -6  -1    6.44    0.58
  -5  -6  -1    6.58    0.59
   5  -6   1    6.49    0.49
  -5  -6  -1    6.30    0.56
   5   6   1    5.97    0.50
  -5   6  -1    6.22    0.55
   5   6   1    6.35    0.45
   5   6   1    6.14    0.46
  -5   6  -1    6.59    0.71
  -5   6  -1    6.45    0.77
   5   6   1    5.77    0.47
  -5   6  -1    6.04    0.67
  -6  -6  -1    3.05    0.44
   6  -6   1    6.35    0.51
  -6  -6  -1    4.01    0.53
   6  -6   1    3.69    0.34
   6  -6   1    3.67    0.39
  -6  -6  -1    4.17    0.55
  -6  -6  -1    3.76    0.53
  -6   6  -1    3.70    0.60
   6   6   1    3.79    0.33
   6   6   1    3.45    0.37
  -6   6  -1    4.83    0.60
  -6   6  -1    2.73    0.50
  -6   6  -1    4.32    0.50
   6   6   1    3.56    0.42
   7  -6   1    0.70    0.23
  -7  -6  -1    0.32    0.23
  -7  -6  -1    0.28    0.25
  -7  -6  -1    0.34    0.23
   7  -6   1    0.18    0.14
   7  -6   1    0.43    0.15
  -7  -6  -1    0.07    0.23
   7   6   1    0.05    0.12
  -7   6  -1    0.47    0.23
  -7   6  -1    0.30    0.30
  -7   6  -1    0.18    0.27
  -7   6  -1    0.62    0.38
   7   6   1    0.17    0.18
   8  -6   1   -0.14    0.14
  -8  -6  -1   -0.03    0.23
   8  -6   1    0.13    0.14
  -8  -6  -1    0.06    0.29
  -8  -6  -1   -0.04    0.21
   8  -6   1    0.20    0.21
  -8  -6  -1    0.35    0.26
   8   6   1    0.27    0.19
  -8   6  -1   -0.15    0.34
  -8   6  -1    0.69    0.35
   8   6   1    0.25    0.17
  -8   6  -1   -0.02    0.27
  -9  -6  -1    0.23    0.37
  -9   6  -1   -0.46    0.32
  -9   6  -1    0.11    0.45
  -9  -7   1   -0.02    0.29
   9  -7  -1    0.25    0.21
   9  -7  -1    1.23    0.40
  -9  -7   1    0.59    0.38
   9  -7  -1    0.85    0.22
  -9  -7   1    0.69    0.38
   9   7  -1    0.51    0.20
  -9   7   1    1.05    0.51
  -9   7   1    0.33    0.44
  -9   7   1    0.54    0.53
  -8  -7   1   -0.07    0.23
   8  -7  -1    0.17    0.15
  -8  -7   1   -0.04    0.27
  -8  -7   1    0.32    0.25
   8  -7  -1    0.22    0.15
   8   7  -1    0.21    0.18
   8   7  -1    0.10    0.19
   8   7  -1    0.37    0.17
  -8   7   1    0.09    0.33
   8   7  -1    0.13    0.20
  -8   7   1    0.76    0.39
  -8   7   1    0.06    0.33
   7  -7  -1   12.17    0.88
  -7  -7   1   13.54    1.10
  -7  -7   1   11.25    0.98
   7  -7  -1   11.71    0.83
   7  -7  -1   10.74    0.82
  -7  -7   1   10.89    1.03
  -7   7   1   11.61    1.28
   7   7  -1   12.65    0.90
   7   7  -1   12.28    0.91
   7   7  -1   13.30    0.90
  -7   7   1   12.76    1.29
  -7   7   1    8.85    1.15
   7   7  -1   11.68    0.83
   6  -7  -1   19.48    1.27
   6  -7  -1   19.03    1.26
  -6  -7   1   18.88    1.45
  -6  -7   1   18.56    1.35
  -6  -7   1   20.10    1.49
  -6  -7   1   20.15    1.41
   6  -7  -1   20.12    1.32
   6   7  -1   20.38    1.34
  -6   7   1   21.11    1.56
   6   7  -1   20.52    1.27
  -6   7   1   19.59    1.55
  -6   7   1   20.95    1.57
   6   7  -1   20.15    1.32
   6   7  -1   19.89    1.34
   5  -7  -1    0.88    0.14
   5  -7  -1    1.20    0.20
  -5  -7   1    0.67    0.25
   5  -7  -1    1.12    0.16
   5  -7  -1    1.13    0.16
  -5  -7   1    0.69    0.20
  -5  -7   1    1.16    0.29
   5   7  -1    1.17    0.23
   5   7  -1    1.14    0.19
  -5   7   1    1.38    0.37
  -5   7   1    1.17    0.34
   5   7  -1    1.38    0.18
  -5   7   1    0.87    0.20
  -5   7   1    1.08    0.35
   5   7  -1    1.06    0.21
   4  -7  -1   25.70    1.64
   4  -7  -1   28.69    1.64
  -4  -7   1   25.97    1.72
   4  -7  -1   26.44    1.62
   4  -7  -1   27.49    1.68
  -4  -7   1   26.56    1.77
   4  -7  -1   29.02    1.67
  -4  -7   1   28.01    1.78
  -4   7   1   25.88    1.84
   4   7  -1   26.41    1.68
  -4   7   1   25.07    1.68
  -4   7   1   26.35    1.84
   4   7  -1   27.19    1.71
  -4   7   1   26.11    1.70
  -4   7   1   25.41    1.86
   4   7  -1   25.54    1.71
   4   7  -1   29.18    1.61
   4   7  -1   26.91    1.65
  -3  -7   1   18.10    1.26
   3  -7  -1   21.67    1.25
  -3  -7   1   20.05    1.31
   3  -7  -1   18.94    1.21
  -3  -7   1   20.07    1.31
   3  -7  -1   20.58    1.21
   3  -7  -1   20.84    1.19
  -3  -7   1   20.48    1.28
   3  -7  -1   19.96    1.24
   3   7  -1   18.40    1.28
  -3   7   1   19.24    1.37
   3   7  -1   20.40    1.29
   3   7  -1   20.71    1.28
  -3   7   1   19.40    1.28
  -3   7   1   17.97    1.38
   3   7  -1   20.15    1.19
  -3   7   1   20.48    1.43
   3   7  -1   18.99    1.22
  -3   7   1   20.14    1.26
   2  -7  -1  102.90    6.15
   2  -7  -1  106.79    6.16
  -2  -7   1  104.38    6.22
  -2  -7   1  108.24    6.21
   2  -7  -1  109.85    6.19
  -2  -7   1  104.72    6.23
   2  -7  -1  102.77    6.17
  -2  -7   1  107.67    6.20
   2   7  -1  101.88    6.22
  -2   7   1   99.21    6.22
  -2   7   1  104.08    6.29
  -2   7   1  105.24    6.21
  -2   7   1  107.71    6.13
   2   7  -1  103.18    6.16
  -2   7   1   99.33    6.32
   2   7  -1  105.62    6.25
   2   7  -1  101.68    6.21
   2   7  -1  100.08    6.14
   2   7  -1  105.55    6.24
  -2   7   1  106.71    6.38
  -1  -7   1    0.40    0.11
  -1  -7   1    0.38    0.10
   1  -7  -1    0.47    0.06
   1  -7  -1    0.40    0.05
   1  -7  -1    0.33    0.07
  -1  -7   1    0.40    0.06
  -1  -7   1    0.58    0.09
   1  -7  -1    0.42    0.07
   1   7  -1    0.40    0.13
   1   7  -1    0.44    0.07
  -1   7   1    0.31    0.12
  -1   7   1    0.41    0.20
  -1   7   1    0.24    0.11
  -1   7   1    0.40    0.04
   1   7  -1    1.21    0.17
   1   7  -1    0.40    0.14
   1   7  -1    0.31    0.13
  -1   7   1    0.22    0.12
  -1   7   1    0.18    0.19
   0  -7   1   -0.05    0.03
   0  -7  -1   -0.01    0.02
   0  -7   1    0.02    0.06
   0  -7  -1    0.05    0.04
   0  -7   1    0.05    0.05
   0  -7   1    0.07    0.05
   0  -7  -1   -0.05    0.02
   0  -7  -1   -0.01    0.03
   0   7   1   -0.03    0.08
   0   7  -1    0.06    0.04
   0   7   1    0.23    0.15
   0   7   1   -0.08    0.13
   0   7   1   -0.08    0.02
   0   7  -1    0.08    0.13
   0   7  -1   -0.05    0.13
   0   7   1    0.16    0.06
   0   7  -1   -0.19    0.13
   0   7   1   -0.03    0.03
   0   7  -1    0.12    0.07
   0   7   1   -0.18    0.11
   0   7  -1    0.11    0.11
  -1  -7  -1    0.55    0.10
  -1  -7  -1    0.69    0.09
  -1  -7  -1    0.61    0.06
  -1  -7  -1    0.48    0.07
   1  -7   1    0.32    0.10
   1  -7   1    0.45    0.08
   1  -7   1    0.39    0.08
   1   7   1    0.47    0.08
   1   7   1    0.40    0.18
   1   7   1    0.61    0.07
  -1   7  -1    0.33    0.18
   1   7   1    0.44    0.06
   1   7   1    0.41    0.17
   1   7   1    0.41    0.08
   1   7   1    0.60    0.08
  -1   7  -1    0.70    0.12
  -1   7  -1    0.40    0.13
  -1   7  -1    0.59    0.19
  -2  -7  -1  223.68   12.98
   2  -7   1  227.64   12.94
   2  -7   1  199.95   12.93
  -2  -7  -1  216.93   12.96
   2  -7   1  217.41   12.96
   2  -7   1  241.03   12.96
  -2  -7  -1  224.78   13.00
  -2   7  -1  217.50   13.07
  -2   7  -1  218.27   13.01
   2   7   1  219.52   13.07
  -2   7  -1  213.37   13.09
  -2   7  -1  219.96   13.03
   2   7   1  222.91   12.94
   2   7   1  212.38   12.96
   2   7   1  239.93   12.94
  -2   7  -1  221.53   12.97
   2   7   1  219.03   12.96
   2   7   1  208.05   12.92
  -3  -7  -1  153.18    8.95
   3  -7   1  159.99    8.87
   3  -7   1  139.83    8.86
  -3  -7  -1  153.28    8.92
  -3  -7  -1  146.05    8.91
   3  -7   1  146.14    8.88
  -3   7  -1  152.93    8.90
  -3   7  -1  150.16    9.02
  -3   7  -1  148.61    8.93
   3   7   1  145.32    9.00
   3   7   1  143.25    8.85
   3   7   1  160.67    8.87
   3   7   1  149.71    8.90
   3   7   1  149.62    8.89
   3   7   1  145.94    8.84
  -3   7  -1  159.61    9.06
   3   7   1  151.69    8.87
  -3   7  -1  152.53    8.97
   4  -7   1    3.35    0.29
  -4  -7  -1    3.83    0.42
   4  -7   1    2.40    0.33
   4  -7   1    3.15    0.30
   4  -7   1    3.81    0.31
  -4  -7  -1    4.01    0.43
  -4  -7  -1    4.19    0.43
   4   7   1    3.93    0.29
  -4   7  -1    4.23    0.43
  -4   7  -1    3.64    0.50
   4   7   1    3.68    0.29
   4   7   1    3.53    0.33
  -4   7  -1    3.96    0.34
   4   7   1    3.85    0.49
   4   7   1    3.95    0.30
  -4   7  -1    4.02    0.46
  -4   7  -1    3.32    0.47
   4   7   1    3.67    0.37
   4   7   1    3.47    0.28
   5  -7   1    1.23    0.24
  -5  -7  -1    1.53    0.29
   5  -7   1    1.04    0.19
   5  -7   1    1.56    0.22
   5  -7   1    1.28    0.19
  -5  -7  -1    1.81    0.31
  -5  -7  -1    1.08    0.25
  -5  -7  -1    1.10    0.26
   5  -7   1    2.60    0.32
   5   7   1    1.67    0.26
  -5   7  -1    1.28    0.32
  -5   7  -1    1.23    0.36
  -5   7  -1    1.51    0.31
   5   7   1    1.39    0.20
   5   7   1    1.36    0.18
   5   7   1    1.54    0.26
  -5   7  -1    1.14    0.26
   6  -7   1    4.11    0.42
  -6  -7  -1    3.96    0.55
  -6  -7  -1    3.91    0.52
  -6  -7  -1    5.08    0.60
  -6  -7  -1    5.22    0.59
   6  -7   1    4.11    0.37
  -6   7  -1    4.56    0.60
  -6   7  -1    3.65    0.67
  -6   7  -1    4.34    0.64
   6   7   1    4.51    0.39
  -6   7  -1    4.31    0.52
   6   7   1    4.55    0.47
   7  -7   1    2.01    0.36
   7  -7   1    1.31    0.24
  -7  -7  -1    1.51    0.43
  -7  -7  -1    0.86    0.32
   7  -7   1    1.45    0.26
  -7  -7  -1    1.57    0.34
  -7  -7  -1    0.89    0.32
  -7   7  -1    1.48    0.33
  -7   7  -1    1.33    0.38
   7   7   1    1.17    0.22
  -7   7  -1    0.44    0.33
  -7   7  -1    2.00    0.53
   7   7   1    1.06    0.27
  -8  -7  -1    0.44    0.28
   8  -7   1    0.27    0.17
  -8  -7  -1    0.09    0.26
   8  -7   1    0.29    0.16
  -8  -7  -1    0.38    0.30
  -8  -7  -1    0.43    0.24
   8  -7   1    0.50    0.23
  -8   7  -1    1.02    0.43
   8   7   1    0.43    0.21
  -8   7  -1    0.39    0.43
   8   7   1    0.15    0.15
  -8   7  -1    0.54    0.38
  -9  -8   1    1.30    0.50
   9  -8  -1    0.64    0.21
  -9  -8   1    0.48    0.33
   9  -8  -1    0.91    0.40
  -9  -8   1    0.95    0.46
   9  -8  -1    0.70    0.24
   9   8  -1    0.82    0.24
  -9   8   1    0.44    0.50
  -9   8   1    0.92    0.52
  -9   8   1    0.37    0.48
  -8  -8   1    0.31    0.27
  -8  -8   1    0.66    0.32
  -8  -8   1    1.03    0.39
   8  -8  -1    0.70    0.19
   8  -8  -1    1.59    0.40
   8  -8  -1    0.44    0.17
   8   8  -1    0.20    0.16
   8   8  -1    0.48    0.23
   8   8  -1    0.31    0.18
   8   8  -1    0.31    0.23
  -8   8   1    0.33    0.36
  -8   8   1   -0.18    0.34
  -8   8   1    0.29    0.34
   7  -8  -1    4.23    0.47
   7  -8  -1    4.17    0.39
  -7  -8   1    3.39    0.55
   7  -8  -1    4.17    0.38
  -7  -8   1    4.42    0.58
  -7  -8   1    4.65    0.64
  -7  -8   1    5.27    0.72
   7   8  -1    4.27    0.40
   7   8  -1    4.47    0.50
  -7   8   1    4.35    0.72
  -7   8   1    4.79    0.77
   7   8  -1    4.67    0.53
   7   8  -1    4.21    0.48
  -7   8   1    3.50    0.69
   6  -8  -1    4.53    0.39
  -6  -8   1    4.18    0.52
   6  -8  -1    4.11    0.37
  -6  -8   1    4.91    0.61
   6  -8  -1    4.67    0.43
  -6  -8   1    4.16    0.58
  -6  -8   1    4.98    0.54
   6   8  -1    5.03    0.39
  -6   8   1    4.16    0.67
  -6   8   1    5.77    0.79
   6   8  -1    4.27    0.46
   6   8  -1    5.49    0.54
  -6   8   1    5.22    0.75
   6   8  -1    4.43    0.49
  -5  -8   1   12.50    1.00
  -5  -8   1   12.41    0.93
  -5  -8   1   13.19    0.99
   5  -8  -1   12.82    0.87
   5  -8  -1   12.44    0.82
   5  -8  -1   13.12    0.83
   5  -8  -1   13.82    0.85
  -5   8   1   10.40    1.05
  -5   8   1   12.38    0.89
   5   8  -1   12.01    0.83
   5   8  -1   12.83    0.88
   5   8  -1   12.76    0.91
   5   8  -1   12.00    0.90
  -5   8   1   14.10    1.12
  -5   8   1   12.76    1.08
  -4  -8   1   37.90    2.42
  -4  -8   1   38.97    2.47
   4  -8  -1   42.27    2.36
   4  -8  -1   38.65    2.37
  -4  -8   1   39.41    2.47
   4  -8  -1   37.46    2.33
   4  -8  -1   41.70    2.34
   4   8  -1   41.43    2.30
  -4   8   1   36.71    2.53
  -4   8   1   36.25    2.55
   4   8  -1   39.47    2.38
  -4   8   1   36.83    2.58
   4   8  -1   37.92    2.40
   4   8  -1   36.73    2.41
  -4   8   1   35.59    2.39
  -4   8   1   37.27    2.39
   4   8  -1   39.43    2.34
  -3  -8   1   17.57    1.16
  -3  -8   1   16.36    1.14
  -3  -8   1   17.76    1.13
  -3  -8   1   16.33    1.11
   3  -8  -1   16.78    1.05
   3  -8  -1   18.80    1.09
   3  -8  -1   17.87    1.03
   3  -8  -1   17.91    1.09
   3  -8  -1   18.22    1.06
  -3   8   1   16.34    1.11
  -3   8   1   15.94    1.22
   3   8  -1   16.64    1.12
   3   8  -1   15.37    1.13
  -3   8   1   18.11    1.14
   3   8  -1   17.20    1.03
  -3   8   1   17.09    1.26
  -3   8   1   15.92    1.28
   3   8  -1   17.19    1.06
   3   8  -1   17.15    1.14
   2  -8  -1    0.09    0.03
  -2  -8   1    0.00    0.08
  -2  -8   1    0.15    0.09
  -2  -8   1    0.04    0.06
  -2  -8   1    0.01    0.06
   2  -8  -1    0.02    0.04
   2  -8  -1    0.13    0.06
   2  -8  -1    0.05    0.03
   2   8  -1    0.15    0.09
   2   8  -1    0.04    0.04
  -2   8   1   -0.08    0.13
  -2   8   1    0.05    0.10
  -2   8   1   -0.02    0.16
   2   8  -1    0.03    0.03
  -2   8   1   -0.01    0.10
   2   8  -1    0.08    0.10
  -2   8   1    0.13    0.13
   2   8  -1   -0.05    0.08
   2   8  -1    0.12    0.12
  -1  -8   1    0.06    0.04
  -1  -8   1   -0.04    0.06
  -1  -8   1   -0.07    0.06
   1  -8  -1   -0.01    0.02
   1  -8  -1    0.00    0.04
  -1  -8   1   -0.08    0.04
   1  -8  -1    0.02    0.02
   1   8  -1    0.14    0.10
  -1   8   1    0.13    0.12
  -1   8   1   -0.23    0.09
  -1   8   1    0.04    0.02
   1   8  -1   -0.02    0.03
  -1   8   1    0.02    0.09
  -1   8   1    0.05    0.16
   1   8  -1    0.04    0.11
   1   8  -1   -0.01    0.08
  -1   8   1   -0.07    0.14
   1   8  -1   -0.02    0.10
   0  -8   1  358.90   20.87
   0  -8   1  369.82   20.84
   0  -8  -1  352.11   20.84
   0  -8   1  368.27   20.85
   0  -8  -1  359.57   20.84
   0  -8  -1  365.57   20.95
   0   8  -1  352.89   20.95
   0   8   1  361.88   21.04
   0   8   1  348.36   20.85
   0   8   1  351.17   21.01
   0   8  -1  342.87   20.96
   0   8   1  338.11   20.84
   0   8  -1  349.49   21.00
   0   8   1  355.22   20.91
   0   8  -1  355.70   20.96
   0   8  -1  355.23   20.88
   0   8   1  354.30   20.86
   0   8   1  354.14   20.96
   0   8  -1  359.10   20.85
   1  -8   1   63.35    3.78
   1  -8   1   66.10    3.78
  -1  -8  -1   68.41    3.76
  -1  -8  -1   64.61    3.76
  -1  -8  -1   63.81    3.79
  -1  -8  -1   61.55    3.73
   1   8   1   61.14    3.76
   1   8   1   63.21    3.89
  -1   8  -1   64.44    3.79
  -1   8  -1   61.81    3.91
  -1   8  -1   61.03    3.93
   1   8   1   60.66    3.76
   1   8   1   72.52    3.75
   1   8   1   62.98    3.90
  -1   8  -1   62.41    3.85
   1   8   1   58.13    3.74
   1   8   1   59.72    3.83
   1   8   1   63.90    3.75
   2  -8   1    0.85    0.18
  -2  -8  -1    1.81    0.14
  -2  -8  -1    1.58    0.19
   2  -8   1    1.72    0.15
  -2  -8  -1    1.38    0.17
   2  -8   1    1.83    0.19
  -2  -8  -1    1.70    0.21
   2  -8   1    1.26    0.14
   2  -8   1    1.48    0.17
  -2   8  -1    1.25    0.17
   2   8   1    1.10    0.24
   2   8   1    1.65    0.16
   2   8   1    1.30    0.13
  -2   8  -1    1.78    0.27
  -2   8  -1    1.52    0.29
  -2   8  -1    1.39    0.22
  -2   8  -1    1.74    0.31
   2   8   1    1.26    0.17
   2   8   1    1.39    0.17
   2   8   1    1.85    0.15
  -3  -8  -1   80.54    4.82
   3  -8   1   77.71    4.76
  -3  -8  -1   81.43    4.85
   3  -8   1   75.31    4.78
  -3  -8  -1   84.13    4.83
   3  -8   1   85.49    4.77
   3   8   1   86.75    4.77
  -3   8  -1   81.59    4.89
   3   8   1   77.30    4.75
  -3   8  -1   79.95    4.96
  -3   8  -1   80.34    4.80
   3   8   1   82.35    4.80
  -3   8  -1   81.69    4.94
  -3   8  -1   77.94    4.84
   3   8   1   78.55    4.80
   3   8   1   81.93    4.76
   3   8   1   74.96    4.73
   3   8   1   77.96    4.91
  -4  -8  -1    2.20    0.32
   4  -8   1    1.86    0.27
   4  -8   1    2.34    0.26
   4  -8   1    2.67    0.26
  -4  -8  -1    2.15    0.30
   4  -8   1    2.86    0.31
   4  -8   1    2.49    0.25
  -4  -8  -1    3.04    0.35
  -4   8  -1    2.42    0.32
   4   8   1    1.78    0.34
   4   8   1    2.41    0.28
  -4   8  -1    1.77    0.38
  -4   8  -1    2.28    0.28
   4   8   1    2.34    0.24
  -4   8  -1    1.62    0.37
  -4   8  -1    2.37    0.37
   4   8   1    2.12    0.23
   4   8   1    2.10    0.20
   4   8   1    2.13    0.27
   4   8   1    2.10    0.21
   5  -8   1    9.12    0.74
   5  -8   1   10.61    0.73
  -5  -8  -1   11.36    0.85
  -5  -8  -1   10.74    0.84
  -5  -8  -1   11.16    0.85
  -5  -8  -1   11.45    0.86
   5  -8   1   12.44    0.80
  -5   8  -1   10.05    0.89
   5   8   1   10.46    0.72
   5   8   1   10.34    0.77
   5   8   1   10.91    0.79
  -5   8  -1   10.21    0.94
  -5   8  -1   10.87    0.78
   5   8   1   10.76    0.73
  -5   8  -1   11.26    1.00
  -5   8  -1   11.27    0.83
  -6  -8  -1    0.03    0.17
   6  -8   1   -0.09    0.09
   6  -8   1    0.07    0.12
  -6  -8  -1    0.03    0.19
  -6  -8  -1    0.18    0.18
  -6  -8  -1   -0.14    0.17
   6  -8   1    0.16    0.15
  -6   8  -1   -0.05    0.15
  -6   8  -1    0.01    0.21
  -6   8  -1   -0.15    0.12
  -6   8  -1   -0.14    0.25
  -6   8  -1   -0.01    0.20
   6   8   1   -0.04    0.09
   6   8   1    0.08    0.12
   7  -8   1    0.07    0.16
  -7  -8  -1    0.26    0.24
   7  -8   1   -0.14    0.12
   7  -8   1    0.08    0.12
  -7  -8  -1    0.05    0.20
  -7  -8  -1   -0.28    0.13
  -7  -8  -1   -0.10    0.16
   7   8   1    0.08    0.15
  -7   8  -1    0.42    0.35
   7   8   1   -0.08    0.11
  -7   8  -1   -0.21    0.24
  -7   8  -1   -0.05    0.24
  -7   8  -1   -0.10    0.19
   8  -8   1    0.34    0.18
   8  -8   1   -0.13    0.18
  -8  -8  -1   -0.05    0.19
   8  -8   1   -0.01    0.15
  -8  -8  -1   -0.01    0.23
  -8  -8  -1   -0.05    0.23
  -8  -8  -1    0.02    0.26
  -8   8  -1    0.18    0.37
  -8   8  -1   -0.21    0.31
   8   8   1   -0.01    0.12
   8   8   1    0.04    0.17
   9  -9  -1    0.24    0.29
  -9  -9   1    0.11    0.34
  -9   9   1   -0.22    0.34
  -8  -9   1   -0.18    0.19
  -8  -9   1   -0.50    0.21
   8  -9  -1   -0.02    0.15
   8  -9  -1   -0.17    0.12
   8  -9  -1    0.11    0.24
  -8  -9   1    0.16    0.25
  -8   9   1    0.11    0.37
   8   9  -1    0.01    0.12
  -8   9   1   -0.08    0.29
   8   9  -1   -0.07    0.15
   8   9  -1   -0.10    0.14
  -8   9   1    0.17    0.37
   8   9  -1    0.04    0.16
  -7  -9   1   -0.32    0.18
  -7  -9   1    0.00    0.21
  -7  -9   1   -0.11    0.17
   7  -9  -1   -0.05    0.09
  -7  -9   1    0.04    0.17
   7  -9  -1   -0.09    0.10
  -7   9   1    0.44    0.37
   7   9  -1    0.01    0.14
   7   9  -1   -0.12    0.12
   7   9  -1   -0.06    0.09
   7   9  -1    0.09    0.16
  -7   9   1   -0.17    0.24
  -7   9   1    0.13    0.32
   6  -9  -1    2.23    0.27
   6  -9  -1    2.96    0.35
  -6  -9   1    2.34    0.44
  -6  -9   1    1.59    0.39
   6  -9  -1    2.36    0.26
  -6  -9   1    2.14    0.35
   6   9  -1    2.20    0.33
   6   9  -1    2.06    0.31
  -6   9   1    1.65    0.46
   6   9  -1    2.22    0.33
  -6   9   1    1.62    0.47
  -6   9   1    2.79    0.56
   6   9  -1    2.57    0.28
  -5  -9   1   -0.04    0.16
   5  -9  -1    0.31    0.12
   5  -9  -1    0.51    0.11
  -5  -9   1    0.57    0.19
   5  -9  -1    0.40    0.11
  -5  -9   1    0.02    0.17
   5  -9  -1    0.21    0.09
  -5   9   1    0.30    0.16
   5   9  -1    0.56    0.17
   5   9  -1    0.28    0.14
  -5   9   1    0.06    0.24
   5   9  -1    0.56    0.17
  -5   9   1    0.00    0.24
   5   9  -1    0.55    0.13
  -5   9   1    0.50    0.31
   4  -9  -1    5.80    0.40
   4  -9  -1    5.69    0.45
  -4  -9   1    5.77    0.50
   4  -9  -1    6.07    0.44
  -4  -9   1    5.75    0.54
  -4  -9   1    5.51    0.52
  -4  -9   1    5.19    0.45
   4  -9  -1    5.89    0.41
  -4   9   1    5.37    0.48
   4   9  -1    5.53    0.49
  -4   9   1    6.69    0.75
   4   9  -1    5.77    0.46
   4   9  -1    6.94    0.42
  -4   9   1    6.77    0.74
  -4   9   1    5.78    0.49
   4   9  -1    5.37    0.47
  -4   9   1    5.74    0.74
   4   9  -1    6.35    0.42
   3  -9  -1    5.93    0.41
   3  -9  -1    5.38    0.37
   3  -9  -1    5.48    0.40
  -3  -9   1    4.98    0.45
  -3  -9   1    5.14    0.44
  -3  -9   1    5.72    0.48
  -3  -9   1    5.36    0.44
   3  -9  -1    5.34    0.37
   3   9  -1    5.29    0.45
   3   9  -1    5.63    0.38
  -3   9   1    5.52    0.62
   3   9  -1    5.52    0.34
   3   9  -1    4.92    0.46
  -3   9   1    5.70    0.36
  -3   9   1    5.54    0.46
   3   9  -1    5.63    0.44
  -3   9   1    4.68    0.45
  -3   9   1    5.66    0.70
  -3   9   1    6.51    0.69
   2  -9  -1    8.55    0.54
   2  -9  -1    7.71    0.49
  -2  -9   1    7.33    0.58
  -2  -9   1    8.39    0.59
   2  -9  -1    8.50    0.51
   2  -9  -1    8.27    0.53
  -2  -9   1    8.12    0.56
  -2  -9   1    8.29    0.57
   2   9  -1    7.39    0.49
  -2   9   1    7.42    0.84
  -2   9   1    7.24    0.65
  -2   9   1    7.95    0.60
  -2   9   1    6.89    0.59
   2   9  -1    7.64    0.51
   2   9  -1    8.27    0.58
   2   9  -1    7.04    0.59
  -2   9   1    9.44    0.74
   2   9  -1    8.33    0.61
   2   9  -1    8.31    0.63
  -1  -9   1    0.02    0.03
  -1  -9   1   -0.02    0.07
  -1  -9   1    0.04    0.07
   1  -9  -1    0.03    0.02
   1  -9  -1   -0.06    0.05
  -1  -9   1   -0.03    0.05
   1  -9  -1    0.54    0.09
   1  -9  -1   -0.01    0.02
   1   9  -1    0.11    0.11
   1   9  -1    0.05    0.04
  -1   9   1    0.06    0.11
  -1   9   1    0.02    0.02
  -1   9   1    0.10    0.11
  -1   9   1    0.02    0.11
   1   9  -1    0.03    0.10
  -1   9   1    0.00    0.02
  -1   9   1   -0.03    0.15
   1   9  -1    0.01    0.08
  -1   9   1   -0.04    0.16
   1   9  -1    0.06    0.12
   0  -9   1    0.80    0.14
   0  -9   1    0.80    0.11
   0  -9  -1    0.72    0.11
   0  -9  -1    0.80    0.07
   0  -9  -1    0.90    0.11
   0  -9   1    0.68    0.10
   0  -9  -1    0.85    0.08
   0  -9   1    0.80    0.17
   0   9  -1    0.84    0.10
   0   9  -1    0.78    0.22
   0   9   1    0.57    0.23
   0   9   1    0.71    0.10
   0   9   1    0.54    0.20
   0   9  -1    0.72    0.20
   0   9   1    0.74    0.25
   0   9  -1    0.68    0.14
   0   9  -1    1.17    0.24
   0   9  -1    0.64    0.24
   0   9   1    0.84    0.14
   0   9   1    0.64    0.16
   0   9   1    0.71    0.10
  -1  -9  -1    8.55    0.53
  -1  -9  -1    8.58    0.56
   1  -9   1    8.57    0.54
  -1  -9  -1    8.08    0.50
   1  -9   1    6.49    0.58
   1  -9   1    7.99    0.55
  -1  -9  -1    8.93    0.53
   1   9   1    7.91    0.52
   1   9   1    8.08    0.68
   1   9   1    7.98    0.54
  -1   9  -1    8.40    0.63
  -1   9  -1    7.86    0.56
   1   9   1    8.34    0.54
   1   9   1    9.26    0.52
   1   9   1    7.58    0.66
  -1   9  -1    6.85    0.69
   1   9   1    8.27    0.62
   1   9   1    7.91    0.52
  -1   9  -1    8.38    0.70
   2  -9   1    0.10    0.06
  -2  -9  -1    0.13    0.08
  -2  -9  -1    0.05    0.04
   2  -9   1    0.01    0.05
   2  -9   1    0.07    0.05
  -2  -9  -1    0.05    0.02
  -2  -9  -1    0.03    0.07
  -2  -9  -1    0.03    0.06
   2  -9   1   -0.06    0.06
  -2   9  -1    0.05    0.07
   2   9   1    0.06    0.04
  -2   9  -1    0.13    0.12
   2   9   1    0.33    0.09
   2   9   1   -0.04    0.14
   2   9   1    0.06    0.06
  -2   9  -1    0.78    0.25
  -2   9  -1    0.31    0.16
  -2   9  -1   -0.04    0.15
   2   9   1   -0.01    0.04
   2   9   1    0.04    0.04
  -3  -9  -1   22.33    1.42
  -3  -9  -1   21.17    1.43
   3  -9   1   23.21    1.35
   3  -9   1   20.23    1.35
   3  -9   1   20.94    1.37
  -3  -9  -1   21.10    1.40
   3  -9   1   25.77    1.40
   3   9   1   23.90    1.35
   3   9   1   21.92    1.34
  -3   9  -1   22.23    1.55
   3   9   1   22.07    1.39
   3   9   1   20.74    1.50
  -3   9  -1   22.62    1.44
  -3   9  -1   22.40    1.38
   3   9   1   21.18    1.38
  -3   9  -1   19.93    1.47
  -3   9  -1   21.49    1.56
   3   9   1   20.18    1.33
   4  -9   1    1.37    0.19
   4  -9   1    0.83    0.19
   4  -9   1    2.07    0.27
  -4  -9  -1    1.07    0.24
   4  -9   1    1.32    0.18
   4  -9   1    1.08    0.16
  -4  -9  -1    1.09    0.23
  -4  -9  -1    1.34    0.25
   4   9   1    1.50    0.32
  -4   9  -1    1.43    0.35
   4   9   1    1.30    0.21
  -4   9  -1    2.04    0.35
   4   9   1    1.66    0.19
   4   9   1    1.26    0.21
  -4   9  -1    1.40    0.25
   4   9   1    1.28    0.16
   4   9   1    1.34    0.20
  -4   9  -1    1.12    0.36
  -4   9  -1    1.22    0.21
  -5  -9  -1   10.06    0.82
  -5  -9  -1    9.71    0.82
   5  -9   1    9.69    0.69
  -5  -9  -1   10.19    0.82
  -5  -9  -1    9.37    0.80
   5  -9   1    9.06    0.71
  -5   9  -1   11.35    0.96
  -5   9  -1   10.49    0.74
   5   9   1   10.19    0.74
  -5   9  -1   10.48    0.80
  -5   9  -1   10.50    0.89
   5   9   1   10.09    0.70
  -5   9  -1   10.13    0.98
   5   9   1   11.09    0.69
   5   9   1    9.67    0.75
   6  -9   1    0.11    0.15
  -6  -9  -1    0.00    0.17
  -6  -9  -1    0.05    0.16
   6  -9   1   -0.13    0.12
  -6  -9  -1    0.04    0.16
  -6  -9  -1    0.06    0.15
   6  -9   1   -0.06    0.10
  -6   9  -1    0.04    0.22
   6   9   1   -0.16    0.08
  -6   9  -1    0.00    0.26
  -6   9  -1    0.15    0.26
   6   9   1   -0.04    0.12
  -6   9  -1   -0.39    0.12
   7  -9   1    0.24    0.20
   7  -9   1    0.05    0.13
  -7  -9  -1    0.18    0.21
  -7  -9  -1   -0.02    0.20
   7  -9   1    0.18    0.15
  -7  -9  -1   -0.08    0.15
  -7  -9  -1   -0.08    0.22
  -7   9  -1    0.09    0.19
  -7   9  -1   -0.04    0.30
   7   9   1    0.12    0.15
   7   9   1    0.12    0.13
  -7   9  -1    0.35    0.29
  -7   9  -1   -0.12    0.23
  -8  -9  -1    0.77    0.35
   8  -9   1    0.66    0.20
   8  -9   1    0.72    0.26
  -8  -9  -1    0.41    0.25
  -8  -9  -1    0.35    0.28
  -8  -9  -1    0.41    0.30
   8  -9   1    0.25    0.18
   8   9   1    0.76    0.25
   8   9   1    0.83    0.22
  -8   9  -1    0.25    0.39
  -8   9  -1   -0.10    0.29
  -8 -10   1   -0.25    0.22
   8 -10  -1    0.08    0.14
   8 -10  -1    0.05    0.27
  -8 -10   1   -0.29    0.19
  -8 -10   1   -0.23    0.21
   8 -10  -1    0.05    0.14
   8  10  -1    0.26    0.22
  -8  10   1   -0.15    0.37
   8  10  -1   -0.06    0.13
  -8  10   1    0.06    0.39
  -8  10   1    0.45    0.45
   8  10  -1    0.07    0.17
   8  10  -1   -0.08    0.16
   7 -10  -1    0.23    0.13
  -7 -10   1    0.61    0.24
  -7 -10   1    0.31    0.20
   7 -10  -1    0.87    0.32
   7 -10  -1    0.50    0.16
  -7 -10   1    0.39    0.31
  -7 -10   1    0.33    0.28
   7  10  -1    0.52    0.20
  -7  10   1   -0.13    0.28
   7  10  -1    0.39    0.16
  -7  10   1    0.16    0.33
   7  10  -1    0.51    0.23
  -7  10   1    0.33    0.35
   7  10  -1    0.26    0.20
  -6 -10   1    0.40    0.23
   6 -10  -1    0.36    0.12
   6 -10  -1    0.45    0.14
  -6 -10   1    0.13    0.22
  -6 -10   1    0.05    0.17
  -6  10   1    0.14    0.31
  -6  10   1    0.35    0.31
   6  10  -1    0.29    0.12
   6  10  -1    0.19    0.14
  -6  10   1    0.67    0.34
   6  10  -1    0.28    0.16
   6  10  -1    0.04    0.13
  -5 -10   1    8.99    0.74
   5 -10  -1    9.43    0.66
   5 -10  -1    9.17    0.63
   5 -10  -1    9.49    0.64
  -5 -10   1   10.26    0.82
  -5 -10   1    9.94    0.81
   5 -10  -1   10.05    0.69
   5  10  -1    9.21    0.69
  -5  10   1    8.43    0.71
  -5  10   1    9.71    1.03
   5  10  -1    9.09    0.64
  -5  10   1    7.27    0.92
   5  10  -1    9.86    0.73
   5  10  -1    9.67    0.72
  -5  10   1    8.94    1.05
  -4 -10   1   52.68    3.15
  -4 -10   1   51.02    3.11
   4 -10  -1   53.35    3.01
  -4 -10   1   45.63    3.05
   4 -10  -1   50.51    3.05
  -4 -10   1   48.25    3.13
   4 -10  -1   56.33    3.05
   4 -10  -1   50.69    3.00
  -4  10   1   48.99    3.09
   4  10  -1   51.49    3.01
   4  10  -1   51.14    3.06
   4  10  -1   44.81    3.10
   4  10  -1   51.41    3.09
  -4  10   1   51.10    3.34
  -4  10   1   48.39    3.27
  -4  10   1   47.50    3.08
  -4  10   1   50.02    3.25
   4  10  -1   47.88    3.09
   3 -10  -1    0.97    0.15
   3 -10  -1    1.42    0.17
   3 -10  -1    1.04    0.12
  -3 -10   1    1.07    0.20
   3 -10  -1    1.22    0.14
  -3 -10   1    0.84    0.20
  -3 -10   1    0.92    0.19
  -3 -10   1    1.26    0.21
  -3  10   1    1.44    0.13
   3  10  -1    1.23    0.13
  -3  10   1    0.92    0.27
  -3  10   1    1.62    0.42
  -3  10   1    1.18    0.23
   3  10  -1    1.43    0.21
   3  10  -1    1.32    0.24
   3  10  -1    1.36    0.09
  -3  10   1    0.95    0.29
  -3  10   1    1.18    0.22
   3  10  -1    0.98    0.20
   3  10  -1    1.17    0.24
  -2 -10   1   31.94    1.89
   2 -10  -1   32.13    1.83
   2 -10  -1   32.79    1.87
  -2 -10   1   30.71    1.89
  -2 -10   1   31.74    1.92
  -2 -10   1   30.52    1.93
   2 -10  -1   30.98    1.81
  -2  10   1   30.66    1.95
  -2  10   1   27.78    2.04
   2  10  -1   28.45    1.81
   2  10  -1   30.31    1.83
   2  10  -1   29.76    1.93
   2  10  -1   30.97    1.97
  -2  10   1   28.75    1.99
  -2  10   1   29.02    1.93
  -2  10   1   28.91    2.12
   2  10  -1   30.46    1.94
  -1 -10   1    4.80    0.39
   1 -10  -1    4.81    0.32
  -1 -10   1    5.43    0.37
  -1 -10   1    5.27    0.33
  -1 -10   1    3.59    0.40
   1 -10  -1    5.35    0.36
   1 -10  -1    4.84    0.30
  -1  10   1    4.82    0.31
  -1  10   1    4.61    0.62
   1  10  -1    4.69    0.44
  -1  10   1    4.52    0.42
  -1  10   1    5.17    0.46
  -1  10   1    5.23    0.32
   1  10  -1    5.52    0.48
  -1  10   1    5.13    0.47
  -1  10   1    5.21    0.64
   1  10  -1    5.38    0.46
   1  10  -1    5.02    0.33
   1  10  -1    4.53    0.40
   0 -10   1   39.09    2.29
   0 -10   1   37.84    2.32
   0 -10   1   37.68    2.29
   0 -10  -1   41.54    2.30
   0 -10  -1   39.71    2.28
   0 -10  -1   38.37    2.26
   0  10   1   36.85    2.48
   0  10  -1   39.33    2.46
   0  10  -1   38.42    2.42
   0  10   1   37.27    2.32
   0  10  -1   37.13    2.27
   0  10  -1   36.42    2.33
   0  10   1   39.06    2.53
   0  10   1   37.52    2.27
   0  10   1   38.82    2.28
   0  10   1   36.54    2.43
   0  10  -1   37.05    2.43
   0  10  -1   36.50    2.48
  -1 -10  -1    0.25    0.06
  -1 -10  -1    0.22    0.03
   1 -10   1    0.27    0.07
   1 -10   1    0.35    0.09
  -1 -10  -1    0.26    0.07
  -1 -10  -1    0.17    0.07
   1 -10   1    0.04    0.08
   1  10   1    0.47    0.18
  -1  10  -1    0.42    0.23
  -1  10  -1    0.06    0.13
   1  10   1    0.33    0.08
   1  10   1    0.21    0.06
  -1  10  -1    0.34    0.19
  -1  10  -1    0.25    0.09
   1  10   1    0.20    0.13
   1  10   1    0.15    0.06
   2 -10   1   12.99    0.90
  -2 -10  -1   15.13    0.96
   2 -10   1   11.75    0.97
   2 -10   1   14.85    0.93
   2 -10   1   14.70    0.93
  -2 -10  -1   15.57    0.95
  -2 -10  -1   15.46    0.99
  -2  10  -1   14.66    0.94
  -2  10  -1   12.76    1.09
   2  10   1   15.38    1.08
  -2  10  -1   14.00    1.05
  -2  10  -1   13.58    1.00
   2  10   1   15.33    0.90
  -2  10  -1   13.73    1.12
   2  10   1   17.78    0.91
   2  10   1   13.83    0.93
   2  10   1   14.50    0.90
   2  10   1   14.46    0.93
   3 -10   1    2.81    0.22
  -3 -10  -1    2.06    0.28
   3 -10   1    2.38    0.24
  -3 -10  -1    2.22    0.30
  -3 -10  -1    1.71    0.21
   3 -10   1    2.85    0.26
   3 -10   1    2.93    0.25
   3 -10   1    2.14    0.30
  -3 -10  -1    2.55    0.30
   3  10   1    2.78    0.22
   3  10   1    2.24    0.21
  -3  10  -1    2.99    0.46
   3  10   1    2.84    0.21
   3  10   1    2.61    0.27
  -3  10  -1    2.90    0.48
  -3  10  -1    2.89    0.36
   3  10   1    2.79    0.41
   3  10   1    2.97    0.30
  -3  10  -1    2.77    0.29
  -3  10  -1    2.64    0.39
  -4 -10  -1   16.02    1.13
   4 -10   1   17.58    1.05
   4 -10   1   15.41    1.04
  -4 -10  -1   16.77    1.14
   4 -10   1   14.05    1.06
  -4 -10  -1   16.65    1.16
  -4  10  -1   15.48    1.28
  -4  10  -1   16.02    1.08
   4  10   1   18.87    1.25
   4  10   1   16.51    1.09
   4  10   1   17.19    1.09
   4  10   1   17.56    1.05
  -4  10  -1   16.68    1.31
  -4  10  -1   15.47    1.21
   4  10   1   16.41    1.03
  -4  10  -1   16.45    1.15
  -5 -10  -1   21.69    1.54
   5 -10   1   22.13    1.43
   5 -10   1   20.21    1.44
  -5 -10  -1   21.51    1.53
  -5 -10  -1   23.44    1.56
  -5  10  -1   21.80    1.63
  -5  10  -1   26.22    1.78
  -5  10  -1   24.26    1.48
  -5  10  -1   21.90    1.53
   5  10   1   22.96    1.49
  -5  10  -1   21.13    1.68
   5  10   1   22.94    1.48
   5  10   1   23.29    1.43
   6 -10   1    0.01    0.14
  -6 -10  -1   -0.23    0.16
   6 -10   1    0.08    0.11
   6 -10   1   -0.01    0.12
  -6 -10  -1    0.15    0.17
  -6 -10  -1    0.07    0.17
  -6 -10  -1    0.08    0.19
   6  10   1   -0.01    0.10
  -6  10  -1    0.09    0.29
  -6  10  -1    0.00    0.24
  -6  10  -1    0.08    0.27
   6  10   1    0.07    0.13
  -6  10  -1    0.10    0.17
  -7 -10  -1    3.41    0.52
   7 -10   1    4.33    0.49
   7 -10   1    2.92    0.38
  -7 -10  -1    3.52    0.58
   7 -10   1    3.52    0.41
  -7 -10  -1    3.06    0.52
  -7 -10  -1    3.65    0.56
  -7  10  -1    3.56    0.66
  -7  10  -1    3.63    0.53
   7  10   1    3.51    0.45
   7  10   1    3.16    0.39
  -7  10  -1    4.89    0.81
  -7  10  -1    2.54    0.60
  -8 -10  -1    0.25    0.27
  -8 -10  -1   -0.04    0.28
  -8 -10  -1    0.48    0.27
   8 -10   1    0.42    0.19
  -8 -10  -1    0.06    0.22
   8 -10   1    0.16    0.19
   8 -10   1    0.31    0.21
   8  10   1    0.42    0.21
  -8  10  -1    0.77    0.49
   8  10   1    0.34    0.17
  -8  10  -1    1.18    0.49
  -8 -11   1    0.33    0.31
   8 -11  -1    0.09    0.13
  -8 -11   1    0.54    0.28
  -8 -11   1    0.13    0.30
   8 -11  -1   -0.07    0.14
   8 -11  -1    0.44    0.30
   8  11  -1    0.15    0.16
   8  11  -1    0.25    0.15
   8  11  -1    0.15    0.20
  -8  11   1    0.59    0.45
  -8  11   1    0.51    0.44
  -8  11   1   -0.21    0.35
   7 -11  -1    2.73    0.36
  -7 -11   1    2.86    0.56
  -7 -11   1    4.02    0.55
  -7 -11   1    2.67    0.44
   7 -11  -1    5.52    0.64
   7 -11  -1    3.92    0.38
  -7  11   1    2.22    0.62
  -7  11   1    3.41    0.68
   7  11  -1    3.42    0.43
   7  11  -1    3.66    0.47
   7  11  -1    3.07    0.35
   7  11  -1    3.63    0.45
  -7  11   1    3.73    0.75
   6 -11  -1    6.46    0.50
  -6 -11   1    5.92    0.71
   6 -11  -1    5.94    0.45
  -6 -11   1    5.33    0.61
   6 -11  -1    5.37    0.46
  -6 -11   1    6.31    0.74
   6  11  -1    6.59    0.56
  -6  11   1    4.86    0.77
   6  11  -1    5.89    0.52
   6  11  -1    5.25    0.52
  -6  11   1    5.28    0.81
   6  11  -1    5.38    0.45
  -6  11   1    5.84    0.88
  -5 -11   1    7.01    0.64
  -5 -11   1    7.38    0.69
   5 -11  -1    8.24    0.57
  -5 -11   1    7.77    0.71
   5 -11  -1    6.91    0.52
   5 -11  -1    7.74    0.54
   5  11  -1    7.09    0.61
   5  11  -1    7.51    0.53
  -5  11   1    5.79    0.80
  -5  11   1    7.31    0.96
  -5  11   1    8.15    0.94
   5  11  -1    7.95    0.60
  -5  11   1    7.20    0.63
   5  11  -1    7.72    0.62
  -4 -11   1    0.04    0.13
   4 -11  -1    0.13    0.07
  -4 -11   1    0.01    0.15
   4 -11  -1    0.16    0.09
   4 -11  -1    0.10    0.07
  -4 -11   1   -0.06    0.10
  -4  11   1    0.06    0.25
  -4  11   1    0.32    0.26
  -4  11   1    0.25    0.19
   4  11  -1    0.09    0.11
   4  11  -1    0.35    0.15
   4  11  -1   -0.04    0.13
   4  11  -1    0.10    0.07
  -4  11   1    0.17    0.16
  -4  11   1    0.26    0.29
   4  11  -1    0.03    0.11
  -3 -11   1    0.22    0.14
   3 -11  -1    0.32    0.06
  -3 -11   1    0.31    0.13
   3 -11  -1    0.48    0.16
   3 -11  -1    0.35    0.10
  -3 -11   1    0.28    0.11
   3 -11  -1    0.32    0.07
  -3 -11   1    0.28    0.12
   3  11  -1    0.08    0.11
  -3  11   1    0.12    0.13
  -3  11   1    0.48    0.18
  -3  11   1   -0.12    0.23
   3  11  -1    0.21    0.06
  -3  11   1   -0.03    0.21
   3  11  -1    0.29    0.15
   3  11  -1    0.22    0.04
   3  11  -1    0.10    0.14
   3  11  -1    0.48    0.14
  -3  11   1    0.19    0.19
  -2 -11   1   74.43    4.71
   2 -11  -1   78.45    4.59
   2 -11  -1   82.65    4.61
  -2 -11   1   79.60    4.68
  -2 -11   1   76.67    4.70
   2 -11  -1   84.93    4.65
   2  11  -1   77.44    4.60
  -2  11   1   80.18    4.96
   2  11  -1   78.25    4.69
  -2  11   1   76.34    4.73
   2  11  -1   76.74    4.72
  -2  11   1   74.78    4.86
  -2  11   1   77.53    4.74
   2  11  -1   77.32    4.74
   2  11  -1   72.43    4.59
   2  11  -1   81.98    4.77
  -2  11   1   74.71    4.79
  -1 -11   1    6.69    0.43
   1 -11  -1    6.84    0.40
  -1 -11   1    6.89    0.47
   1 -11  -1    6.69    0.42
  -1 -11   1    6.22    0.43
   1 -11  -1    7.13    0.47
  -1 -11   1    5.13    0.51
  -1 -11   1    5.67    0.49
  -1  11   1    7.87    0.84
  -1  11   1    6.68    0.57
  -1  11   1    6.46    0.42
   1  11  -1    7.56    0.58
   1  11  -1    5.86    0.50
   1  11  -1    7.02    0.43
  -1  11   1    6.77    0.59
   1  11  -1    6.38    0.57
   1  11  -1    6.94    0.59
  -1  11   1    6.87    0.55
  -1  11   1    7.49    0.82
  -1  11   1    7.21    0.42
   0 -11   1    4.17    0.44
   0 -11   1    5.81    0.40
   0 -11   1    6.28    0.40
   0 -11  -1    5.81    0.39
   0 -11   1    5.71    0.43
   0 -11  -1    6.39    0.41
   0 -11  -1    5.88    0.36
   0  11   1    5.73    0.49
   0  11   1    5.47    0.38
   0  11  -1    5.23    0.43
   0  11  -1    5.13    0.63
   0  11  -1    6.18    0.55
   0  11  -1    6.04    0.38
   0  11   1    5.07    0.64
   0  11  -1    5.98    0.55
   0  11   1    5.32    0.58
   0  11   1    6.27    0.69
   0  11   1    5.54    0.44
   0  11  -1    6.48    0.59
   0  11   1    5.63    0.38
  -1 -11  -1   10.19    0.68
  -1 -11  -1   11.01    0.65
  -1 -11  -1   10.25    0.60
  -1 -11  -1    9.65    0.65
   1 -11   1   10.27    0.66
   1 -11   1    7.56    0.70
   1 -11   1    9.97    0.67
   1  11   1   10.11    0.82
  -1  11  -1   11.39    0.69
   1  11   1   10.21    0.65
   1  11   1    9.36    0.64
  -1  11  -1   10.92    0.80
  -1  11  -1    8.90    0.86
   1  11   1   10.14    0.75
   1  11   1    9.74    0.65
  -1  11  -1    9.63    0.83
   2 -11   1   39.91    2.44
  -2 -11  -1   39.78    2.45
  -2 -11  -1   40.39    2.47
   2 -11   1   40.81    2.45
  -2 -11  -1   41.78    2.50
  -2  11  -1   38.54    2.68
   2  11   1   38.94    2.45
  -2  11  -1   40.51    2.66
   2  11   1   39.87    2.44
  -2  11  -1   41.62    2.46
   2  11   1   37.93    2.41
   2  11   1   41.51    2.40
   2  11   1   42.52    2.62
  -2  11  -1   41.47    2.55
  -3 -11  -1    0.57    0.16
   3 -11   1    0.89    0.14
   3 -11   1    0.37    0.14
  -3 -11  -1    0.67    0.17
  -3 -11  -1    0.55    0.12
   3 -11   1    0.59    0.11
  -3 -11  -1    0.56    0.15
   3 -11   1    1.08    0.16
  -3  11  -1    1.07    0.34
   3  11   1    0.91    0.13
  -3  11  -1    1.02    0.27
  -3  11  -1    0.71    0.28
   3  11   1    1.14    0.18
   3  11   1    0.75    0.15
  -3  11  -1    0.89    0.22
   3  11   1    0.46    0.21
  -3  11  -1    0.98    0.16
   3  11   1    0.92    0.12
   3  11   1    0.87    0.11
  -4 -11  -1    1.07    0.23
   4 -11   1    1.66    0.23
   4 -11   1    1.20    0.19
  -4 -11  -1    1.78    0.29
   4 -11   1    1.60    0.20
   4 -11   1    1.11    0.23
  -4 -11  -1    1.74    0.27
  -4  11  -1    1.67    0.30
   4  11   1    1.53    0.18
   4  11   1    1.29    0.32
  -4  11  -1    1.44    0.39
  -4  11  -1    1.56    0.23
  -4  11  -1    1.84    0.37
   4  11   1    1.53    0.24
  -4  11  -1    1.44    0.43
   4  11   1    1.57    0.23
   4  11   1    2.05    0.21
  -5 -11  -1   13.54    1.00
   5 -11   1   11.81    0.86
   5 -11   1   11.26    0.87
   5 -11   1   15.63    0.95
  -5 -11  -1   12.70    0.97
  -5 -11  -1   13.84    1.00
   5  11   1   12.78    1.06
  -5  11  -1   12.30    1.08
  -5  11  -1   13.39    1.18
   5  11   1   12.31    0.92
  -5  11  -1   12.63    0.92
   5  11   1   12.92    0.86
  -5  11  -1   12.53    0.98
  -5  11  -1   14.08    1.18
   5  11   1   13.27    0.92
   6 -11   1    0.34    0.18
  -6 -11  -1    0.42    0.23
   6 -11   1    0.15    0.13
  -6 -11  -1    0.29    0.20
  -6 -11  -1   -0.13    0.14
   6 -11   1    0.08    0.12
  -6 -11  -1    0.26    0.21
  -6  11  -1    0.08    0.16
  -6  11  -1    0.64    0.33
  -6  11  -1   -0.23    0.24
   6  11   1    0.39    0.17
   6  11   1    0.31    0.17
  -6  11  -1    0.15    0.25
   6  11   1    0.31    0.13
   7 -11   1    5.21    0.56
  -7 -11  -1    5.62    0.71
  -7 -11  -1    7.08    0.83
   7 -11   1    8.40    0.63
  -7 -11  -1    4.43    0.63
   7 -11   1    5.60    0.52
  -7 -11  -1    6.06    0.75
   7  11   1    5.61    0.51
  -7  11  -1    4.89    0.86
   7  11   1    6.86    0.67
  -7  11  -1    6.73    0.73
  -7  11  -1    5.15    0.87
  -8 -11  -1    0.01    0.22
  -8 -11  -1   -0.44    0.16
  -8 -11  -1    0.18    0.29
   8 -11   1    0.11    0.16
   8 -11   1   -0.14    0.17
  -8 -11  -1    0.27    0.27
   8 -11   1    0.28    0.19
   8  11   1   -0.05    0.18
   8  11   1    0.22    0.16
  -8  11  -1   -0.54    0.29
  -8  11  -1    0.56    0.46
   8 -12  -1    0.37    0.19
  -8 -12   1    0.82    0.33
  -8 -12   1    0.65    0.36
  -8 -12   1    1.01    0.39
   8 -12  -1    0.99    0.36
   8 -12  -1    0.88    0.21
  -8  12   1    0.51    0.52
  -8  12   1    0.23    0.42
  -8  12   1    1.02    0.49
   8  12  -1    0.35    0.20
   8  12  -1    0.51    0.26
   8  12  -1    0.40    0.17
   7 -12  -1    0.23    0.26
  -7 -12   1    0.06    0.27
   7 -12  -1    0.06    0.10
   7 -12  -1    0.08    0.13
  -7 -12   1   -0.12    0.16
  -7 -12   1   -0.33    0.19
  -7 -12   1   -0.03    0.19
  -7  12   1    0.20    0.37
  -7  12   1    0.26    0.38
   7  12  -1   -0.10    0.12
  -7  12   1   -0.17    0.32
   7  12  -1    0.01    0.13
   7  12  -1    0.18    0.19
   7  12  -1    0.00    0.10
  -6 -12   1    2.20    0.42
   6 -12  -1    1.63    0.23
  -6 -12   1    1.73    0.39
  -6 -12   1    1.97    0.35
   6 -12  -1    1.58    0.25
   6 -12  -1    1.71    0.26
   6 -12  -1    3.72    0.50
  -6  12   1    1.28    0.46
  -6  12   1    1.34    0.47
   6  12  -1    1.88    0.24
   6  12  -1    1.73    0.30
   6  12  -1    2.11    0.34
  -6  12   1    1.57    0.53
   6  12  -1    1.84    0.30
  -5 -12   1    0.21    0.21
   5 -12  -1    0.50    0.12
  -5 -12   1    0.37    0.18
   5 -12  -1    0.61    0.13
  -5 -12   1    0.81    0.27
   5 -12  -1    1.05    0.29
   5 -12  -1    0.73    0.16
  -5  12   1    0.04    0.32
   5  12  -1    0.73    0.20
  -5  12   1    0.64    0.32
   5  12  -1    0.50    0.12
  -5  12   1    0.07    0.27
   5  12  -1    0.95    0.22
   5  12  -1    0.62    0.18
   4 -12  -1   20.01    1.17
   4 -12  -1   17.45    1.11
  -4 -12   1   17.78    1.26
  -4 -12   1   17.72    1.23
   4 -12  -1   18.35    1.13
  -4 -12   1   18.90    1.27
  -4  12   1   18.07    1.40
  -4  12   1   15.29    1.22
   4  12  -1   17.98    1.22
  -4  12   1   16.21    1.47
   4  12  -1   16.98    1.25
  -4  12   1   16.57    1.41
   4  12  -1   18.84    1.12
  -4  12   1   17.77    1.24
   4  12  -1   18.13    1.21
   4  12  -1   17.10    1.18
  -3 -12   1    1.00    0.20
  -3 -12   1    0.91    0.18
   3 -12  -1    0.68    0.11
   3 -12  -1    1.17    0.21
   3 -12  -1    0.89    0.15
   3 -12  -1    0.69    0.10
  -3 -12   1    0.74    0.17
  -3 -12   1    0.89    0.21
   3  12  -1    0.67    0.22
  -3  12   1    1.42    0.27
   3  12  -1    0.64    0.17
  -3  12   1    0.58    0.25
   3  12  -1    0.63    0.10
  -3  12   1    0.65    0.23
  -3  12   1    0.46    0.31
   3  12  -1    0.85    0.22
  -3  12   1    0.50    0.26
   3  12  -1    0.85    0.19
  -2 -12   1   16.18    1.05
   2 -12  -1   16.32    0.95
  -2 -12   1   13.70    1.04
   2 -12  -1   15.24    0.92
   2 -12  -1   17.08    0.99
  -2 -12   1   15.56    1.01
  -2  12   1   14.30    0.91
   2  12  -1   15.12    0.94
  -2  12   1   13.78    1.13
   2  12  -1   15.24    1.03
  -2  12   1   16.24    1.09
   2  12  -1   15.83    1.12
   2  12  -1   16.26    1.07
   2  12  -1   15.71    1.09
   2  12  -1   14.12    0.92
  -2  12   1   14.79    1.26
  -2  12   1   15.92    1.30
  -2  12   1   15.07    1.09
   1 -12  -1    7.40    0.45
  -1 -12   1    6.74    0.48
   1 -12  -1    7.97    0.52
  -1 -12   1    8.20    0.53
  -1 -12   1    7.55    0.48
  -1 -12   1    7.45    0.55
  -1 -12   1    5.73    0.59
   1 -12  -1    7.88    0.47
   1  12  -1    7.18    0.47
   1  12  -1    7.53    0.56
   1  12  -1    7.94    0.63
   1  12  -1    8.19    0.66
   1  12  -1    6.83    0.63
  -1  12   1    6.90    0.65
  -1  12   1    7.46    0.84
  -1  12   1    6.72    0.83
  -1  12   1    7.24    0.62
  -1  12   1    7.88    0.47
  -1  12   1    7.46    0.61
  -1  12   1    7.22    0.46
   0 -12  -1   24.91    1.46
   0 -12  -1   24.69    1.41
   0 -12   1   23.78    1.45
   0 -12   1   23.70    1.49
   0 -12   1   23.54    1.46
   0 -12  -1   23.73    1.45
   0  12   1   25.04    1.70
   0  12   1   23.57    1.73
   0  12   1   22.72    1.44
   0  12   1   22.41    1.61
   0  12  -1   24.59    1.51
   0  12  -1   23.80    1.43
   0  12  -1   23.63    1.69
   0  12  -1   23.08    1.61
   0  12   1   22.35    1.50
   0  12   1   23.92    1.44
   0  12   1   21.85    1.55
   0  12  -1   24.33    1.66
   0  12  -1   24.20    1.62
  -1 -12  -1    6.24    0.47
   1 -12   1    6.72    0.49
   1 -12   1    6.74    0.48
  -1 -12  -1    8.13    0.48
  -1 -12  -1    7.17    0.42
  -1 -12  -1    7.20    0.50
   1 -12   1    4.78    0.52
  -1  12  -1    7.23    0.62
  -1  12  -1    6.29    0.78
   1  12   1    6.99    0.48
   1  12   1    6.66    0.47
   1  12   1    7.48    0.60
  -1  12  -1    6.92    0.51
   1  12   1    6.72    0.47
  -1  12  -1    6.54    0.74
   1  12   1    8.26    0.68
   2 -12   1   10.53    0.92
   2 -12   1   13.41    0.89
  -2 -12  -1   15.63    0.89
  -2 -12  -1   13.48    0.90
   2 -12   1   13.64    0.89
  -2 -12  -1   14.94    0.93
  -2  12  -1   12.36    1.09
   2  12   1   13.10    0.89
   2  12   1   13.29    0.86
   2  12   1   13.64    1.06
   2  12   1   14.81    0.84
   2  12   1   12.68    0.88
  -2  12  -1   14.16    0.90
  -2  12  -1   15.00    1.19
  -2  12  -1   14.42    1.02
   3 -12   1    0.98    0.15
  -3 -12  -1    0.99    0.16
  -3 -12  -1    1.42    0.24
   3 -12   1    0.87    0.21
   3 -12   1    1.30    0.18
   3 -12   1    1.38    0.19
  -3 -12  -1    1.91    0.25
  -3 -12  -1    1.40    0.22
  -3  12  -1    0.82    0.34
  -3  12  -1    1.29    0.20
   3  12   1    1.38    0.20
  -3  12  -1    1.26    0.36
   3  12   1    1.05    0.28
   3  12   1    1.63    0.17
  -3  12  -1    1.83    0.31
  -3  12  -1    1.80    0.36
   3  12   1    1.15    0.19
   3  12   1    1.49    0.16
  -4 -12  -1   -0.11    0.10
   4 -12   1   -0.02    0.08
  -4 -12  -1    0.33    0.17
  -4 -12  -1    0.18    0.15
   4 -12   1    0.15    0.11
   4 -12   1   -0.14    0.08
   4 -12   1   -0.09    0.07
   4  12   1    0.10    0.11
  -4  12  -1    0.18    0.26
   4  12   1    0.00    0.07
   4  12   1    0.06    0.07
  -4  12  -1    0.27    0.28
   4  12   1    0.21    0.11
   4  12   1   -0.01    0.16
  -4  12  -1   -0.05    0.20
  -4  12  -1    0.20    0.19
  -4  12  -1    0.00    0.10
   5 -12   1    0.11    0.11
   5 -12   1    0.50    0.14
  -5 -12  -1    0.16    0.17
   5 -12   1    0.26    0.14
  -5 -12  -1    0.13    0.17
   5 -12   1    0.14    0.17
  -5 -12  -1    0.20    0.17
  -5  12  -1    0.15    0.29
   5  12   1   -0.03    0.19
  -5  12  -1   -0.03    0.25
   5  12   1    0.42    0.13
   5  12   1    0.45    0.17
   5  12   1    0.29    0.14
  -5  12  -1    0.10    0.19
  -5  12  -1    0.38    0.29
   6 -12   1    2.23    0.30
  -6 -12  -1    3.02    0.47
   6 -12   1    3.54    0.42
  -6 -12  -1    2.14    0.43
  -6 -12  -1    3.38    0.50
  -6 -12  -1    2.56    0.43
   6 -12   1    2.27    0.34
   6  12   1    2.95    0.33
  -6  12  -1    2.85    0.61
   6  12   1    4.21    0.45
  -6  12  -1    3.65    0.71
  -6  12  -1    2.52    0.44
  -6  12  -1    2.83    0.54
   6  12   1    3.30    0.42
   7 -12   1    2.27    0.33
   7 -12   1    2.35    0.37
   7 -12   1    1.74    0.32
  -7 -12  -1    1.98    0.41
  -7 -12  -1    2.76    0.49
  -7 -12  -1    1.83    0.42
  -7 -12  -1    3.09    0.53
  -7  12  -1    2.32    0.64
   7  12   1    2.66    0.34
   7  12   1    2.40    0.39
  -7  12  -1    3.17    0.69
  -7  12  -1    2.00    0.42
   8 -12   1   -0.01    0.14
   8 -12   1   -0.23    0.13
  -8 -12  -1    0.11    0.27
  -8 -12  -1   -0.43    0.27
   8 -12   1    0.25    0.21
  -8 -12  -1    0.02    0.28
  -8 -12  -1    0.35    0.27
  -8  12  -1   -0.10    0.36
   8  12   1    0.71    0.26
   8  12   1    0.04    0.15
  -8  12  -1   -0.14    0.35
  -8 -13   1    0.96    0.39
   8 -13  -1    0.64    0.20
   8 -13  -1    0.91    0.38
   8 -13  -1    0.57    0.21
  -8 -13   1    1.58    0.46
  -8 -13   1    0.65    0.31
  -8  13   1    0.72    0.54
  -8  13   1    1.52    0.66
   8  13  -1    0.67    0.20
  -8  13   1    1.11    0.54
   8  13  -1    1.21    0.30
   8  13  -1    0.54    0.26
  -7 -13   1    0.93    0.35
   7 -13  -1    0.21    0.15
  -7 -13   1    0.03    0.25
   7 -13  -1    0.21    0.14
   7 -13  -1    0.28    0.27
  -7 -13   1    0.51    0.26
  -7  13   1    0.33    0.36
  -7  13   1    0.11    0.38
  -7  13   1    0.06    0.38
   7  13  -1    0.43    0.21
   7  13  -1    0.50    0.23
   7  13  -1    0.10    0.11
   7  13  -1    0.31    0.18
   6 -13  -1    0.98    0.20
   6 -13  -1    1.72    0.38
   6 -13  -1    1.23    0.23
  -6 -13   1    1.36    0.34
  -6 -13   1    1.68    0.40
  -6 -13   1    0.94    0.27
   6 -13  -1    1.14    0.18
  -6  13   1    0.96    0.47
   6  13  -1    1.51    0.21
  -6  13   1    2.80    0.60
   6  13  -1    1.69    0.30
  -6  13   1    0.22    0.36
   6  13  -1    1.13    0.26
   6  13  -1    0.75    0.23
   5 -13  -1    5.51    0.58
  -5 -13   1    3.77    0.46
   5 -13  -1    3.98    0.34
   5 -13  -1    2.95    0.27
   5 -13  -1    3.14    0.29
  -5 -13   1    2.60    0.43
  -5 -13   1    3.12    0.47
   5  13  -1    2.88    0.38
   5  13  -1    2.92    0.28
   5  13  -1    4.10    0.45
  -5  13   1    2.62    0.53
   5  13  -1    3.02    0.37
  -5  13   1    2.05    0.51
  -5  13   1    2.00    0.58
   4 -13  -1    3.35    0.28
  -4 -13   1    3.96    0.47
  -4 -13   1    3.83    0.43
   4 -13  -1    4.38    0.35
   4 -13  -1    3.67    0.30
  -4 -13   1    3.16    0.44
  -4  13   1    3.56    0.46
  -4  13   1    3.64    0.70
  -4  13   1    3.22    0.55
  -4  13   1    3.87    0.48
   4  13  -1    3.92    0.42
   4  13  -1    3.72    0.42
  -4  13   1    2.84    0.58
   4  13  -1    3.32    0.44
   4  13  -1    3.47    0.29
   4  13  -1    3.57    0.38
   3 -13  -1    7.95    0.52
  -3 -13   1    7.64    0.65
   3 -13  -1    8.25    0.54
  -3 -13   1    8.80    0.64
   3 -13  -1    8.91    0.59
  -3 -13   1    7.00    0.62
  -3 -13   1    8.26    0.62
  -3  13   1    7.11    0.89
  -3  13   1    8.49    0.71
  -3  13   1    7.64    0.99
   3  13  -1    7.96    0.64
  -3  13   1    7.16    0.82
  -3  13   1    7.61    0.68
   3  13  -1    7.60    0.69
   3  13  -1    8.44    0.53
   3  13  -1    8.55    0.62
   3  13  -1    8.15    0.68
  -2 -13   1    0.87    0.21
  -2 -13   1    1.34    0.22
   2 -13  -1    1.31    0.11
   2 -13  -1    1.78    0.21
   2 -13  -1    2.32    0.27
   2 -13  -1    1.46    0.15
  -2 -13   1    1.34    0.21
   2  13  -1    1.56    0.24
  -2  13   1    0.93    0.37
   2  13  -1    1.47    0.13
   2  13  -1    1.18    0.11
   2  13  -1    1.33    0.26
  -2  13   1    1.34    0.11
  -2  13   1    1.98    0.48
   2  13  -1    1.37    0.29
  -2  13   1    1.57    0.35
  -2  13   1    1.25    0.30
   2  13  -1    1.99    0.35
  -2  13   1    0.82    0.25
  -1 -13   1   22.79    1.52
   1 -13  -1   27.60    1.57
  -1 -13   1   24.95    1.60
   1 -13  -1   29.25    1.56
  -1 -13   1   24.85    1.57
   1 -13  -1   26.27    1.51
   1 -13  -1   24.42    1.48
  -1 -13   1   25.41    1.51
   1  13  -1   25.89    1.72
  -1  13   1   24.94    1.67
  -1  13   1   24.46    1.86
   1  13  -1   25.48    1.68
   1  13  -1   23.37    1.69
   1  13  -1   24.67    1.51
  -1  13   1   26.00    1.86
  -1  13   1   25.48    1.68
  -1  13   1   22.89    1.50
   1  13  -1   24.35    1.61
  -1  13   1   26.47    1.73
  -1  13   1   24.91    1.51
   0 -13  -1    6.08    0.44
   0 -13   1    5.80    0.42
   0 -13  -1    5.87    0.41
   0 -13   1    5.67    0.45
   0 -13  -1    6.91    0.43
   0 -13   1    5.72    0.41
   0 -13   1    4.15    0.47
   0 -13  -1    6.13    0.37
   0  13   1    6.89    0.69
   0  13  -1    5.34    0.72
   0  13   1    6.09    0.40
   0  13  -1    6.46    0.48
   0  13  -1    6.16    0.65
   0  13   1    5.25    0.40
   0  13  -1    6.21    0.60
   0  13  -1    6.05    0.39
   0  13   1    5.88    0.53
   0  13  -1    5.65    0.68
   0  13   1    5.99    0.48
   0  13   1    6.30    0.73
  -1 -13  -1    3.01    0.27
  -1 -13  -1    3.41    0.21
  -1 -13  -1    3.28    0.27
   1 -13   1    2.73    0.25
   1 -13   1    3.49    0.29
  -1 -13  -1    3.07    0.28
  -1  13  -1    4.00    0.50
   1  13   1    3.08    0.26
   1  13   1    3.17    0.26
   1  13   1    2.96    0.47
  -1  13  -1    3.33    0.49
   1  13   1    3.39    0.28
   1  13   1    3.58    0.43
  -1  13  -1    3.22    0.33
  -1  13  -1    2.66    0.50
   2 -13   1    0.17    0.11
   2 -13   1    0.04    0.07
  -2 -13  -1    0.13    0.09
  -2 -13  -1    0.06    0.08
  -2 -13  -1    0.13    0.08
   2 -13   1    0.06    0.07
   2  13   1    0.18    0.06
  -2  13  -1    0.06    0.22
  -2  13  -1    0.09    0.17
   2  13   1    0.11    0.07
   2  13   1    0.10    0.18
  -2  13  -1    0.04    0.09
  -2  13  -1    0.28    0.27
   2  13   1    0.14    0.07
   2  13   1    0.22    0.09
   3 -13   1    2.44    0.35
  -3 -13  -1    2.99    0.37
  -3 -13  -1    2.37    0.27
   3 -13   1    2.76    0.26
   3 -13   1    2.69    0.30
  -3 -13  -1    3.23    0.36
  -3 -13  -1    3.49    0.37
   3 -13   1    3.09    0.29
   3  13   1    3.48    0.26
  -3  13  -1    3.84    0.63
   3  13   1    3.84    0.31
  -3  13  -1    3.24    0.44
  -3  13  -1    3.58    0.51
  -3  13  -1    3.58    0.31
  -3  13  -1    3.03    0.53
   3  13   1    3.72    0.36
   3  13   1    4.03    0.27
   3  13   1    3.51    0.53
  -4 -13  -1   17.06    1.22
   4 -13   1   14.00    1.19
   4 -13   1   16.14    1.16
   4 -13   1   15.70    1.12
  -4 -13  -1   18.23    1.24
   4 -13   1   19.24    1.18
  -4 -13  -1   17.58    1.26
   4  13   1   21.41    1.15
  -4  13  -1   21.10    1.42
   4  13   1   17.49    1.34
  -4  13  -1   17.74    1.45
   4  13   1   19.50    1.20
  -4  13  -1   18.05    1.27
  -4  13  -1   18.02    1.17
  -4  13  -1   19.15    1.50
   4  13   1   17.99    1.18
  -5 -13  -1   15.37    1.19
   5 -13   1   14.25    1.09
   5 -13   1   15.79    1.08
   5 -13   1   19.79    1.16
  -5 -13  -1   16.14    1.21
  -5 -13  -1   16.83    1.23
  -5  13  -1   16.85    1.35
  -5  13  -1   16.25    1.22
   5  13   1   17.49    1.16
   5  13   1   16.92    1.08
  -5  13  -1   15.80    1.41
   5  13   1   16.67    1.28
  -5  13  -1   16.73    1.45
   5  13   1   17.34    1.15
  -6 -13  -1    0.37    0.23
  -6 -13  -1    0.05    0.17
   6 -13   1    0.13    0.14
  -6 -13  -1    0.43    0.22
   6 -13   1    0.15    0.13
   6 -13   1    0.40    0.17
  -6 -13  -1    0.25    0.20
   6  13   1    0.50    0.19
   6  13   1    0.47    0.18
  -6  13  -1    0.22    0.22
  -6  13  -1    0.61    0.34
   6  13   1    0.29    0.13
  -6  13  -1    0.36    0.33
  -6  13  -1    0.44    0.39
  -7 -13  -1    1.40    0.38
  -7 -13  -1    1.18    0.33
   7 -13   1    1.76    0.31
   7 -13   1    0.81    0.22
  -7 -13  -1    1.35    0.35
  -7 -13  -1    1.07    0.37
   7 -13   1    1.77    0.30
  -7  13  -1    1.86    0.59
   7  13   1    1.14    0.30
  -7  13  -1    1.66    0.55
   7  13   1    1.51    0.27
  -8 -13  -1    0.50    0.29
   8 -13   1    0.57    0.20
   8 -13   1    0.87    0.25
  -8 -13  -1    0.19    0.22
  -8 -13  -1    0.14    0.35
   8 -13   1    0.29    0.20
  -8 -13  -1    0.24    0.30
  -8  13  -1    0.35    0.46
   8  13   1    0.49    0.21
  -8  13  -1    0.80    0.55
   8  13   1    0.79    0.29
   8 -14  -1    0.53    0.20
  -8 -14   1    0.90    0.39
  -8 -14   1    0.28    0.26
   8 -14  -1    0.30    0.18
   8 -14  -1    0.49    0.31
  -8 -14   1    0.22    0.32
   8  14  -1    0.39    0.19
  -8  14   1    0.09    0.44
   8  14  -1    0.49    0.26
   8  14  -1    0.51    0.23
  -8  14   1    0.98    0.55
  -8  14   1    0.08    0.44
   7 -14  -1    1.44    0.24
  -7 -14   1    1.31    0.40
   7 -14  -1    1.74    0.28
  -7 -14   1    1.84    0.46
   7 -14  -1    2.75    0.51
  -7 -14   1    2.22    0.42
  -7  14   1    2.52    0.68
  -7  14   1    1.62    0.52
   7  14  -1    1.36    0.33
   7  14  -1    2.19    0.35
   7  14  -1    1.62    0.44
   7  14  -1    1.82    0.26
  -7  14   1    1.45    0.54
  -6 -14   1    0.10    0.19
   6 -14  -1    0.42    0.24
  -6 -14   1   -0.21    0.17
  -6 -14   1    0.01    0.20
   6 -14  -1    0.06    0.10
   6 -14  -1   -0.02    0.09
   6 -14  -1   -0.12    0.11
   6  14  -1    0.10    0.15
   6  14  -1    0.01    0.15
  -6  14   1   -0.03    0.35
   6  14  -1    0.06    0.10
  -6  14   1    0.19    0.39
  -6  14   1   -0.01    0.33
   6  14  -1   -0.21    0.12
   5 -14  -1    0.52    0.24
   5 -14  -1    0.19    0.09
   5 -14  -1    0.11    0.10
  -5 -14   1    0.12    0.19
  -5 -14   1    0.13    0.15
  -5 -14   1    0.35    0.20
   5 -14  -1    0.12    0.13
   5  14  -1    0.11    0.12
   5  14  -1    0.11    0.18
  -5  14   1    0.62    0.39
  -5  14   1    0.03    0.29
  -5  14   1    0.79    0.32
   5  14  -1    0.11    0.15
   5  14  -1    0.30    0.10
   5  14  -1    0.08    0.13
   4 -14  -1    0.29    0.09
   4 -14  -1    0.35    0.12
  -4 -14   1    0.29    0.17
  -4 -14   1    0.36    0.18
  -4 -14   1    0.34    0.20
   4 -14  -1    0.22    0.09
   4 -14  -1    0.87    0.23
  -4  14   1   -0.06    0.21
   4  14  -1    0.45    0.10
   4  14  -1    0.29    0.15
   4  14  -1    0.64    0.18
  -4  14   1    0.19    0.34
  -4  14   1    0.20    0.33
  -4  14   1    0.45    0.30
   4  14  -1    0.42    0.16
  -4  14   1    0.03    0.20
   4  14  -1    0.78    0.24
   3 -14  -1    1.50    0.22
   3 -14  -1    1.62    0.15
  -3 -14   1    1.92    0.32
   3 -14  -1    1.87    0.19
   3 -14  -1    2.74    0.34
  -3 -14   1    1.79    0.27
  -3 -14   1    1.75    0.26
  -3 -14   1    2.48    0.33
   3  14  -1    2.47    0.40
  -3  14   1    2.11    0.56
   3  14  -1    1.83    0.16
  -3  14   1    1.65    0.34
   3  14  -1    1.67    0.26
  -3  14   1    1.58    0.41
  -3  14   1    1.29    0.32
   3  14  -1    1.50    0.30
   3  14  -1    1.21    0.25
  -3  14   1    0.94    0.36
   2 -14  -1    1.40    0.20
   2 -14  -1    1.05    0.13
  -2 -14   1    1.13    0.22
  -2 -14   1    0.79    0.21
   2 -14  -1    1.13    0.17
  -2 -14   1    1.12    0.19
   2 -14  -1    1.06    0.10
  -2  14   1    0.66    0.26
   2  14  -1    0.83    0.26
   2  14  -1    1.05    0.12
   2  14  -1    1.19    0.26
  -2  14   1    1.10    0.38
  -2  14   1    1.12    0.32
   2  14  -1    1.32    0.22
  -2  14   1    0.91    0.27
  -2  14   1    1.15    0.41
   2  14  -1    1.70    0.32
   1 -14  -1   45.82    2.61
  -1 -14   1   43.74    2.63
  -1 -14   1   39.19    2.57
   1 -14  -1   41.13    2.53
   1 -14  -1   43.74    2.57
   1 -14  -1   47.80    2.63
  -1 -14   1   42.08    2.65
  -1 -14   1   43.96    2.57
   1  14  -1   45.19    2.80
   1  14  -1   42.17    2.67
  -1  14   1   40.57    2.56
  -1  14   1   39.89    2.73
  -1  14   1   44.20    2.79
  -1  14   1   42.38    2.92
  -1  14   1   41.88    2.73
   1  14  -1   44.37    2.75
   1  14  -1   43.22    2.78
   1  14  -1   43.36    2.56
  -1  14   1   44.58    2.57
  -1  14   1   44.55    2.97
   0 -14   1    0.12    0.09
   0 -14   1    0.02    0.06
   0 -14  -1    0.12    0.08
   0 -14   1    0.16    0.12
   0 -14  -1    0.10    0.06
   0 -14   1    0.08    0.07
   0 -14  -1    0.15    0.04
   0 -14  -1    0.14    0.07
   0  14  -1   -0.07    0.19
   0  14   1   -0.19    0.19
   0  14   1    0.23    0.07
   0  14  -1    0.15    0.20
   0  14   1    0.15    0.06
   0  14   1    0.14    0.22
   0  14   1    0.21    0.11
   0  14  -1    0.16    0.05
   0  14   1    0.00    0.12
   0  14  -1    0.12    0.11
   0  14  -1   -0.10    0.15
   0  14  -1    0.35    0.22
  -1 -14  -1   24.14    1.35
  -1 -14  -1   22.49    1.44
  -1 -14  -1   22.23    1.42
   1 -14   1   22.69    1.44
   1 -14   1   22.43    1.41
  -1 -14  -1   25.79    1.43
  -1  14  -1   22.99    1.39
   1  14   1   21.70    1.41
   1  14   1   21.85    1.41
  -1  14  -1   22.08    1.72
  -1  14  -1   23.99    1.71
   1  14   1   23.46    1.64
   1  14   1   22.39    1.54
   1  14   1   20.31    1.42
  -1  14  -1   23.79    1.46
  -1  14  -1   22.32    1.59
  -1  14  -1   21.09    1.62
  -2 -14  -1    3.17    0.31
   2 -14   1    2.69    0.37
   2 -14   1    3.39    0.29
  -2 -14  -1    2.96    0.34
  -2 -14  -1    3.21    0.30
   2 -14   1    3.25    0.30
  -2  14  -1    3.37    0.57
   2  14   1    3.20    0.29
   2  14   1    4.32    0.27
   2  14   1    3.75    0.54
   2  14   1    3.34    0.29
  -2  14  -1    3.09    0.34
  -2  14  -1    3.22    0.46
   2  14   1    3.58    0.28
  -2  14  -1    3.80    0.63
  -3 -14  -1    4.05    0.42
   3 -14   1    3.55    0.33
   3 -14   1    4.02    0.31
  -3 -14  -1    3.95    0.38
   3 -14   1    3.78    0.34
  -3 -14  -1    2.99    0.33
   3 -14   1    2.73    0.40
  -3 -14  -1    3.97    0.44
  -3  14  -1    4.91    0.57
  -3  14  -1    3.64    0.60
   3  14   1    5.10    0.32
  -3  14  -1    4.61    0.72
   3  14   1    4.97    0.37
  -3  14  -1    4.16    0.35
   3  14   1    3.93    0.31
   3  14   1    4.13    0.59
   3  14   1    3.60    0.34
   4 -14   1    4.93    0.58
   4 -14   1    6.24    0.50
   4 -14   1    7.70    0.55
  -4 -14  -1    6.23    0.59
  -4 -14  -1    6.81    0.62
  -4 -14  -1    7.42    0.61
   4 -14   1    7.07    0.54
  -4  14  -1    8.32    1.00
   4  14   1    7.32    0.56
  -4  14  -1    6.69    0.81
  -4  14  -1    6.21    0.71
   4  14   1    8.53    0.52
  -4  14  -1    9.36    1.01
   4  14   1    7.46    0.57
   4  14   1    8.80    0.76
   5 -14   1   -0.06    0.12
   5 -14   1    0.13    0.11
  -5 -14  -1    0.10    0.16
  -5 -14  -1    0.14    0.16
  -5 -14  -1    0.20    0.20
   5 -14   1    0.32    0.14
   5 -14   1    0.10    0.11
  -5  14  -1    0.27    0.31
  -5  14  -1    0.00    0.26
   5  14   1    0.09    0.12
  -5  14  -1    0.30    0.19
   5  14   1    0.44    0.17
   5  14   1    0.13    0.11
   5  14   1    0.04    0.19
  -5  14  -1    0.51    0.36
   6 -14   1    0.38    0.14
   6 -14   1    0.62    0.19
  -6 -14  -1    0.32    0.23
  -6 -14  -1    0.49    0.25
   6 -14   1    0.22    0.15
  -6 -14  -1    0.48    0.24
   6  14   1    0.49    0.19
  -6  14  -1    0.77    0.28
  -6  14  -1    0.08    0.36
   6  14   1    0.54    0.16
   6  14   1    0.56    0.19
  -6  14  -1    0.42    0.38
   7 -14   1    4.36    0.49
  -7 -14  -1    3.49    0.57
   7 -14   1    4.67    0.51
   7 -14   1    3.76    0.43
  -7 -14  -1    3.38    0.56
  -7 -14  -1    4.17    0.60
  -7 -14  -1    3.93    0.63
  -7  14  -1    4.56    0.88
  -7  14  -1    5.48    0.97
   7  14   1    4.29    0.45
   7  14   1    4.26    0.54
  -8 -14  -1   -0.06    0.24
  -8 -14  -1   -0.03    0.25
   8 -14   1    0.15    0.16
   8 -14   1    0.03    0.15
  -8 -14  -1    0.10    0.29
   8 -14   1   -0.09    0.15
  -8 -14  -1   -0.13    0.27
   8  14   1    0.01    0.19
  -8  14  -1   -0.33    0.37
  -8  14  -1    0.18    0.42
   8  14   1   -0.03    0.14
   8 -15  -1    0.05    0.18
   8 -15  -1    0.32    0.27
  -8 -15   1   -0.01    0.25
  -8 -15   1   -0.19    0.25
  -8 -15   1    0.10    0.26
   8 -15  -1   -0.02    0.15
  -8  15   1   -0.07    0.49
  -8  15   1    0.43    0.52
   8  15  -1   -0.15    0.10
   8  15  -1    0.44    0.23
  -8  15   1    0.16    0.47
   8  15  -1   -0.16    0.18
  -7 -15   1    0.14    0.21
   7 -15  -1    0.16    0.14
  -7 -15   1   -0.26    0.18
  -7 -15   1    0.04    0.24
   7 -15  -1   -0.01    0.23
   7 -15  -1    0.10    0.12
   7  15  -1   -0.24    0.11
   7  15  -1   -0.03    0.15
  -7  15   1   -0.28    0.35
  -7  15   1    0.10    0.42
   7  15  -1   -0.03    0.11
  -7  15   1   -0.35    0.43
  -6 -15   1    0.18    0.19
  -6 -15   1    0.57    0.26
   6 -15  -1    0.41    0.18
   6 -15  -1    0.20    0.11
   6 -15  -1    0.55    0.26
  -6 -15   1    0.80    0.29
   6 -15  -1    0.52    0.16
  -6  15   1    0.33    0.39
   6  15  -1    0.11    0.14
  -6  15   1    0.30    0.40
   6  15  -1    0.38    0.19
   6  15  -1    0.59    0.22
   6  15  -1    0.30    0.12
  -6  15   1    0.80    0.45
   5 -15  -1   -0.01    0.07
   5 -15  -1    0.07    0.11
   5 -15  -1    0.08    0.18
  -5 -15   1    0.08    0.18
   5 -15  -1    0.12    0.09
  -5 -15   1    0.04    0.16
  -5 -15   1    0.11    0.15
   5  15  -1    0.10    0.14
  -5  15   1    0.13    0.28
   5  15  -1    0.04    0.13
   5  15  -1   -0.02    0.15
   5  15  -1    0.04    0.08
  -5  15   1    0.10    0.34
  -5  15   1    0.03    0.30
   5  15  -1   -0.04    0.12
   4 -15  -1    6.60    0.49
  -4 -15   1    7.79    0.66
  -4 -15   1    7.01    0.61
  -4 -15   1    8.16    0.68
   4 -15  -1    7.57    0.56
   4 -15  -1    8.00    0.53
  -4  15   1    8.06    0.72
   4  15  -1    6.80    0.60
  -4  15   1    6.67    0.88
   4  15  -1    7.29    0.67
   4  15  -1    7.02    0.60
  -4  15   1    7.35    0.92
  -4  15   1    6.43    0.72
   4  15  -1    7.23    0.50
   4  15  -1    6.74    0.57
  -4  15   1    6.58    1.01
  -3 -15   1    3.59    0.45
   3 -15  -1    3.24    0.26
  -3 -15   1    3.11    0.38
   3 -15  -1    3.33    0.24
   3 -15  -1    2.98    0.31
  -3 -15   1    3.59    0.43
  -3 -15   1    3.00    0.38
   3  15  -1    3.42    0.41
   3  15  -1    2.84    0.45
   3  15  -1    3.76    0.41
   3  15  -1    3.19    0.25
  -3  15   1    4.01    0.73
  -3  15   1    2.88    0.52
   3  15  -1    4.18    0.54
  -3  15   1    2.95    0.46
  -3  15   1    3.22    0.48
  -2 -15   1   20.64    1.37
   2 -15  -1   22.83    1.36
  -2 -15   1   21.04    1.40
   2 -15  -1   20.18    1.26
   2 -15  -1   22.52    1.30
  -2  15   1   22.03    1.75
   2  15  -1   20.83    1.39
   2  15  -1   22.12    1.28
  -2  15   1   21.87    1.70
  -2  15   1   18.62    1.46
   2  15  -1   20.02    1.47
   2  15  -1   20.07    1.43
  -2  15   1   20.08    1.52
  -2  15   1   19.72    1.50
   2  15  -1   22.63    1.52
  -1 -15   1    2.26    0.26
  -1 -15   1    1.32    0.28
  -1 -15   1    2.31    0.29
  -1 -15   1    2.47    0.19
  -1 -15   1    2.34    0.20
   1 -15  -1    2.84    0.24
   1 -15  -1    2.20    0.18
   1 -15  -1    2.44    0.22
  -1  15   1    2.23    0.19
   1  15  -1    2.45    0.17
  -1  15   1    2.23    0.40
   1  15  -1    2.29    0.42
  -1  15   1    2.26    0.55
  -1  15   1    2.52    0.19
  -1  15   1    3.14    0.61
   1  15  -1    2.61    0.42
  -1  15   1    2.61    0.40
  -1  15   1    1.86    0.35
   1  15  -1    2.55    0.32
   1  15  -1    1.74    0.32
   0 -15  -1    0.13    0.07
   0 -15   1    0.14    0.08
   0 -15  -1    0.16    0.09
   0 -15   1    0.09    0.11
   0 -15  -1    0.18    0.04
   0 -15   1    0.08    0.07
   0 -15  -1    0.25    0.09
   0 -15   1    0.11    0.09
   0  15  -1    0.17    0.23
   0  15  -1    0.59    0.31
   0  15   1    0.03    0.22
   0  15   1    0.11    0.07
   0  15  -1    0.17    0.12
   0  15   1    0.11    0.12
   0  15   1    0.18    0.07
   0  15  -1    0.26    0.24
   0  15  -1    0.18    0.05
   0  15  -1   -0.15    0.16
   0  15   1    0.20    0.17
  -1 -15  -1    7.21    0.43
  -1 -15  -1    6.92    0.52
   1 -15   1    6.43    0.51
  -1 -15  -1    6.72    0.50
  -1 -15  -1    7.42    0.51
   1 -15   1    5.05    0.54
   1 -15   1    6.56    0.49
   1  15   1    7.32    0.49
  -1  15  -1    8.26    0.96
   1  15   1    7.36    0.82
  -1  15  -1    6.01    0.72
   1  15   1    6.77    0.49
  -1  15  -1    7.16    0.79
  -1  15  -1    7.71    0.86
   1  15   1    7.48    0.63
  -1  15  -1    7.65    0.47
   1  15   1    6.28    0.50
  -1  15  -1    7.25    0.54
  -2 -15  -1    0.52    0.14
   2 -15   1    0.22    0.12
   2 -15   1    0.70    0.15
  -2 -15  -1    0.43    0.13
   2 -15   1    0.53    0.12
  -2 -15  -1    0.49    0.15
  -2  15  -1    0.62    0.15
  -2  15  -1    1.10    0.40
   2  15   1    0.21    0.25
   2  15   1    0.79    0.24
  -2  15  -1    0.70    0.33
   2  15   1    0.54    0.13
  -2  15  -1    0.66    0.25
   2  15   1    0.61    0.10
   2  15   1    0.51    0.13
   2  15   1    0.60    0.12
   3 -15   1    0.55    0.14
  -3 -15  -1    0.62    0.17
  -3 -15  -1    0.75    0.20
   3 -15   1    0.44    0.13
  -3 -15  -1    0.59    0.18
  -3 -15  -1    0.38    0.13
   3 -15   1    0.40    0.15
   3  15   1    0.58    0.15
   3  15   1    0.53    0.11
  -3  15  -1    0.44    0.13
  -3  15  -1    0.63    0.25
   3  15   1    0.33    0.23
   3  15   1    0.78    0.16
  -3  15  -1    0.38    0.34
  -3  15  -1    1.09    0.42
   4 -15   1    0.01    0.07
  -4 -15  -1   -0.01    0.13
   4 -15   1    0.07    0.14
  -4 -15  -1    0.06    0.14
   4 -15   1    0.14    0.11
  -4 -15  -1   -0.11    0.10
   4 -15   1   -0.01    0.09
  -4  15  -1    0.09    0.29
   4  15   1    0.14    0.11
  -4  15  -1   -0.11    0.31
   4  15   1    0.18    0.09
   4  15   1    0.36    0.15
  -4  15  -1    0.03    0.18
  -4  15  -1    0.21    0.26
   4  15   1   -0.08    0.21
   5 -15   1    2.49    0.28
  -5 -15  -1    2.11    0.37
   5 -15   1    2.27    0.31
   5 -15   1    2.65    0.33
  -5 -15  -1    2.22    0.37
  -5 -15  -1    2.54    0.41
   5  15   1    2.23    0.34
   5  15   1    2.49    0.47
  -5  15  -1    2.51    0.44
  -5  15  -1    2.38    0.58
   5  15   1    2.52    0.34
   5  15   1    2.33    0.28
  -5  15  -1    2.98    0.67
  -5  15  -1    2.88    0.57
  -6 -15  -1   -0.20    0.17
   6 -15   1    0.02    0.10
   6 -15   1    0.20    0.14
   6 -15   1    0.15    0.13
  -6 -15  -1   -0.08    0.17
  -6 -15  -1   -0.13    0.16
  -6  15  -1   -0.20    0.30
   6  15   1    0.04    0.13
   6  15   1    0.11    0.12
   6  15   1   -0.07    0.16
  -6  15  -1    0.00    0.34
  -6  15  -1    0.00    0.18
   7 -15   1    0.05    0.15
  -7 -15  -1    0.10    0.22
  -7 -15  -1    0.35    0.27
  -7 -15  -1   -0.14    0.14
  -7 -15  -1    0.01    0.21
   7 -15   1    0.32    0.17
   7 -15   1   -0.17    0.13
  -7  15  -1    0.63    0.52
   7  15   1    0.16    0.14
   7  15   1    0.21    0.18
  -7  15  -1    0.23    0.44
  -8 -15  -1   -0.11    0.28
  -8 -15  -1    0.18    0.26
  -8 -15  -1   -0.10    0.28
   8 -15   1    0.14    0.19
   8 -15   1    0.26    0.19
  -8 -15  -1    0.36    0.26
   8 -15   1    0.07    0.15
   8  15   1   -0.06    0.18
  -8  15  -1   -0.12    0.38
  -8  15  -1   -0.02    0.43
   8  15   1   -0.05    0.15
   8 -16  -1   -0.01    0.17
  -8 -16   1   -0.23    0.28
  -8 -16   1   -0.37    0.16
   8 -16  -1    0.34    0.29
  -8 -16   1    0.12    0.30
  -8  16   1    0.60    0.54
   8  16  -1   -0.11    0.17
  -8  16   1   -0.38    0.44
  -8  16   1    0.23    0.53
   8  16  -1    0.10    0.22
   8  16  -1    0.13    0.16
   7 -16  -1    2.76    0.48
  -7 -16   1    1.49    0.43
   7 -16  -1    1.25    0.26
  -7 -16   1    1.08    0.31
  -7 -16   1    1.43    0.40
   7  16  -1    1.81    0.33
  -7  16   1    0.59    0.48
   7  16  -1    2.00    0.28
   7  16  -1    1.90    0.37
  -7  16   1    2.25    0.67
  -7  16   1    0.33    0.54
   6 -16  -1    3.05    0.37
   6 -16  -1    6.45    0.67
  -6 -16   1    2.86    0.52
  -6 -16   1    3.69    0.58
  -6 -16   1    3.52    0.51
   6 -16  -1    3.51    0.43
  -6  16   1    4.32    0.90
  -6  16   1    2.80    0.68
   6  16  -1    3.23    0.34
   6  16  -1    4.29    0.52
   6  16  -1    2.92    0.43
  -6  16   1    3.12    0.69
   6  16  -1    3.54    0.46
  -5 -16   1    0.14    0.15
   5 -16  -1    0.06    0.10
   5 -16  -1    0.13    0.10
   5 -16  -1    0.14    0.14
   5 -16  -1    0.31    0.22
  -5 -16   1    0.10    0.19
  -5 -16   1    0.30    0.20
   5  16  -1    0.61    0.20
   5  16  -1    0.40    0.21
  -5  16   1    0.07    0.28
   5  16  -1    0.27    0.11
   5  16  -1    0.36    0.16
  -5  16   1   -0.25    0.35
   5  16  -1    0.10    0.15
  -5  16   1    0.11    0.31
  -4 -16   1    6.35    0.68
  -4 -16   1    5.95    0.56
   4 -16  -1    6.99    0.54
   4 -16  -1    6.03    0.45
   4 -16  -1    6.53    0.47
  -4 -16   1    6.36    0.65
   4  16  -1    7.34    0.55
  -4  16   1    5.44    0.84
  -4  16   1    4.52    0.76
   4  16  -1    6.32    0.56
   4  16  -1    7.37    0.46
  -4  16   1    6.92    0.73
  -4  16   1    6.32    0.99
   4  16  -1    5.46    0.67
   4  16  -1    5.81    0.56
  -4  16   1    5.42    0.69
  -3 -16   1   18.62    1.32
  -3 -16   1   18.55    1.31
   3 -16  -1   20.36    1.25
   3 -16  -1   18.72    1.18
  -3 -16   1   16.38    1.26
  -3 -16   1   17.87    1.27
   3  16  -1   20.57    1.17
   3  16  -1   18.20    1.30
  -3  16   1   18.37    1.39
  -3  16   1   20.80    1.40
  -3  16   1   20.51    1.70
   3  16  -1   17.94    1.36
   3  16  -1   19.68    1.41
   3  16  -1   18.57    1.27
  -3  16   1   17.08    1.46
   2 -16  -1    0.74    0.15
  -2 -16   1    0.69    0.19
   2 -16  -1    0.57    0.15
   2 -16  -1    0.61    0.10
  -2 -16   1    0.27    0.14
  -2 -16   1    0.27    0.17
   2  16  -1    0.58    0.08
  -2  16   1    0.63    0.27
   2  16  -1    0.84    0.20
  -2  16   1    0.76    0.30
  -2  16   1    0.79    0.39
  -2  16   1    0.97    0.40
  -2  16   1    0.30    0.27
   2  16  -1    0.47    0.19
   2  16  -1    0.40    0.24
   2  16  -1    0.63    0.25
   1 -16  -1   20.59    1.23
   1 -16  -1   18.46    1.19
  -1 -16   1   18.46    1.22
  -1 -16   1   17.65    1.17
   1 -16  -1   19.88    1.16
  -1 -16   1   19.45    1.26
  -1 -16   1   18.80    1.16
   1  16  -1   20.80    1.28
  -1  16   1   17.18    1.15
  -1  16   1   16.14    1.53
   1  16  -1   17.82    1.33
  -1  16   1   19.07    1.16
   1  16  -1   20.45    1.17
  -1  16   1   17.33    1.34
  -1  16   1   19.83    1.56
   1  16  -1   21.63    1.44
   1  16  -1   20.92    1.43
  -1  16   1   17.28    1.33
  -1  16   1   17.10    1.37
   0 -16  -1    6.78    0.45
   0 -16  -1    5.45    0.42
   0 -16  -1    5.90    0.45
   0 -16   1    5.56    0.43
   0 -16   1    5.56    0.46
   0 -16  -1    5.81    0.37
   0 -16   1    5.44    0.41
   0  16  -1    6.30    0.78
   0  16   1    5.92    0.77
   0  16   1    6.02    0.41
   0  16  -1    6.10    0.67
   0  16   1    6.65    0.68
   0  16  -1    5.19    0.68
   0  16   1    5.44    0.50
   0  16  -1    6.53    0.84
   0  16  -1    5.80    0.49
   0  16   1    4.77    0.40
  -1 -16  -1   26.79    1.62
  -1 -16  -1   25.72    1.69
   1 -16   1   27.79    1.68
  -1 -16  -1   29.90    1.71
  -1 -16  -1   27.66    1.72
   1 -16   1   24.86    1.67
   1 -16   1   26.00    1.71
  -1  16  -1   28.72    2.02
  -1  16  -1   26.49    1.89
   1  16   1   26.53    1.68
   1  16   1   28.68    1.95
   1  16   1   25.81    1.70
  -1  16  -1   25.25    2.04
  -1  16  -1   25.57    1.92
  -1  16  -1   27.84    1.73
   1  16   1   26.91    1.68
  -1  16  -1   31.52    1.70
   1  16   1   27.78    1.84
  -2 -16  -1   21.09    1.36
   2 -16   1   19.95    1.31
  -2 -16  -1   20.91    1.33
   2 -16   1   20.12    1.32
  -2 -16  -1   19.51    1.33
   2  16   1   20.97    1.32
   2  16   1   23.60    1.58
  -2  16  -1   22.09    1.34
   2  16   1   21.81    1.47
  -2  16  -1   24.34    1.56
   2  16   1   20.45    1.32
  -2  16  -1   20.00    1.71
  -2  16  -1   17.33    1.55
   2  16   1   19.62    1.30
   3 -16   1    7.21    0.54
   3 -16   1    5.87    0.60
   3 -16   1    7.71    0.56
  -3 -16  -1    7.39    0.60
  -3 -16  -1    7.34    0.63
  -3 -16  -1    5.55    0.57
  -3 -16  -1    8.40    0.62
  -3  16  -1    9.42    1.02
   3  16   1    8.44    0.57
  -3  16  -1    6.66    0.75
  -3  16  -1    9.20    1.10
   3  16   1    7.21    0.83
   3  16   1    8.40    0.58
  -4 -16  -1    2.66    0.37
  -4 -16  -1    2.23    0.36
   4 -16   1    2.44    0.29
   4 -16   1    1.78    0.33
   4 -16   1    2.14    0.28
  -4 -16  -1    2.30    0.35
   4 -16   1    2.32    0.26
   4  16   1    2.09    0.30
  -4  16  -1    1.72    0.53
  -4  16  -1    2.68    0.53
   4  16   1    2.40    0.32
  -4  16  -1    2.87    0.49
  -4  16  -1    4.41    0.70
   4  16   1    2.64    0.48
   5 -16   1    1.69    0.24
  -5 -16  -1    1.67    0.33
  -5 -16  -1    2.21    0.38
  -5 -16  -1    2.71    0.40
   5 -16   1    2.17    0.30
   5 -16   1    1.56    0.27
   5 -16   1    1.17    0.28
   5  16   1    1.97    0.45
  -5  16  -1    2.46    0.52
  -5  16  -1    2.51    0.61
   5  16   1    1.84    0.32
  -5  16  -1    1.80    0.39
  -5  16  -1    1.46    0.52
   5  16   1    2.12    0.32
  -6 -16  -1    1.06    0.33
   6 -16   1    1.20    0.24
  -6 -16  -1    1.26    0.34
   6 -16   1    0.88    0.22
   6 -16   1    1.09    0.21
  -6 -16  -1    1.18    0.34
   6  16   1    1.32    0.40
  -6  16  -1    1.38    0.36
   6  16   1    1.34    0.29
  -6  16  -1    0.87    0.48
  -6  16  -1    1.44    0.57
   6  16   1    1.13    0.27
  -7 -16  -1    0.25    0.26
  -7 -16  -1    0.33    0.25
   7 -16   1    0.34    0.16
  -7 -16  -1   -0.07    0.24
  -7 -16  -1    0.18    0.24
   7 -16   1    0.25    0.17
   7 -16   1    0.18    0.18
  -7  16  -1   -0.07    0.40
  -7  16  -1    0.11    0.49
   7  16   1    0.47    0.23
  -8 -16  -1    0.04    0.30
   8 -16   1    0.05    0.16
   8 -16   1    0.15    0.18
  -8 -16  -1   -0.30    0.22
  -8 -16  -1    0.10    0.25
  -8 -16  -1    0.20    0.28
  -8  16  -1   -0.55    0.46
  -8  16  -1   -0.05    0.39
   8  16   1   -0.09    0.20
   8 -17  -1    0.12    0.17
  -8 -17   1   -0.06    0.29
  -8 -17   1    0.13    0.34
   8 -17  -1    0.10    0.25
  -8  17   1    0.11    0.58
  -8  17   1    0.22    0.49
   8  17  -1    0.16    0.20
  -8  17   1    0.42    0.52
   8  17  -1    0.23    0.22
   7 -17  -1    0.66    0.21
  -7 -17   1    0.08    0.23
   7 -17  -1    0.32    0.25
  -7 -17   1   -0.27    0.21
  -7 -17   1    0.16    0.27
   7  17  -1    0.06    0.18
  -7  17   1    0.17    0.45
  -7  17   1    0.17    0.44
  -7  17   1    0.30    0.51
   7  17  -1   -0.14    0.17
  -6 -17   1    0.60    0.27
  -6 -17   1    0.64    0.29
   6 -17  -1    1.08    0.31
  -6 -17   1    0.72    0.27
   6 -17  -1    0.50    0.16
   6 -17  -1    0.52    0.21
  -6  17   1    0.02    0.32
   6  17  -1    0.46    0.20
  -6  17   1    0.29    0.48
   6  17  -1    0.73    0.23
  -6  17   1    0.99    0.50
   6  17  -1    0.60    0.23
   5 -17  -1    5.13    0.46
  -5 -17   1    5.74    0.63
  -5 -17   1    7.13    0.76
   5 -17  -1    6.80    0.54
  -5 -17   1    4.55    0.61
  -5  17   1    6.60    0.92
  -5  17   1    4.48    0.90
   5  17  -1    5.75    0.54
  -5  17   1    5.81    0.88
   5  17  -1    5.91    0.55
   5  17  -1    6.60    0.54
   5  17  -1    5.48    0.66
   4 -17  -1    9.39    0.66
  -4 -17   1    9.21    0.80
  -4 -17   1    9.60    0.78
   4 -17  -1   10.00    0.72
  -4 -17   1    9.49    0.77
   4  17  -1    9.42    0.76
   4  17  -1    9.21    0.75
   4  17  -1    9.31    0.82
  -4  17   1    7.94    1.18
   4  17  -1   10.26    0.73
  -4  17   1    8.46    0.91
  -4  17   1    9.56    1.14
  -4  17   1    8.32    1.02
  -3 -17   1   27.73    1.98
  -3 -17   1   29.39    1.94
   3 -17  -1   29.37    1.84
   3 -17  -1   33.57    1.92
  -3 -17   1   29.99    1.95
  -3 -17   1   30.29    1.98
  -3  17   1   28.00    2.04
  -3  17   1   30.64    2.07
  -3  17   1   26.79    2.31
   3  17  -1   31.96    2.09
  -3  17   1   30.20    2.33
   3  17  -1   30.93    2.04
   3  17  -1   30.26    1.97
   3  17  -1   29.61    1.93
  -3  17   1   29.99    2.14
   2 -17  -1   15.59    0.97
   2 -17  -1   14.42    0.89
  -2 -17   1   14.19    1.01
  -2 -17   1   14.36    0.98
   2 -17  -1   15.45    0.94
  -2 -17   1   11.41    1.02
  -2  17   1   12.93    1.13
  -2  17   1   12.45    1.09
  -2  17   1   12.73    1.42
   2  17  -1   14.95    1.14
   2  17  -1   14.43    0.99
   2  17  -1   13.62    1.10
   2  17  -1   14.44    1.05
  -2  17   1   13.06    1.46
  -2  17   1   12.78    1.12
  -1 -17   1   64.51    3.78
   1 -17  -1   62.83    3.74
  -1 -17   1   61.07    3.81
   1 -17  -1   60.89    3.78
  -1 -17   1   58.39    3.75
  -1 -17   1   61.83    3.85
   1 -17  -1   71.46    3.83
   1  17  -1   62.75    4.01
  -1  17   1   64.16    4.01
  -1  17   1   67.65    3.76
  -1  17   1   63.28    4.23
   1  17  -1   62.47    3.85
  -1  17   1   60.30    3.93
  -1  17   1   59.39    3.95
   1  17  -1   65.08    4.03
  -1  17   1   63.26    4.18
   1  17  -1   62.12    3.95
   0 -17  -1   11.97    0.80
   0 -17   1   10.89    0.74
   0 -17  -1   12.57    0.79
   0 -17   1   11.03    0.77
   0 -17  -1   10.14    0.75
   0 -17   1   10.87    0.80
   0 -17  -1   11.53    0.71
   0  17  -1   11.44    0.97
   0  17   1   11.30    0.74
   0  17  -1   11.71    1.00
   0  17   1   12.70    1.08
   0  17  -1   11.90    1.05
   0  17   1   11.72    0.75
   0  17  -1   11.16    0.82
   0  17   1   11.54    0.84
   0  17  -1   12.32    1.12
   0  17   1   10.95    0.91
   1 -17   1   24.86    1.69
   1 -17   1   27.29    1.66
  -1 -17  -1   26.37    1.70
  -1 -17  -1   25.66    1.68
  -1 -17  -1   29.19    1.70
   1 -17   1   25.42    1.65
   1  17   1   26.21    1.82
  -1  17  -1   28.99    2.04
   1  17   1   27.19    1.69
   1  17   1   26.79    1.66
  -1  17  -1   26.97    1.93
  -1  17  -1   28.99    2.10
  -1  17  -1   27.97    1.92
   1  17   1   27.63    1.95
   1  17   1   25.82    1.66
  -1  17  -1   26.66    1.71
  -2 -17  -1    2.40    0.30
  -2 -17  -1    2.50    0.29
  -2 -17  -1    2.07    0.28
   2 -17   1    2.39    0.26
   2 -17   1    1.40    0.29
   2 -17   1    2.25    0.28
   2  17   1    3.42    0.56
   2  17   1    2.20    0.30
  -2  17  -1    1.57    0.39
  -2  17  -1    2.31    0.30
   2  17   1    2.34    0.27
   2  17   1    1.93    0.38
  -2  17  -1    3.15    0.65
  -2  17  -1    1.81    0.47
   2  17   1    2.16    0.27
  -3 -17  -1    7.50    0.59
   3 -17   1    6.38    0.53
   3 -17   1    7.14    0.54
  -3 -17  -1    5.99    0.59
  -3 -17  -1    7.89    0.61
   3 -17   1    5.30    0.59
   3  17   1    6.88    0.54
  -3  17  -1    7.36    0.93
  -3  17  -1    7.28    1.03
   3  17   1    9.29    0.93
   3  17   1    7.86    0.56
  -3  17  -1    7.09    0.78
   4 -17   1    2.15    0.29
  -4 -17  -1    2.22    0.35
   4 -17   1    1.46    0.32
  -4 -17  -1    2.31    0.38
  -4 -17  -1    2.77    0.37
   4 -17   1    2.20    0.29
   4  17   1    2.41    0.49
  -4  17  -1    2.10    0.44
  -4  17  -1    3.32    0.71
   4  17   1    2.28    0.32
  -4  17  -1    2.88    0.61
   4  17   1    2.05    0.30
   5 -17   1    0.16    0.17
   5 -17   1    0.15    0.14
   5 -17   1   -0.07    0.09
  -5 -17  -1   -0.03    0.15
  -5 -17  -1   -0.31    0.12
   5 -17   1   -0.08    0.11
  -5 -17  -1   -0.11    0.15
   5  17   1   -0.25    0.11
  -5  17  -1    0.00    0.23
  -5  17  -1   -0.07    0.34
   5  17   1    0.33    0.17
   5  17   1    0.02    0.19
  -5  17  -1    0.63    0.43
  -6 -17  -1   -0.07    0.18
  -6 -17  -1    0.40    0.26
   6 -17   1    0.04    0.13
   6 -17   1    0.14    0.14
  -6 -17  -1    0.18    0.23
  -6  17  -1   -0.34    0.31
   6  17   1    0.13    0.26
   6  17   1    0.09    0.16
  -6  17  -1    0.77    0.48
  -6  17  -1   -0.44    0.21
   6  17   1    0.06    0.15
   7 -17   1    0.63    0.21
  -7 -17  -1    0.76    0.31
  -7 -17  -1    0.63    0.31
  -7 -17  -1    0.64    0.31
   7 -17   1    0.41    0.18
  -7 -17  -1    0.67    0.31
  -7  17  -1    0.76    0.56
  -7  17  -1    0.75    0.53
   7  17   1    0.64    0.25
   7  17   1    0.44    0.23
  -7 -18   1    0.55    0.34
  -7 -18   1   -0.08    0.23
   7 -18  -1    0.87    0.30
  -7 -18   1    0.31    0.25
   7 -18  -1    0.29    0.17
  -7  18   1    0.72    0.51
  -7  18   1    0.32    0.50
  -7  18   1    0.13    0.48
   7  18  -1    0.17    0.17
   7  18  -1   -0.01    0.17
   6 -18  -1    0.12    0.13
  -6 -18   1   -0.06    0.21
   6 -18  -1    0.58    0.26
   6 -18  -1    0.24    0.18
  -6 -18   1    0.01    0.20
  -6 -18   1    0.54    0.30
  -6  18   1    0.70    0.46
   6  18  -1    0.50    0.20
   6  18  -1    0.44    0.21
  -6  18   1    1.10    0.59
  -6  18   1   -0.52    0.34
  -5 -18   1    0.56    0.26
  -5 -18   1    0.54    0.23
   5 -18  -1    0.92    0.25
   5 -18  -1    0.82    0.22
   5 -18  -1    0.55    0.15
  -5 -18   1    0.49    0.24
  -5  18   1    1.33    0.56
  -5  18   1    0.81    0.41
   5  18  -1    0.41    0.19
   5  18  -1    0.47    0.19
   5  18  -1    0.56    0.21
  -5  18   1    0.69    0.42
  -4 -18   1    0.76    0.23
   4 -18  -1    1.02    0.24
  -4 -18   1    0.49    0.24
   4 -18  -1    1.02    0.22
   4 -18  -1    0.71    0.15
  -4 -18   1    0.82    0.24
  -4  18   1    0.58    0.30
  -4  18   1    0.83    0.51
   4  18  -1    0.82    0.21
   4  18  -1    1.27    0.33
   4  18  -1    0.58    0.20
   4  18  -1    0.97    0.24
  -4  18   1    0.84    0.39
   3 -18  -1    4.87    0.40
  -3 -18   1    5.42    0.61
  -3 -18   1    5.30    0.50
   3 -18  -1    5.45    0.47
  -3 -18   1    4.37    0.54
   3 -18  -1    6.40    0.49
  -3 -18   1    5.40    0.50
  -3  18   1    4.32    0.70
  -3  18   1    5.38    0.68
   3  18  -1    6.02    0.55
  -3  18   1    7.32    1.05
   3  18  -1    5.86    0.51
   3  18  -1    5.06    0.68
  -3  18   1    5.00    0.91
  -3  18   1    5.19    0.69
   3  18  -1    5.57    0.68
   2 -18  -1    0.59    0.16
  -2 -18   1    0.24    0.16
  -2 -18   1    0.40    0.15
   2 -18  -1    0.34    0.12
   2 -18  -1    0.43    0.10
  -2 -18   1    0.54    0.21
  -2  18   1    0.57    0.27
  -2  18   1    0.26    0.28
   2  18  -1    0.26    0.23
  -2  18   1    0.88    0.34
   2  18  -1    0.76    0.31
   2  18  -1    0.68    0.20
   2  18  -1    0.86    0.24
  -2  18   1    0.50    0.42
  -2  18   1    0.57    0.39
   1 -18  -1    4.04    0.35
   1 -18  -1    3.74    0.32
  -1 -18   1    2.48    0.41
  -1 -18   1    3.46    0.33
   1 -18  -1    3.62    0.28
  -1 -18   1    3.68    0.42
   1  18  -1    5.05    0.42
   1  18  -1    3.61    0.56
  -1  18   1    3.73    0.74
  -1  18   1    3.28    0.47
   1  18  -1    5.87    0.60
  -1  18   1    4.15    0.58
   1  18  -1    3.95    0.59
  -1  18   1    3.01    0.68
  -1  18   1    3.72    0.56
   0 -18   1    1.65    0.19
   0 -18   1    0.77    0.24
   0 -18   1    1.34    0.19
   0 -18   1    1.54    0.24
   0 -18  -1    1.21    0.14
   0 -18  -1    1.79    0.23
   0 -18  -1    1.65    0.23
   0 -18  -1    1.39    0.20
   0  18  -1    2.35    0.31
   0  18  -1    2.02    0.51
   0  18  -1    1.11    0.42
   0  18   1    0.72    0.35
   0  18  -1    1.76    0.38
   0  18   1    1.60    0.19
   0  18  -1    2.24    0.45
   0  18   1    1.90    0.20
   0  18   1    1.43    0.28
   0  18   1    1.52    0.36
   1 -18   1   19.22    1.27
   1 -18   1   18.90    1.30
  -1 -18  -1   19.43    1.29
  -1 -18  -1   19.58    1.31
   1 -18   1   18.67    1.26
  -1 -18  -1   20.75    1.30
  -1  18  -1   21.36    1.73
   1  18   1   22.22    1.28
  -1  18  -1   19.96    1.32
   1  18   1   19.58    1.27
  -1  18  -1   19.25    1.51
  -1  18  -1   21.29    1.65
   1  18   1   21.26    1.46
   1  18   1   20.00    1.30
   1  18   1   22.68    1.61
  -1  18  -1   17.88    1.51
  -2 -18  -1    8.24    0.65
  -2 -18  -1    8.37    0.67
   2 -18   1    8.32    0.61
   2 -18   1    8.39    0.64
  -2 -18  -1    9.03    0.66
   2  18   1   10.83    0.92
  -2  18  -1    9.11    0.66
   2  18   1   10.36    0.82
   2  18   1    8.47    0.63
  -2  18  -1    8.68    0.94
  -2  18  -1    8.86    1.04
   2  18   1    8.67    0.64
  -2  18  -1    7.78    1.11
  -2  18  -1    9.80    1.13
  -3 -18  -1    4.57    0.51
  -3 -18  -1    4.47    0.47
   3 -18   1    2.64    0.42
  -3 -18  -1    3.85    0.44
   3 -18   1    3.81    0.36
   3 -18   1    4.28    0.36
  -3  18  -1    4.79    0.65
   3  18   1    3.62    0.39
  -3  18  -1    4.61    0.72
   3  18   1    4.36    0.63
  -3  18  -1    4.79    0.86
   3  18   1    4.29    0.43
   4 -18   1    1.33    0.32
  -4 -18  -1    2.31    0.36
  -4 -18  -1    2.55    0.36
   4 -18   1    1.75    0.26
   4 -18   1    1.43    0.24
  -4 -18  -1    2.03    0.37
   4  18   1    1.72    0.43
  -4  18  -1    1.83    0.59
   4  18   1    2.54    0.34
  -4  18  -1    2.52    0.47
  -4  18  -1    1.64    0.50
   4  18   1    1.63    0.27
  -5 -18  -1    2.40    0.40
   5 -18   1    1.49    0.35
   5 -18   1    2.28    0.32
  -5 -18  -1    2.98    0.46
   5 -18   1    2.03    0.30
  -5 -18  -1    2.28    0.39
   5  18   1    2.86    0.37
  -5  18  -1    2.33    0.65
  -5  18  -1    2.27    0.48
   5  18   1    2.77    0.38
   5  18   1    2.22    0.48
  -5  18  -1    1.93    0.61
   6 -18   1    0.62    0.19
  -6 -18  -1    0.23    0.21
   6 -18   1    0.34    0.17
   6 -18   1    0.19    0.20
  -6 -18  -1    0.30    0.24
  -6 -18  -1    0.67    0.27
  -6  18  -1    0.86    0.52
   6  18   1    0.73    0.36
  -6  18  -1    0.29    0.45
   6  18   1    0.61    0.23
   6  18   1    0.66    0.21
  -6  18  -1   -0.06    0.25
   7 -18   1    0.34    0.20
  -7 -18  -1    0.35    0.30
   7 -18   1    0.61    0.21
  -7 -18  -1    0.63    0.31
  -7 -18  -1    0.46    0.27
  -7 -18  -1    0.46    0.31
  -7  18  -1    0.11    0.47
   7  18   1    0.35    0.22
  -7  18  -1    0.45    0.48
   7  18   1    0.58    0.26
  -7 -19   1    0.18    0.29
  -7 -19   1    0.02    0.27
   7 -19  -1    0.27    0.17
  -7 -19   1    0.07    0.22
   7 -19  -1    0.69    0.28
  -7  19   1    0.44    0.50
   7  19  -1    0.13    0.19
  -7  19   1   -0.59    0.35
   7  19  -1    0.21    0.22
  -7  19   1    0.23    0.53
  -6 -19   1    0.70    0.30
  -6 -19   1    0.36    0.23
   6 -19  -1    0.36    0.16
  -6 -19   1    0.18    0.25
   6 -19  -1    0.84    0.29
   6 -19  -1    0.40    0.21
   6  19  -1    0.47    0.22
  -6  19   1    0.24    0.48
   6  19  -1    0.75    0.24
  -6  19   1    0.65    0.55
  -6  19   1    0.70    0.49
   5 -19  -1    0.87    0.23
  -5 -19   1    0.45    0.21
   5 -19  -1    0.45    0.15
  -5 -19   1    0.95    0.31
  -5 -19   1    1.03    0.30
   5 -19  -1    1.05    0.27
  -5  19   1    0.45    0.50
  -5  19   1    0.76    0.41
  -5  19   1    0.87    0.43
   5  19  -1    0.97    0.25
   5  19  -1    0.28    0.17
   5  19  -1    0.65    0.21
   4 -19  -1    0.01    0.10
   4 -19  -1    0.21    0.16
  -4 -19   1   -0.01    0.13
  -4 -19   1    0.05    0.17
  -4 -19   1   -0.18    0.15
   4 -19  -1    0.22    0.15
  -4  19   1    0.36    0.41
   4  19  -1    0.15    0.15
  -4  19   1    0.21    0.33
   4  19  -1    0.21    0.14
   4  19  -1    0.33    0.18
  -4  19   1    0.02    0.24
   4  19  -1    0.40    0.24
  -3 -19   1    0.50    0.19
   3 -19  -1    0.69    0.17
   3 -19  -1    0.60    0.19
  -3 -19   1    0.50    0.19
   3 -19  -1    0.61    0.13
  -3 -19   1    0.82    0.25
  -3 -19   1    0.37    0.22
  -3  19   1    0.29    0.38
   3  19  -1    0.56    0.20
  -3  19   1   -0.23    0.25
  -3  19   1    0.38    0.41
  -3  19   1    0.33    0.27
   3  19  -1    0.23    0.25
  -3  19   1    0.71    0.34
   3  19  -1    0.54    0.23
   3  19  -1    0.72    0.28
   2 -19  -1   20.00    1.20
   2 -19  -1   16.83    1.10
  -2 -19   1   13.57    1.23
  -2 -19   1   16.95    1.23
   2 -19  -1   18.00    1.15
  -2 -19   1   18.35    1.20
  -2  19   1   18.35    1.38
   2  19  -1   18.61    1.29
  -2  19   1   17.38    1.38
  -2  19   1   17.01    1.34
  -2  19   1   19.21    1.62
  -2  19   1   17.74    1.64
   2  19  -1   17.58    1.37
   2  19  -1   18.44    1.22
   2  19  -1   17.22    1.36
   1 -19  -1   13.91    0.86
  -1 -19   1   11.72    0.83
   1 -19  -1   10.77    0.80
  -1 -19   1   10.42    0.85
   1 -19  -1   11.48    0.75
  -1  19   1   11.69    0.96
  -1  19   1   13.00    1.38
   1  19  -1   13.40    1.09
   1  19  -1   10.96    1.02
   1  19  -1   12.61    0.88
  -1  19   1   12.36    1.39
  -1  19   1   12.03    1.00
   1  19  -1   12.01    0.97
   0 -19   1    0.52    0.13
   0 -19  -1    0.64    0.15
   0 -19  -1    0.44    0.08
   0 -19  -1    0.51    0.14
   0 -19  -1    0.67    0.17
   0 -19   1    0.68    0.13
   0 -19   1    0.65    0.18
   0 -19   1    0.27    0.18
   0  19   1    0.59    0.13
   0  19   1    0.68    0.22
   0  19  -1    1.00    0.38
   0  19  -1    0.49    0.35
   0  19   1    0.53    0.28
   0  19  -1    0.48    0.35
   0  19  -1    0.60    0.27
   0  19  -1    0.39    0.17
   0  19   1    0.64    0.13
   0  19   1    0.22    0.29
   1 -19   1    9.58    0.71
  -1 -19  -1    9.81    0.71
   1 -19   1    9.49    0.67
   1 -19   1    9.07    0.66
  -1 -19  -1    9.00    0.69
  -1 -19  -1    9.83    0.71
  -1  19  -1   13.38    1.35
  -1  19  -1    9.52    0.73
  -1  19  -1    9.73    1.04
   1  19   1   10.17    0.87
  -1  19  -1    9.14    1.16
   1  19   1   10.02    0.73
   1  19   1   10.34    1.11
  -1  19  -1   10.26    0.97
   1  19   1    9.28    0.67
   1  19   1    9.82    0.67
   2 -19   1    0.48    0.15
   2 -19   1    0.51    0.21
   2 -19   1    0.92    0.17
  -2 -19  -1    0.68    0.18
  -2 -19  -1    0.40    0.16
  -2 -19  -1    0.97    0.20
   2  19   1    1.24    0.39
  -2  19  -1    0.61    0.47
  -2  19  -1    0.52    0.35
   2  19   1    0.73    0.17
   2  19   1    0.47    0.15
  -2  19  -1    1.17    0.51
   2  19   1    0.98    0.32
  -2  19  -1    0.41    0.29
   3 -19   1   -0.10    0.12
   3 -19   1    0.10    0.11
  -3 -19  -1    0.16    0.14
  -3 -19  -1    0.06    0.14
  -3 -19  -1    0.16    0.15
   3 -19   1    0.02    0.09
   3  19   1   -0.05    0.23
   3  19   1    0.07    0.12
  -3  19  -1   -0.14    0.28
   3  19   1    0.15    0.14
  -3  19  -1   -0.19    0.22
  -3  19  -1   -0.16    0.32
   4 -19   1    2.76    0.35
   4 -19   1    2.58    0.33
  -4 -19  -1    3.17    0.45
   4 -19   1    2.70    0.42
  -4 -19  -1    4.19    0.50
  -4 -19  -1    2.63    0.40
   4  19   1    3.34    0.40
  -4  19  -1    2.70    0.66
   4  19   1    3.94    0.61
   4  19   1    2.92    0.37
  -4  19  -1    2.57    0.52
  -4  19  -1    3.70    0.83
   5 -19   1    3.16    0.39
  -5 -19  -1    3.61    0.50
   5 -19   1    2.59    0.36
   5 -19   1    2.54    0.42
  -5 -19  -1    3.05    0.48
  -5 -19  -1    3.88    0.51
  -5  19  -1    3.58    0.76
  -5  19  -1    3.53    0.61
   5  19   1    3.80    0.60
   5  19   1    3.48    0.43
  -5  19  -1    2.97    0.78
   5  19   1    3.72    0.43
   6 -19   1    0.02    0.14
   6 -19   1    0.18    0.15
  -6 -19  -1   -0.09    0.23
  -6 -19  -1   -0.06    0.20
  -6 -19  -1    0.13    0.21
   6 -19   1    0.06    0.21
  -6  19  -1    0.21    0.28
   6  19   1    0.08    0.15
  -6  19  -1    0.05    0.39
  -6  19  -1   -0.09    0.37
   6  19   1   -0.12    0.13
   6  19   1   -0.23    0.22
  -7 -19  -1    0.34    0.28
  -7 -19  -1    0.05    0.28
  -7 -19  -1    0.29    0.28
   7 -19   1    0.07    0.16
   7 -19   1    0.10    0.16
  -7  19  -1   -0.03    0.43
   7  19   1   -0.09    0.18
   7  19   1    0.31    0.23
  -7  19  -1    1.71    0.69
  -7 -20   1    1.00    0.32
  -7 -20   1    1.12    0.41
   7 -20  -1    1.34    0.34
  -7 -20   1    1.01    0.41
   7 -20  -1    1.09    0.27
   7  20  -1    1.54    0.34
   7  20  -1    1.24    0.32
  -7  20   1    1.03    0.63
  -7  20   1    1.14    0.56
  -7  20   1    0.96    0.67
  -6 -20   1    0.85    0.34
   6 -20  -1    1.02    0.23
  -6 -20   1    1.23    0.39
   6 -20  -1    0.97    0.27
   6 -20  -1    1.32    0.29
  -6 -20   1    1.78    0.38
  -6  20   1    0.49    0.45
  -6  20   1    2.79    0.74
   6  20  -1    1.37    0.30
   6  20  -1    1.80    0.34
  -6  20   1    1.84    0.78
  -5 -20   1    2.02    0.40
  -5 -20   1    1.84    0.35
   5 -20  -1    1.50    0.31
   5 -20  -1    1.60    0.25
   5 -20  -1    1.99    0.34
  -5 -20   1    2.26    0.42
   5  20  -1    1.88    0.35
   5  20  -1    1.72    0.46
  -5  20   1    0.94    0.50
  -5  20   1    1.85    0.70
   5  20  -1    1.86    0.32
   4 -20  -1    0.06    0.12
   4 -20  -1   -0.11    0.07
  -4 -20   1   -0.01    0.14
   4 -20  -1    0.03    0.13
  -4 -20   1   -0.27    0.14
  -4 -20   1    0.09    0.19
  -4  20   1    0.40    0.30
   4  20  -1    0.18    0.21
  -4  20   1   -0.37    0.27
  -4  20   1   -0.05    0.44
   4  20  -1    0.19    0.16
   4  20  -1   -0.18    0.10
  -4  20   1    1.02    0.56
   4  20  -1   -0.18    0.12
   3 -20  -1    8.35    0.65
   3 -20  -1    9.98    0.70
  -3 -20   1    8.30    0.70
  -3 -20   1    8.48    0.70
   3 -20  -1    7.95    0.60
  -3 -20   1    8.98    0.76
  -3 -20   1    8.26    0.76
  -3  20   1    9.43    1.08
  -3  20   1    9.05    1.24
   3  20  -1    8.06    0.72
   3  20  -1    8.96    0.96
   3  20  -1    7.73    0.69
  -3  20   1    8.56    1.19
  -3  20   1    9.15    0.99
  -3  20   1    9.03    0.94
   3  20  -1    9.04    0.93
  -2 -20   1    2.92    0.47
  -2 -20   1    3.12    0.44
  -2 -20   1    2.79    0.37
   2 -20  -1    3.33    0.33
   2 -20  -1    3.78    0.37
   2 -20  -1    3.56    0.29
  -2  20   1    4.09    0.81
  -2  20   1    3.78    0.59
   2  20  -1    3.68    0.60
   2  20  -1    3.44    0.57
  -2  20   1    4.00    0.61
   2  20  -1    4.15    0.46
  -2  20   1    3.25    0.58
  -2  20   1    2.83    0.72
  -1 -20   1   42.04    2.69
   1 -20  -1   41.13    2.61
   1 -20  -1   41.32    2.66
  -1 -20   1   42.34    2.73
   1 -20  -1   47.66    2.72
   1  20  -1   43.49    2.95
   1  20  -1   47.08    2.87
  -1  20   1   49.20    3.17
   1  20  -1   42.75    2.73
  -1  20   1   47.23    3.21
  -1  20   1   41.85    2.83
  -1  20   1   41.68    2.86
   1  20  -1   46.02    2.96
   0 -20  -1    0.07    0.09
   0 -20   1    0.13    0.09
   0 -20  -1   -0.05    0.10
   0 -20   1    0.12    0.08
   0 -20  -1    0.09    0.10
   0 -20   1    0.15    0.13
   0 -20   1   -0.09    0.12
   0  20  -1   -0.44    0.21
   0  20  -1    0.03    0.32
   0  20   1    0.22    0.23
   0  20   1    0.11    0.09
   0  20  -1    0.34    0.29
   0  20  -1   -0.12    0.21
   0  20  -1   -0.02    0.13
   0  20   1    0.24    0.17
   0  20   1    0.10    0.32
  -1 -20  -1   33.12    2.13
   1 -20   1   31.02    2.14
  -1 -20  -1   33.90    2.15
  -1 -20  -1   33.82    2.15
   1 -20   1   31.24    2.09
   1 -20   1   33.17    2.11
  -1  20  -1   39.38    2.59
  -1  20  -1   38.54    2.47
   1  20   1   34.52    2.11
   1  20   1   35.52    2.32
   1  20   1   36.60    2.12
   1  20   1   38.36    2.48
  -1  20  -1   33.85    2.58
  -1  20  -1   31.25    2.38
  -1  20  -1   34.49    2.17
  -2 -20  -1   11.11    0.81
  -2 -20  -1    9.48    0.79
   2 -20   1   10.19    0.77
  -2 -20  -1   11.06    0.80
   2 -20   1   10.34    0.75
   2  20   1   11.08    0.77
  -2  20  -1   10.70    1.13
  -2  20  -1   12.62    1.28
  -2  20  -1   10.92    1.29
   2  20   1   11.29    1.03
  -2  20  -1   11.54    1.36
   2  20   1   11.18    0.77
   2  20   1   12.25    0.97
  -3 -20  -1    0.36    0.19
  -3 -20  -1    0.88    0.23
   3 -20   1    0.70    0.16
   3 -20   1    0.29    0.19
  -3 -20  -1    0.57    0.19
   3 -20   1    0.46    0.16
  -3  20  -1    0.40    0.41
  -3  20  -1    1.28    0.46
   3  20   1    0.84    0.20
   3  20   1    0.76    0.33
  -3  20  -1    1.21    0.42
   3  20   1    0.80    0.18
  -4 -20  -1    3.09    0.44
   4 -20   1    3.13    0.46
   4 -20   1    3.50    0.40
   4 -20   1    3.47    0.40
  -4 -20  -1    4.13    0.52
  -4 -20  -1    4.46    0.54
   4  20   1    3.37    0.59
  -4  20  -1    3.50    0.63
   4  20   1    4.06    0.46
  -4  20  -1    4.08    0.75
  -4  20  -1    4.45    0.89
   4  20   1    4.13    0.45
   5 -20   1    0.08    0.12
   5 -20   1    0.02    0.14
  -5 -20  -1    0.00    0.19
  -5 -20  -1    0.43    0.24
  -5 -20  -1    0.58    0.24
   5 -20   1    0.17    0.15
  -5  20  -1   -0.06    0.37
  -5  20  -1    0.13    0.25
   5  20   1    0.18    0.17
   5  20   1   -0.02    0.24
  -5  20  -1    0.08    0.40
   5  20   1    0.16    0.17
  -6 -20  -1    4.42    0.63
  -6 -20  -1    3.57    0.55
   6 -20   1    4.02    0.46
  -6 -20  -1    3.85    0.57
   6 -20   1    3.36    0.44
   6 -20   1    2.29    0.47
   6  20   1    3.88    0.50
   6  20   1    4.72    0.54
  -6  20  -1    4.60    1.01
  -6  20  -1    4.94    0.92
   6  20   1    4.77    0.73
  -6  20  -1    4.12    0.68
   7 -20   1    0.31    0.19
   7 -20   1    0.40    0.20
  -7 -20  -1    0.26    0.34
  -7 -20  -1    0.67    0.35
  -7 -20  -1    0.73    0.34
  -7  20  -1   -0.29    0.45
   7  20   1    0.02    0.18
   7  20   1    0.07    0.20
  -7  20  -1   -0.32    0.41
   7 -21  -1    0.44    0.20
   7 -21  -1    0.94    0.28
  -7 -21   1    0.77    0.37
  -7 -21   1    0.11    0.32
  -7  21   1    0.18    0.52
  -7  21   1    0.28    0.52
   7  21  -1    0.61    0.25
   7  21  -1    0.62    0.26
  -7  21   1   -0.25    0.54
  -6 -21   1    1.96    0.45
   6 -21  -1    1.29    0.30
   6 -21  -1    1.45    0.34
  -6 -21   1    1.71    0.43
  -6 -21   1    1.10    0.32
   6 -21  -1    1.38    0.26
   6  21  -1    1.19    0.33
   6  21  -1    1.48    0.32
  -6  21   1    1.45    0.69
  -6  21   1    1.19    0.58
   5 -21  -1    0.19    0.17
   5 -21  -1    0.04    0.14
   5 -21  -1    0.18    0.12
  -5 -21   1   -0.11    0.17
  -5 -21   1    0.13    0.22
  -5 -21   1    0.00    0.21
   5  21  -1    0.49    0.22
  -5  21   1    0.39    0.50
  -5  21   1   -0.17    0.35
   5  21  -1    0.17    0.17
   4 -21  -1    0.67    0.22
  -4 -21   1    0.64    0.24
  -4 -21   1    0.63    0.23
  -4 -21   1    0.15    0.21
   4 -21  -1    0.53    0.14
   4 -21  -1    0.31    0.16
  -4  21   1   -0.15    0.37
   4  21  -1    0.72    0.24
  -4  21   1    0.77    0.56
   4  21  -1    0.56    0.20
   4  21  -1    0.75    0.23
   4  21  -1    0.51    0.36
  -4  21   1    0.35    0.40
  -4  21   1    0.78    0.35
   3 -21  -1    6.58    0.53
   3 -21  -1    8.87    0.66
  -3 -21   1    6.75    0.62
  -3 -21   1    6.80    0.63
  -3 -21   1    7.22    0.71
   3 -21  -1    7.51    0.59
  -3 -21   1    7.45    0.69
  -3  21   1    7.28    0.94
   3  21  -1    7.69    0.85
  -3  21   1    6.60    1.12
   3  21  -1    6.83    0.62
  -3  21   1    7.68    1.15
  -3  21   1    8.85    0.94
   3  21  -1    8.71    0.94
  -3  21   1    9.78    1.00
   3  21  -1    7.86    0.68
  -2 -21   1    0.22    0.17
  -2 -21   1    0.34    0.15
   2 -21  -1   -0.08    0.07
   2 -21  -1    0.04    0.10
   2 -21  -1    0.22    0.15
  -2 -21   1    0.01    0.17
  -2  21   1    0.22    0.27
   2  21  -1    0.11    0.27
   2  21  -1    0.21    0.26
   2  21  -1    0.15    0.15
   2  21  -1   -0.09    0.16
  -2  21   1    0.15    0.38
  -2  21   1   -0.08    0.37
  -2  21   1   -0.23    0.21
  -1 -21   1   17.04    1.23
   1 -21  -1   16.19    1.10
   1 -21  -1   17.19    1.16
   1 -21  -1   19.18    1.22
  -1 -21   1   16.91    1.18
   1  21  -1   18.59    1.46
  -1  21   1   18.57    1.33
   1  21  -1   17.65    1.34
  -1  21   1   15.69    1.35
   1  21  -1   17.75    1.42
   1  21  -1   20.54    1.25
  -1  21   1   16.58    1.79
  -1  21   1   18.18    1.60
   0 -21   1    2.79    0.35
   0 -21   1    1.76    0.36
   0 -21  -1    2.54    0.30
   0 -21  -1    2.60    0.33
   0 -21   1    2.47    0.29
   0 -21  -1    2.56    0.31
   0  21  -1    2.57    0.48
   0  21   1    3.09    0.45
   0  21   1    2.50    0.47
   0  21   1    2.61    0.59
   0  21  -1    2.16    0.33
   0  21  -1    2.87    0.57
   0  21  -1    3.56    0.70
   0  21  -1    3.03    0.64
   1 -21   1    0.39    0.12
   1 -21   1    0.73    0.23
   1 -21   1    0.29    0.14
   1 -21   1    0.74    0.15
  -1  21  -1    0.91    0.41
  -1  21  -1    0.78    0.35
  -1  21  -1    0.05    0.37
   1  21   1    0.70    0.38
  -1  21  -1    0.83    0.45
   1  21   1    0.86    0.29
  -2 -21  -1    5.95    0.52
  -2 -21  -1    4.61    0.49
  -2 -21  -1    5.21    0.49
   2 -21   1    5.76    0.45
   2 -21   1    4.02    0.57
   2 -21   1    5.72    0.49
  -2  21  -1    8.83    1.02
  -2  21  -1    7.26    0.89
   2  21   1    6.05    0.48
  -2  21  -1    6.64    0.97
   2  21   1    7.97    0.84
   2  21   1    6.81    0.88
   2  21   1    5.37    0.46
  -2  21  -1    5.58    0.96
  -3 -21  -1   12.25    0.97
  -3 -21  -1   13.82    1.02
  -3 -21  -1   13.07    0.98
   3 -21   1   12.36    0.90
   3 -21   1   11.89    0.91
  -3  21  -1   13.08    1.42
   3  21   1   13.77    0.94
  -3  21  -1   12.87    1.20
  -3  21  -1   14.17    1.62
   3  21   1   14.50    0.95
   3  21   1   13.97    1.20
   4 -21   1    7.56    0.60
  -4 -21  -1    7.65    0.70
   4 -21   1    4.74    0.68
   4 -21   1    6.84    0.58
  -4 -21  -1    7.66    0.70
  -4 -21  -1    9.40    0.72
   4  21   1    6.96    0.62
  -4  21  -1   10.14    1.06
  -4  21  -1    6.96    1.15
  -4  21  -1    7.85    1.12
   4  21   1    8.77    0.64
   5 -21   1    0.11    0.14
  -5 -21  -1    0.15    0.22
   5 -21   1    0.14    0.18
  -5 -21  -1    0.07    0.19
  -5 -21  -1   -0.13    0.14
   5 -21   1   -0.04    0.11
  -5  21  -1    0.15    0.43
  -5  21  -1   -0.20    0.37
   5  21   1   -0.14    0.12
   5  21   1    0.23    0.29
   5  21   1    0.01    0.16
  -5  21  -1   -0.03    0.29
  -6 -21  -1    0.02    0.21
   6 -21   1   -0.16    0.17
   6 -21   1    0.12    0.16
  -6 -21  -1   -0.02    0.22
  -6 -21  -1   -0.07    0.20
   6 -21   1    0.15    0.15
   6  21   1    0.20    0.18
   6  21   1    0.26    0.29
  -6  21  -1   -0.04    0.40
   6  21   1    0.03    0.16
  -6  21  -1    0.36    0.57
  -6  21  -1    0.37    0.32
  -7 -21  -1    1.08    0.37
   7 -21   1    0.37    0.21
  -7 -21  -1    0.26    0.29
   7 -21   1    0.53    0.21
  -7  21  -1    1.18    0.62
   7  21   1    0.65    0.26
  -7  21  -1    0.49    0.63
   7 -22  -1   -0.14    0.17
  -7 -22   1   -0.03    0.24
  -7 -22   1   -0.09    0.30
   7 -22  -1   -0.21    0.17
  -7  22   1    0.03    0.50
  -7  22   1    0.57    0.68
   7  22  -1   -0.12    0.20
   7  22  -1    0.12    0.23
   6 -22  -1    0.19    0.20
   6 -22  -1    0.04    0.20
  -6 -22   1    0.55    0.30
   6 -22  -1    0.34    0.18
  -6 -22   1    0.34    0.28
  -6 -22   1    0.10    0.23
   6  22  -1    0.07    0.18
   6  22  -1    0.18    0.19
  -6  22   1   -0.30    0.40
  -6  22   1    1.27    0.75
   5 -22  -1    2.01    0.29
  -5 -22   1    1.61    0.37
   5 -22  -1    2.56    0.40
  -5 -22   1    2.45    0.48
   5 -22  -1    2.45    0.36
  -5 -22   1    2.54    0.44
  -5  22   1    2.17    0.62
   5  22  -1    2.02    0.35
   5  22  -1    2.04    0.39
  -5  22   1    1.88    0.75
  -5  22   1    1.50    0.65
  -4 -22   1   10.15    0.83
  -4 -22   1    8.90    0.85
   4 -22  -1    8.46    0.68
   4 -22  -1   10.24    0.80
  -4 -22   1    9.95    0.82
   4 -22  -1    9.08    0.73
   4  22  -1    9.93    0.80
  -4  22   1    8.01    1.24
  -4  22   1    8.81    1.38
   4  22  -1    9.97    0.80
  -4  22   1    8.13    1.08
  -4  22   1    8.61    1.40
   4  22  -1    9.98    0.76
  -3 -22   1    0.88    0.30
   3 -22  -1    0.79    0.18
  -3 -22   1    0.55    0.19
   3 -22  -1    0.43    0.19
   3 -22  -1    0.30    0.13
  -3 -22   1    0.63    0.23
  -3 -22   1    0.93    0.24
  -3  22   1    1.19    0.59
   3  22  -1    0.46    0.20
  -3  22   1   -0.21    0.30
  -3  22   1    0.96    0.36
   3  22  -1    0.79    0.22
   3  22  -1    1.04    0.36
   3  22  -1    0.84    0.30
  -3  22   1    0.56    0.36
   3  22  -1    0.59    0.24
  -2 -22   1    0.92    0.25
   2 -22  -1    0.70    0.14
  -2 -22   1    0.76    0.25
   2 -22  -1    0.90    0.19
   2 -22  -1    0.76    0.21
  -2 -22   1    0.83    0.21
   2  22  -1    0.81    0.27
   2  22  -1    0.65    0.23
  -2  22   1    0.68    0.49
  -2  22   1    0.90    0.35
  -2  22   1    0.77    0.48
  -2  22   1    0.77    0.34
   2  22  -1    0.70    0.32
   2  22  -1    0.06    0.25
   1 -22  -1    3.00    0.33
   1 -22  -1    2.42    0.33
  -1 -22   1    2.46    0.31
   1 -22  -1    2.15    0.30
   1 -22  -1    2.07    0.23
  -1 -22   1    2.08    0.39
  -1 -22   1    2.87    0.38
  -1  22   1    2.13    0.61
   1  22  -1    3.45    0.62
  -1  22   1    2.26    0.42
   1  22  -1    2.48    0.45
  -1  22   1    2.06    0.48
   1  22  -1    3.04    0.60
  -1  22   1    3.26    0.74
   1  22  -1    2.71    0.37
   0 -22   1   19.40    1.32
   0 -22  -1   19.50    1.33
   0 -22  -1   19.78    1.35
   0 -22   1   20.19    1.37
   0 -22  -1   20.15    1.37
   0  22  -1   20.90    1.62
   0  22   1   22.09    1.73
   0  22  -1   22.05    1.73
   0  22  -1   21.50    1.58
   0  22  -1   22.21    1.39
   0  22   1   18.13    1.50
  -1 -22  -1    0.42    0.16
  -1 -22  -1    0.47    0.16
   1 -22   1    0.17    0.19
   1 -22   1    0.28    0.11
   1 -22   1    0.40    0.12
  -1 -22  -1    0.39    0.17
   1 -22   1    0.37    0.15
  -1  22  -1   -0.22    0.37
   1  22   1    0.51    0.15
  -1  22  -1   -0.34    0.23
   1  22   1    0.79    0.29
  -1  22  -1    0.62    0.36
  -1  22  -1    0.12    0.37
   1  22   1    0.80    0.38
   1  22   1    0.52    0.14
  -2 -22  -1    0.21    0.13
   2 -22   1   -0.09    0.10
  -2 -22  -1    0.06    0.14
   2 -22   1    0.11    0.09
  -2 -22  -1    0.10    0.13
   2 -22   1   -0.13    0.14
  -2  22  -1   -0.36    0.21
  -2  22  -1   -0.24    0.30
   2  22   1   -0.05    0.23
   2  22   1    0.18    0.29
   2  22   1    0.07    0.12
  -2  22  -1    0.09    0.33
   2  22   1    0.19    0.13
  -2  22  -1    0.09    0.31
  -3 -22  -1   12.98    1.01
   3 -22   1    9.89    1.01
   3 -22   1   12.33    0.95
  -3 -22  -1   14.75    1.06
   3 -22   1   13.85    0.94
  -3 -22  -1   13.99    1.02
   3  22   1   13.34    0.96
  -3  22  -1   16.25    1.70
   3  22   1   14.77    0.97
  -3  22  -1   13.93    1.33
   3  22   1   14.41    1.24
  -3  22  -1   17.54    1.33
  -3  22  -1   13.08    1.60
   4 -22   1    0.35    0.21
  -4 -22  -1    0.48    0.24
   4 -22   1    0.67    0.18
  -4 -22  -1    0.77    0.24
  -4 -22  -1    0.47    0.22
   4 -22   1    0.50    0.18
   4  22   1    0.89    0.38
  -4  22  -1   -0.13    0.31
   4  22   1    1.09    0.25
  -4  22  -1    0.37    0.47
  -4  22  -1    1.03    0.49
   4  22   1    0.38    0.20
  -5 -22  -1    1.52    0.36
   5 -22   1    1.44    0.27
   5 -22   1    1.51    0.28
  -5 -22  -1    1.31    0.35
  -5 -22  -1    1.22    0.33
   5 -22   1    1.09    0.32
   5  22   1    1.89    0.34
  -5  22  -1    1.97    0.53
   5  22   1    1.41    0.29
   5  22   1    1.81    0.47
  -5  22  -1    2.19    0.69
  -5  22  -1    1.68    0.69
  -6 -22  -1   -0.01    0.22
  -6 -22  -1   -0.28    0.20
   6 -22   1   -0.17    0.13
   6 -22   1    0.21    0.22
   6 -22   1    0.39    0.18
  -6  22  -1   -0.17    0.40
   6  22   1    0.05    0.16
  -6  22  -1   -0.17    0.40
   6  22   1    0.32    0.34
   6  22   1    0.08    0.19
   6 -23  -1    0.65    0.20
  -6 -23   1    0.83    0.30
  -6 -23   1    0.67    0.34
   6 -23  -1    0.48    0.22
  -6 -23   1    0.67    0.31
   6 -23  -1    0.53    0.28
  -6  23   1   -0.01    0.49
  -6  23   1    0.70    0.62
   6  23  -1    0.15    0.22
  -6  23   1    0.98    0.54
   6  23  -1    0.64    0.25
   5 -23  -1    1.11    0.29
  -5 -23   1    1.38    0.37
  -5 -23   1    2.66    0.46
   5 -23  -1    1.85    0.27
  -5 -23   1    2.07    0.41
   5 -23  -1    1.69    0.30
  -5  23   1    2.01    0.62
  -5  23   1    1.99    0.78
  -5  23   1    0.83    0.56
   5  23  -1    1.65    0.31
   5  23  -1    1.68    0.34
  -4 -23   1    2.25    0.44
  -4 -23   1    2.09    0.38
   4 -23  -1    2.50    0.30
  -4 -23   1    2.19    0.39
   4 -23  -1    2.40    0.39
   4 -23  -1    2.34    0.33
   4  23  -1    2.59    0.42
  -4  23   1    1.84    0.60
  -4  23   1    1.56    0.68
   4  23  -1    3.13    0.57
  -4  23   1    2.65    0.82
   4  23  -1    2.30    0.35
   3 -23  -1    3.24    0.37
   3 -23  -1    3.30    0.43
   3 -23  -1    2.30    0.29
  -3 -23   1    2.37    0.37
  -3 -23   1    2.70    0.46
  -3 -23   1    3.03    0.43
   3  23  -1    2.71    0.37
   3  23  -1    3.60    0.62
  -3  23   1    2.77    0.59
   3  23  -1    3.04    0.45
  -3  23   1    2.33    0.72
  -3  23   1    1.80    0.46
   3  23  -1    2.78    0.41
   3  23  -1    2.95    0.55
  -3  23   1    1.98    0.65
   2 -23  -1    3.37    0.37
  -2 -23   1    2.71    0.43
   2 -23  -1    3.15    0.32
   2 -23  -1    4.33    0.47
  -2 -23   1    3.23    0.41
  -2 -23   1    2.67    0.48
  -2  23   1    2.72    0.73
  -2  23   1    2.42    0.71
   2  23  -1    4.43    0.49
   2  23  -1    2.80    0.56
   2  23  -1    3.88    0.53
  -2  23   1    3.61    0.61
  -2  23   1    3.32    0.58
   2  23  -1    3.72    0.65
  -1 -23   1    1.32    0.27
  -1 -23   1    1.70    0.37
  -1 -23   1    1.87    0.26
   1 -23  -1    1.76    0.27
   1 -23  -1    1.80    0.30
   1 -23  -1    1.17    0.22
  -1  23   1    1.02    0.49
  -1  23   1    1.46    0.40
  -1  23   1    0.85    0.49
   1  23  -1    1.84    0.47
   1  23  -1    2.19    0.43
   1  23  -1    2.22    0.32
   1  23  -1    2.34    0.54
   0 -23  -1    0.94    0.19
   0 -23  -1    1.02    0.23
   0 -23   1    0.75    0.17
   0 -23   1    0.73    0.23
   0 -23   1    0.98    0.22
   0 -23  -1    0.87    0.19
   0  23   1    1.79    0.56
   0  23  -1    1.26    0.43
   0  23  -1    1.41    0.27
   0  23  -1    1.90    0.44
   0  23  -1    1.11    0.44
  -1 -23  -1    5.74    0.51
   1 -23   1    5.14    0.44
   1 -23   1    4.03    0.59
   1 -23   1    4.84    0.49
  -1 -23  -1    4.49    0.50
  -1 -23  -1    6.51    0.51
   1 -23   1    5.66    0.46
  -1  23  -1    6.92    1.02
   1  23   1    6.60    0.48
  -1  23  -1    6.96    0.90
   1  23   1    7.02    0.96
  -1  23  -1    6.08    1.03
   1  23   1    7.27    0.81
  -1  23  -1    6.33    0.84
  -2 -23  -1   18.91    1.36
   2 -23   1   18.86    1.33
   2 -23   1   19.77    1.29
   2 -23   1   18.77    1.29
  -2 -23  -1   17.74    1.35
   2  23   1   20.18    1.32
  -2  23  -1   22.15    1.67
  -2  23  -1   20.06    1.88
   2  23   1   22.74    1.68
   2  23   1   21.31    1.33
  -2  23  -1   21.79    1.85
   2  23   1   21.39    1.56
  -2  23  -1   20.73    1.69
  -3 -23  -1    0.08    0.18
   3 -23   1    0.11    0.13
   3 -23   1    0.21    0.20
  -3 -23  -1    0.20    0.17
   3 -23   1    0.18    0.12
  -3 -23  -1    0.02    0.16
   3  23   1    0.08    0.13
  -3  23  -1   -0.29    0.26
   3  23   1    0.28    0.28
   3  23   1    0.15    0.13
  -3  23  -1   -0.21    0.33
  -3  23  -1    0.65    0.43
  -3  23  -1   -0.02    0.40
   4 -23   1    2.99    0.39
  -4 -23  -1    2.78    0.43
  -4 -23  -1    3.41    0.48
   4 -23   1    2.60    0.34
   4 -23   1    1.98    0.41
  -4 -23  -1    3.34    0.49
  -4  23  -1    2.83    0.61
  -4  23  -1    3.40    0.89
   4  23   1    3.35    0.63
   4  23   1    3.23    0.41
   4  23   1    2.67    0.38
  -4  23  -1    3.12    0.72
   5 -23   1    0.94    0.23
   5 -23   1    1.10    0.23
  -5 -23  -1    0.50    0.24
  -5 -23  -1    0.93    0.32
  -5 -23  -1    0.96    0.32
  -5  23  -1    1.02    0.46
   5  23   1    1.04    0.27
   5  23   1    1.05    0.26
  -5  23  -1    0.73    0.52
  -5  23  -1    1.25    0.63
   5  23   1    1.14    0.39
   6 -23   1   -0.06    0.14
  -6 -23  -1    0.01    0.21
  -6 -23  -1    0.03    0.21
   6 -23   1    0.10    0.16
   6 -23   1    0.24    0.23
  -6  23  -1   -0.50    0.38
   6  23   1   -0.38    0.27
   6  23   1    0.03    0.18
  -6  23  -1   -0.03    0.48
   6  23   1    0.28    0.22
  -6 -24   1   -0.14    0.23
   6 -24  -1    0.18    0.22
   6 -24  -1   -0.07    0.15
  -6 -24   1    0.32    0.26
   6 -24  -1   -0.09    0.16
  -6 -24   1    0.74    0.33
  -6  24   1   -1.05    0.33
   6  24  -1    0.03    0.16
  -6  24   1    0.07    0.44
  -6  24   1   -0.49    0.46
   6  24  -1   -0.01    0.17
  -5 -24   1    0.52    0.25
  -5 -24   1    0.54    0.30
  -5 -24   1    0.58    0.26
   5 -24  -1    0.78    0.21
   5 -24  -1    0.85    0.27
   5 -24  -1    0.61    0.21
   5  24  -1    0.61    0.25
  -5  24   1    1.19    0.53
  -5  24   1    1.64    0.64
   5  24  -1    0.77    0.25
  -5  24   1    0.94    0.62
  -4 -24   1   -0.01    0.17
   4 -24  -1    0.16    0.17
  -4 -24   1    0.15    0.19
   4 -24  -1    0.27    0.14
   4 -24  -1    0.08    0.13
  -4 -24   1    0.22    0.22
  -4  24   1    0.42    0.50
   4  24  -1   -0.09    0.15
   4  24  -1    0.02    0.15
   4  24  -1   -0.09    0.24
  -4  24   1   -0.14    0.29
  -4  24   1    0.09    0.47
   3 -24  -1   -0.06    0.09
   3 -24  -1    0.15    0.17
  -3 -24   1    0.45    0.23
  -3 -24   1    0.00    0.15
  -3 -24   1    0.02    0.16
   3 -24  -1   -0.08    0.10
   3  24  -1    0.00    0.30
  -3  24   1   -0.02    0.32
  -3  24   1    0.34    0.33
   3  24  -1    0.07    0.16
   3  24  -1   -0.06    0.16
   3  24  -1    0.01    0.14
  -3  24   1    0.39    0.45
   3  24  -1    0.29    0.49
  -3  24   1    0.23    0.53
   2 -24  -1   -0.09    0.07
  -2 -24   1    0.23    0.18
   2 -24  -1    0.31    0.18
   2 -24  -1    0.42    0.14
  -2 -24   1    0.11    0.20
  -2 -24   1    0.15    0.14
  -2  24   1    0.80    0.39
   2  24  -1    0.50    0.21
  -2  24   1    0.39    0.48
  -2  24   1    0.52    0.32
   2  24  -1    0.65    0.33
  -2  24   1    0.38    0.47
   2  24  -1   -0.17    0.18
   2  24  -1    0.20    0.28
   1 -24  -1    2.22    0.31
   1 -24  -1    1.80    0.26
  -1 -24   1    0.93    0.33
  -1 -24   1    1.76    0.28
   1 -24  -1    1.66    0.30
  -1 -24   1    1.52    0.30
   1  24  -1    2.14    0.34
   1  24  -1    1.62    0.40
  -1  24   1    1.88    0.46
  -1  24   1    2.15    0.60
   1  24  -1    2.09    0.53
   1  24  -1    2.61    0.57
  -1  24   1    2.05    0.64
   0 -24  -1    1.31    0.28
   0 -24  -1    1.40    0.25
   0 -24   1    1.77    0.30
   0 -24   1    1.53    0.24
   0 -24   1    0.80    0.27
   0 -24  -1    1.46    0.25
   0  24  -1    1.53    0.50
   0  24  -1    1.14    0.49
   0  24   1    1.87    0.45
   0  24   1    0.85    0.44
   0  24  -1    1.32    0.39
  -1 -24  -1    5.60    0.50
  -1 -24  -1    5.77    0.51
  -1 -24  -1    5.53    0.53
   1 -24   1    5.46    0.50
   1 -24   1    5.18    0.45
   1 -24   1    3.20    0.55
  -1  24  -1    5.50    0.80
  -1  24  -1    6.89    1.02
   1  24   1    6.16    0.79
  -1  24  -1    5.27    0.97
  -1  24  -1    5.04    0.81
   1  24   1    5.76    0.46
   1  24   1    5.43    0.85
   2 -24   1    6.35    0.68
  -2 -24  -1    5.15    0.56
  -2 -24  -1    6.23    0.56
   2 -24   1    5.55    0.53
   2 -24   1    5.57    0.49
  -2 -24  -1    6.91    0.59
  -2  24  -1    3.96    0.94
   2  24   1    6.24    0.52
  -2  24  -1    5.68    0.91
  -2  24  -1    6.21    1.03
   2  24   1    6.14    0.88
  -2  24  -1    9.42    1.07
   2  24   1    7.37    0.54
   2  24   1    6.57    0.84
  -3 -24  -1   -0.12    0.12
  -3 -24  -1   -0.04    0.15
   3 -24   1   -0.06    0.12
   3 -24   1    0.00    0.15
  -3 -24  -1    0.12    0.16
   3 -24   1    0.10    0.12
   3  24   1    0.18    0.32
  -3  24  -1    1.20    0.56
  -3  24  -1   -0.18    0.32
  -3  24  -1    0.28    0.43
   3  24   1   -0.12    0.10
   3  24   1    0.06    0.14
  -3  24  -1    0.54    0.51
  -4 -24  -1    0.37    0.22
  -4 -24  -1    0.09    0.18
   4 -24   1    0.15    0.14
  -4 -24  -1    0.19    0.21
   4 -24   1    0.28    0.15
   4 -24   1    0.14    0.20
   4  24   1    0.38    0.18
  -4  24  -1   -0.38    0.38
   4  24   1    0.22    0.29
  -4  24  -1    0.37    0.46
  -4  24  -1    1.05    0.58
   4  24   1    0.50    0.20
  -4  24  -1    0.06    0.36
  -5 -24  -1    0.66    0.28
   5 -24   1    0.77    0.21
   5 -24   1    0.47    0.24
  -5 -24  -1    0.35    0.24
   5 -24   1    0.95    0.25
  -5  24  -1    0.66    0.58
  -5  24  -1    0.65    0.54
   5  24   1    1.51    0.47
   5  24   1    0.75    0.25
  -5  24  -1    0.58    0.40
   5  24   1    0.60    0.23
   6 -24   1    0.09    0.17
  -6 -24  -1    0.45    0.26
   6 -24   1    0.16    0.25
   6 -24   1    0.02    0.16
  -6 -24  -1   -0.38    0.20
   6  24   1    0.27    0.34
   6  24   1    0.02    0.19
   6  24   1   -0.10    0.16
  -6  24  -1   -0.16    0.42
  -6  24  -1    0.29    0.59
  -6 -25   1    0.33    0.28
   6 -25  -1    0.32    0.24
   6 -25  -1    0.24    0.20
   6 -25  -1    0.52    0.22
  -6 -25   1    0.27    0.32
   6  25  -1    0.20    0.24
   6  25  -1    0.37    0.24
  -6  25   1    1.21    0.67
  -6  25   1   -0.21    0.44
  -6  25   1    0.80    0.70
  -5 -25   1    0.61    0.32
  -5 -25   1    0.78    0.29
   5 -25  -1    0.61    0.22
   5 -25  -1    0.58    0.19
   5 -25  -1    0.48    0.24
  -5 -25   1    1.07    0.34
   5  25  -1    0.93    0.29
  -5  25   1    1.23    0.64
   5  25  -1    0.90    0.26
  -5  25   1    0.77    0.68
  -5  25   1    1.38    0.60
  -4 -25   1    0.30    0.20
  -4 -25   1    0.21    0.21
   4 -25  -1   -0.06    0.11
  -4 -25   1    0.17    0.20
   4 -25  -1    0.10    0.20
   4 -25  -1    0.16    0.14
  -4  25   1   -0.14    0.43
  -4  25   1   -0.13    0.35
   4  25  -1    0.05    0.18
   4  25  -1    0.21    0.28
   4  25  -1   -0.03    0.14
  -4  25   1    0.03    0.46
  -3 -25   1    1.77    0.33
   3 -25  -1    1.33    0.22
  -3 -25   1    1.48    0.35
   3 -25  -1    1.72    0.28
   3 -25  -1    1.48    0.32
  -3 -25   1    1.77    0.35
   3  25  -1    2.44    0.56
  -3  25   1    1.43    0.51
  -3  25   1    0.91    0.64
  -3  25   1    2.61    0.78
   3  25  -1    1.67    0.33
   3  25  -1    1.55    0.30
  -2 -25   1   26.12    1.72
   2 -25  -1   20.91    1.52
   2 -25  -1   23.38    1.59
  -2 -25   1   22.20    1.62
   2 -25  -1   25.30    1.68
   2  25  -1   25.86    1.91
   2  25  -1   27.12    1.93
  -2  25   1   25.76    1.89
   2  25  -1   26.47    1.66
  -2  25   1   25.86    2.27
   2  25  -1   25.35    1.75
  -2  25   1   25.12    2.16
  -1 -25   1    0.09    0.13
  -1 -25   1    0.33    0.19
   1 -25  -1    0.48    0.21
   1 -25  -1    0.54    0.17
  -1 -25   1    0.29    0.21
   1 -25  -1    0.43    0.15
  -1  25   1    0.40    0.43
   1  25  -1    0.34    0.38
  -1  25   1   -0.36    0.29
   1  25  -1    0.10    0.30
   1  25  -1    0.35    0.18
   1  25  -1    0.78    0.32
  -1  25   1    0.88    0.39
   0 -25  -1   -0.02    0.14
   0 -25  -1    0.08    0.13
   0 -25   1   -0.07    0.12
   0 -25   1    0.00    0.11
   0 -25   1   -0.04    0.14
   0 -25  -1   -0.01    0.10
   0  25   1   -0.18    0.26
   0  25  -1   -0.13    0.26
   0  25   1    0.17    0.36
   0  25  -1   -0.01    0.24
   0  25  -1    0.16    0.35
   1 -25   1    0.58    0.26
   1 -25   1    0.87    0.18
  -1 -25  -1    0.41    0.19
  -1 -25  -1    0.74    0.20
   1 -25   1    0.53    0.20
  -1 -25  -1    0.87    0.21
  -1  25  -1    0.18    0.43
  -1  25  -1    0.53    0.45
   1  25   1    0.68    0.40
  -1  25  -1    0.52    0.39
   1  25   1    0.91    0.35
  -1  25  -1    0.95    0.42
   2 -25   1    1.55    0.37
  -2 -25  -1    1.88    0.36
  -2 -25  -1    2.70    0.40
   2 -25   1    2.91    0.37
  -2 -25  -1    2.88    0.38
   2 -25   1    2.22    0.29
  -2  25  -1    2.65    0.74
   2  25   1    3.52    0.69
   2  25   1    2.91    0.57
   2  25   1    3.59    0.39
  -2  25  -1    3.31    0.79
  -2  25  -1    3.99    0.72
  -2  25  -1    3.83    0.74
  -3 -25  -1    0.63    0.24
  -3 -25  -1    0.59    0.22
   3 -25   1    0.17    0.20
  -3 -25  -1    0.69    0.27
   3 -25   1    0.50    0.19
   3 -25   1    0.92    0.20
   3  25   1    0.27    0.16
  -3  25  -1    0.65    0.40
  -3  25  -1   -0.24    0.36
  -3  25  -1    1.31    0.52
   3  25   1    0.54    0.19
  -3  25  -1   -0.13    0.44
   3  25   1    0.89    0.39
  -4 -25  -1   -0.05    0.20
   4 -25   1   -0.05    0.13
   4 -25   1    0.10    0.15
  -4 -25  -1    0.15    0.19
  -4 -25  -1   -0.10    0.17
   4 -25   1    0.01    0.18
  -4  25  -1   -0.15    0.37
   4  25   1   -0.18    0.11
  -4  25  -1   -0.29    0.36
   4  25   1   -0.26    0.13
   4  25   1   -0.11    0.28
  -4  25  -1    0.02    0.32
  -4  25  -1   -0.12    0.46
   5 -25   1    1.11    0.35
  -5 -25  -1    2.05    0.42
   5 -25   1    1.66    0.31
  -5 -25  -1    1.98    0.40
   5 -25   1    1.84    0.31
   5  25   1    1.33    0.47
   5  25   1    1.95    0.37
  -5  25  -1    1.30    0.56
  -5  25  -1    2.06    0.80
  -5  25  -1    0.86    0.50
   5  25   1    2.07    0.36
   6 -25   1   -0.34    0.13
  -6 -25  -1   -0.24    0.15
  -6 -25  -1   -0.04    0.22
   6 -25   1   -0.02    0.23
   6 -25   1   -0.16    0.15
   6  25   1   -0.03    0.31
   6  25   1    0.36    0.24
  -6  25  -1   -0.06    0.48
  -6  25  -1   -0.22    0.51
   6  25   1    0.05    0.20
   6 -26  -1   -0.02    0.16
   6 -26  -1    0.47    0.23
   6 -26  -1   -0.03    0.18
  -6 -26   1    0.28    0.28
  -6  26   1    0.12    0.67
   6  26  -1   -0.12    0.21
   5 -26  -1    0.15    0.18
   5 -26  -1    0.07    0.18
  -5 -26   1    0.32    0.28
   5 -26  -1   -0.09    0.14
  -5 -26   1    0.23    0.24
  -5 -26   1    0.51    0.26
  -5  26   1    1.17    0.67
   5  26  -1   -0.02    0.21
  -5  26   1   -0.40    0.46
   5  26  -1    0.19    0.22
   4 -26  -1    4.26    0.46
  -4 -26   1    4.53    0.59
   4 -26  -1    4.72    0.52
   4 -26  -1    4.83    0.63
  -4 -26   1    5.27    0.63
  -4 -26   1    4.79    0.66
   4  26  -1    5.11    0.61
  -4  26   1    4.30    1.03
   4  26  -1    6.42    0.63
  -4  26   1    5.29    1.16
  -3 -26   1    3.43    0.47
  -3 -26   1    3.59    0.46
   3 -26  -1    1.92    0.28
   3 -26  -1    2.31    0.34
  -3 -26   1    2.97    0.48
   3 -26  -1    2.13    0.40
  -3  26   1    2.84    0.82
  -3  26   1    2.23    0.74
   3  26  -1    2.61    0.39
   3  26  -1    3.24    0.45
   3  26  -1    3.56    0.67
  -3  26   1    2.62    0.60
   2 -26  -1    0.64    0.24
   2 -26  -1    0.51    0.18
  -2 -26   1    1.01    0.28
  -2 -26   1    0.46    0.26
   2  26  -1    0.67    0.27
  -2  26   1    0.59    0.53
   2  26  -1    1.18    0.23
   2  26  -1    1.16    0.43
  -2  26   1    0.03    0.26
   2  26  -1    0.71    0.38
  -2  26   1    0.72    0.53
  -1 -26   1    2.10    0.43
  -1 -26   1    3.49    0.46
   1 -26  -1    2.78    0.36
  -1 -26   1    2.59    0.35
   1 -26  -1    2.54    0.35
   1 -26  -1    1.74    0.35
   1  26  -1    3.01    0.65
   1  26  -1    3.75    0.73
   1  26  -1    2.97    0.54
  -1  26   1    2.52    0.73
  -1  26   1    3.15    0.62
   0 -26  -1   20.06    1.53
   0 -26  -1   21.62    1.49
   0 -26  -1   21.73    1.49
   0 -26   1   21.78    1.47
   0 -26   1   21.69    1.53
   0  26  -1   24.17    1.94
   0  26   1   22.81    1.73
   0  26  -1   25.30    1.78
   0  26   1   26.04    1.98
   0  26  -1   25.96    1.87
  -1 -26  -1    0.71    0.24
   1 -26   1    1.51    0.23
   1 -26   1    1.03    0.31
   1 -26   1    1.20    0.27
  -1 -26  -1    1.78    0.31
  -1 -26  -1    1.32    0.28
  -1  26  -1    1.37    0.64
   1  26   1    1.72    0.44
  -1  26  -1    0.96    0.52
   1  26   1    1.50    0.52
  -1  26  -1    1.23    0.47
  -1  26  -1    1.54    0.48
  -2 -26  -1    0.19    0.16
   2 -26   1    0.03    0.09
  -2 -26  -1    0.48    0.19
  -2 -26  -1    0.13    0.16
   2 -26   1   -0.07    0.11
   2 -26   1    0.12    0.20
  -2  26  -1   -0.82    0.29
   2  26   1   -0.36    0.19
  -2  26  -1   -0.04    0.35
   2  26   1   -0.11    0.25
   2  26   1    0.15    0.14
  -2  26  -1   -0.29    0.38
  -2  26  -1    0.67    0.40
   3 -26   1    0.74    0.32
  -3 -26  -1    0.74    0.26
  -3 -26  -1    0.69    0.26
  -3 -26  -1    1.35    0.33
   3 -26   1    1.09    0.25
   3 -26   1    1.00    0.21
   3  26   1    0.70    0.21
   3  26   1    0.87    0.23
  -3  26  -1    0.73    0.46
   3  26   1    0.94    0.42
  -3  26  -1    0.67    0.56
  -3  26  -1    1.50    0.53
  -3  26  -1    0.30    0.48
  -4 -26  -1    1.48    0.34
   4 -26   1    1.24    0.26
  -4 -26  -1    0.46    0.25
   4 -26   1    1.12    0.34
   4 -26   1    1.07    0.26
  -4  26  -1    0.28    0.58
   4  26   1    1.33    0.30
  -4  26  -1    1.68    0.52
   4  26   1    1.58    0.33
  -4  26  -1    1.40    0.64
   4  26   1    1.31    0.49
  -4  26  -1    1.20    0.54
   5 -26   1   -0.01    0.16
   5 -26   1    0.32    0.27
  -5 -26  -1    0.04    0.20
  -5 -26  -1    0.45    0.26
   5 -26   1    0.29    0.19
   5  26   1    0.50    0.24
  -5  26  -1   -0.32    0.34
  -5  26  -1    0.26    0.49
   5  26   1    0.20    0.18
   5  26   1    0.56    0.38
  -5  26  -1   -0.15    0.49
  -5  26  -1   -0.23    0.46
  -5 -27   1    0.16    0.23
  -5 -27   1    0.09    0.27
   5 -27  -1    0.35    0.19
   5 -27  -1   -0.13    0.16
   5 -27  -1    0.02    0.14
  -5 -27   1   -0.21    0.19
  -5  27   1   -0.14    0.52
   5  27  -1    0.28    0.25
  -5  27   1   -0.22    0.45
   5  27  -1    0.20    0.23
   4 -27  -1    0.20    0.16
  -4 -27   1   -0.01    0.21
  -4 -27   1   -0.01    0.18
   4 -27  -1    0.30    0.16
  -4 -27   1    0.23    0.21
   4 -27  -1   -0.05    0.18
  -4  27   1    0.16    0.55
  -4  27   1    0.19    0.53
   4  27  -1    0.37    0.21
   4  27  -1    0.17    0.16
  -3 -27   1    0.52    0.22
   3 -27  -1    0.23    0.15
  -3 -27   1    0.24    0.24
   3 -27  -1    0.41    0.18
  -3 -27   1    0.45    0.21
   3 -27  -1    0.61    0.26
  -3  27   1    0.37    0.35
   3  27  -1    0.32    0.18
   3  27  -1    0.80    0.41
   3  27  -1    0.59    0.24
  -3  27   1    1.31    0.68
  -3  27   1    0.85    0.65
  -2 -27   1    0.32    0.18
  -2 -27   1    0.37    0.27
  -2 -27   1    0.49    0.25
   2 -27  -1    0.17    0.19
   2 -27  -1    0.54    0.17
   2 -27  -1    0.42    0.17
  -2  27   1    0.42    0.34
  -2  27   1    0.59    0.50
   2  27  -1    0.73    0.21
  -2  27   1   -0.24    0.45
   2  27  -1    0.83    0.41
   2  27  -1    0.74    0.25
   1 -27  -1   -0.06    0.12
   1 -27  -1    0.00    0.18
  -1 -27   1    0.22    0.14
  -1 -27   1    0.12    0.16
  -1 -27   1   -0.04    0.17
   1 -27  -1    0.13    0.13
  -1  27   1   -0.08    0.26
  -1  27   1    0.16    0.41
   1  27  -1    0.03    0.28
   1  27  -1   -0.11    0.23
   1  27  -1   -0.42    0.31
   0 -27   1    0.98    0.30
   0 -27   1    0.50    0.20
   0 -27   1    0.44    0.16
   0 -27  -1    0.63    0.20
   0 -27  -1    0.62    0.23
   0 -27  -1    0.52    0.18
   0  27   1    0.56    0.44
   0  27  -1    0.09    0.38
   0  27  -1    0.84    0.35
   0  27   1    0.47    0.33
   0  27  -1    1.13    0.46
  -1 -27  -1    0.61    0.20
   1 -27   1    0.88    0.24
   1 -27   1    0.00    0.19
  -1 -27  -1    0.22    0.19
  -1 -27  -1    0.18    0.17
  -1  27  -1    0.47    0.53
  -1  27  -1    1.57    0.54
   1  27   1    0.42    0.38
  -1  27  -1    0.03    0.43
  -1  27  -1    0.18    0.31
   1  27   1    0.45    0.37
  -2 -27  -1    0.40    0.20
   2 -27   1    0.49    0.20
   2 -27   1    0.29    0.24
  -2 -27  -1    0.63    0.24
  -2  27  -1    0.32    0.52
   2  27   1    0.75    0.24
  -2  27  -1    0.29    0.51
  -2  27  -1    0.96    0.51
   2  27   1    1.45    0.50
   2  27   1    0.85    0.41
  -2  27  -1    0.84    0.41
   3 -27   1   -0.01    0.19
  -3 -27  -1    0.05    0.21
  -3 -27  -1    0.05    0.19
  -3 -27  -1   -0.13    0.13
   3 -27   1    0.08    0.12
   3 -27   1    0.08    0.15
   3  27   1    0.20    0.15
  -3  27  -1   -0.49    0.33
   3  27   1    0.02    0.28
   3  27   1    0.09    0.21
  -3  27  -1   -0.06    0.49
  -3  27  -1    0.57    0.43
  -3  27  -1   -0.10    0.39
   4 -27   1    0.25    0.25
  -4 -27  -1    0.41    0.27
   4 -27   1    0.40    0.19
  -4 -27  -1    0.46    0.25
   4 -27   1    0.12    0.14
   4  27   1    0.51    0.42
  -4  27  -1    0.22    0.40
   4  27   1    0.59    0.24
  -4  27  -1    0.95    0.63
   4  27   1    0.14    0.19
  -4  27  -1    0.43    0.51
  -4  27  -1    0.56    0.52
   5 -27   1    0.04    0.14
  -5 -27  -1   -0.37    0.17
  -5 -27  -1    0.02    0.26
   5 -27   1    0.08    0.16
   5 -27   1    0.19    0.28
  -5  27  -1   -0.25    0.44
   5  27   1   -0.31    0.31
   5  27   1    0.02    0.17
   5  27   1    0.32    0.21
  -5  27  -1    0.15    0.38
  -5  27  -1   -0.03    0.46
  -5  27  -1   -0.61    0.53
   5 -28  -1    0.12    0.17
  -5 -28   1   -0.29    0.24
   5 -28  -1   -0.07    0.13
  -5 -28   1   -0.30    0.17
   5 -28  -1    0.22    0.22
   5  28  -1   -0.09    0.16
  -5  28   1    0.44    0.62
   5  28  -1   -0.03    0.19
  -5  28   1    0.31    0.59
  -4 -28   1    0.29    0.23
   4 -28  -1   -0.12    0.13
   4 -28  -1    0.13    0.15
  -4 -28   1   -0.10    0.19
   4 -28  -1    0.25    0.22
  -4 -28   1    0.10    0.20
  -4  28   1   -0.25    0.55
   4  28  -1    0.18    0.22
  -4  28   1   -0.05    0.51
   4  28  -1    0.21    0.20
  -3 -28   1    2.06    0.40
  -3 -28   1    1.83    0.35
  -3 -28   1    2.64    0.48
   3 -28  -1    1.62    0.37
   3 -28  -1    2.53    0.37
   3  28  -1    2.11    0.38
   3  28  -1    2.71    0.62
  -3  28   1    2.91    0.88
   3  28  -1    2.44    0.38
  -3  28   1    1.91    0.74
  -3  28   1    3.08    0.67
  -2 -28   1   -0.09    0.23
   2 -28  -1    0.28    0.15
   2 -28  -1    0.09    0.14
  -2 -28   1    0.12    0.20
  -2 -28   1   -0.26    0.12
   2 -28  -1   -0.11    0.16
  -2  28   1   -0.04    0.43
   2  28  -1    0.21    0.18
  -2  28   1    0.30    0.34
  -2  28   1    0.22    0.47
   2  28  -1    0.20    0.19
   2  28  -1   -0.24    0.29
  -1 -28   1    0.15    0.22
   1 -28  -1    0.27    0.16
   1 -28  -1    0.23    0.20
  -1 -28   1    0.09    0.13
  -1 -28   1    0.20    0.19
   1 -28  -1    0.48    0.17
   1  28  -1    0.35    0.37
  -1  28   1   -0.02    0.26
   1  28  -1    0.16    0.35
   1  28  -1    0.17    0.34
  -1  28   1    0.31    0.42
   0 -28  -1    5.60    0.54
   0 -28   1    5.30    0.50
   0 -28   1    3.64    0.62
   0 -28  -1    4.36    0.59
   0 -28  -1    5.69    0.52
   0 -28   1    6.40    0.58
   0  28   1    6.46    0.88
   0  28  -1    5.97    0.82
   0  28  -1    6.57    0.96
   0  28   1    7.39    1.10
   0  28  -1    6.53    1.05
  -1 -28  -1   -0.12    0.16
  -1 -28  -1    0.18    0.17
  -1 -28  -1    0.00    0.14
   1 -28   1   -0.24    0.11
   1 -28   1    0.05    0.18
  -1  28  -1   -0.07    0.28
   1  28   1    0.20    0.36
   1  28   1    0.35    0.38
  -1  28  -1    0.17    0.44
  -1  28  -1    0.22    0.39
  -1  28  -1   -0.07    0.52
  -2 -28  -1    0.45    0.20
   2 -28   1    0.06    0.20
  -2 -28  -1    0.28    0.21
   2 -28   1    0.37    0.19
  -2  28  -1    0.48    0.42
  -2  28  -1    0.68    0.60
   2  28   1    0.63    0.40
  -2  28  -1    0.19    0.46
   2  28   1    0.65    0.35
  -2  28  -1    1.14    0.49
  -3 -28  -1    1.53    0.36
   3 -28   1    2.03    0.29
  -3 -28  -1    2.14    0.43
   3 -28   1    1.80    0.33
  -3 -28  -1    2.20    0.46
   3 -28   1    1.22    0.37
  -3  28  -1    1.99    0.61
   3  28   1    2.25    0.61
  -3  28  -1    1.10    0.70
  -3  28  -1    2.38    0.69
   3  28   1    2.45    0.38
  -3  28  -1    1.63    0.65
   4 -28   1   -0.19    0.13
   4 -28   1   -0.02    0.22
   4 -28   1   -0.01    0.15
  -4 -28  -1    0.16    0.20
  -4 -28  -1    0.27    0.20
  -4  28  -1   -0.21    0.43
  -4  28  -1   -0.37    0.42
  -4  28  -1   -0.07    0.36
   4  28   1   -0.05    0.17
  -4  28  -1    0.34    0.57
   4  28   1   -0.15    0.31
   4  28   1    0.00    0.18
  -5 -28  -1    0.00    0.23
  -5 -28  -1   -0.01    0.26
   5 -28   1    0.29    0.27
   5 -28   1   -0.09    0.17
   5 -28   1    0.19    0.18
   5  28   1   -0.37    0.30
   5  28   1   -0.07    0.17
  -5  28  -1    0.50    0.61
  -5  28  -1    0.14    0.49
   5  28   1   -0.26    0.16
  -5  28  -1   -0.31    0.42
  -5  28  -1   -0.06    0.52
  -4 -29   1    0.44    0.24
   4 -29  -1   -0.02    0.15
   4 -29  -1    0.11    0.17
  -4 -29   1    0.28    0.24
  -4 -29   1    0.22    0.25
   4 -29  -1    0.01    0.20
  -4  29   1   -0.69    0.38
  -4  29   1    0.48    0.72
   4  29  -1    0.23    0.19
   4  29  -1   -0.18    0.14
   3 -29  -1   -0.18    0.15
   3 -29  -1    0.14    0.15
  -3 -29   1    0.04    0.21
  -3 -29   1    0.10    0.19
  -3 -29   1    0.10    0.22
   3  29  -1    0.04    0.21
  -3  29   1   -0.08    0.35
   3  29  -1   -0.23    0.14
  -3  29   1   -0.47    0.37
   3  29  -1   -0.23    0.31
  -3  29   1   -0.88    0.40
   2 -29  -1    4.63    0.53
  -2 -29   1    5.07    0.65
  -2 -29   1    4.56    0.69
   2 -29  -1    5.41    0.56
   2 -29  -1    4.66    0.63
  -2 -29   1    4.75    0.56
  -2  29   1    7.34    0.97
   2  29  -1    6.35    0.62
  -2  29   1    4.41    1.08
   2  29  -1    5.52    0.85
  -2  29   1    4.43    0.99
  -1 -29   1   -0.04    0.11
  -1 -29   1    0.08    0.24
   1 -29  -1    0.21    0.19
   1 -29  -1   -0.08    0.13
   1 -29  -1    0.16    0.16
  -1 -29   1   -0.06    0.17
   1  29  -1    0.36    0.34
   1  29  -1    0.42    0.42
  -1  29   1   -0.12    0.42
  -1  29   1    0.00    0.25
   0 -29  -1    0.54    0.18
   0 -29  -1    0.35    0.19
   0 -29  -1    0.22    0.19
   0 -29   1    0.38    0.20
   0 -29   1    0.41    0.24
   0  29   1    0.83    0.40
   0  29  -1    0.04    0.37
   0  29  -1    0.59    0.34
   0  29  -1    0.19    0.32
   0  29   1    0.53    0.45
  -1 -29  -1    1.50    0.31
   1 -29   1    1.57    0.42
   1 -29   1    2.70    0.41
  -1 -29  -1    2.25    0.38
  -1 -29  -1    1.91    0.40
   1  29   1    2.65    0.69
   1  29   1    3.78    0.70
  -1  29  -1    3.49    0.66
  -1  29  -1    2.46    0.66
  -1  29  -1    2.43    0.75
  -1  29  -1    4.03    0.96
  -2 -29  -1    2.68    0.44
   2 -29   1    2.06    0.46
   2 -29   1    2.70    0.41
  -2 -29  -1    2.13    0.39
   2  29   1    3.09    0.64
  -2  29  -1    3.95    0.74
  -2  29  -1    2.17    0.77
   2  29   1    2.82    0.71
  -2  29  -1    1.99    0.73
  -2  29  -1    3.78    0.77
  -3 -29  -1    0.09    0.17
   3 -29   1    0.15    0.17
  -3 -29  -1    0.29    0.21
   3 -29   1   -0.30    0.19
  -3  29  -1    0.78    0.62
  -3  29  -1    0.69    0.64
   3  29   1    0.11    0.18
  -3  29  -1   -0.17    0.37
   3  29   1   -0.26    0.36
  -3  29  -1   -0.11    0.40
   4 -29   1    0.10    0.23
  -4 -29  -1    0.06    0.19
   4 -29   1    0.03    0.14
  -4 -29  -1    0.34    0.23
   4 -29   1    0.17    0.18
   4  29   1    0.42    0.21
  -4  29  -1    1.16    0.75
  -4  29  -1    0.23    0.46
  -4  29  -1    0.32    0.50
   4  29   1    0.57    0.38
  -4  29  -1    0.12    0.55
   4 -30  -1    0.22    0.25
  -4 -30   1    0.25    0.21
  -4 -30   1    0.58    0.32
  -4 -30   1    0.90    0.32
   4 -30  -1    0.51    0.23
   4  30  -1    0.57    0.28
  -4  30   1   -0.11    0.56
   4  30  -1    0.04    0.18
  -4  30   1    0.17    0.56
   3 -30  -1   -0.04    0.20
   3 -30  -1    0.06    0.16
   3 -30  -1    0.12    0.14
  -3 -30   1    0.06    0.22
  -3 -30   1    0.45    0.29
  -3 -30   1    0.02    0.16
   3  30  -1    0.92    0.46
  -3  30   1    0.39    0.59
  -3  30   1   -0.25    0.45
   3  30  -1    0.03    0.22
   3  30  -1    0.25    0.21
   2 -30  -1    0.24    0.17
  -2 -30   1    0.36    0.20
   2 -30  -1    0.07    0.19
  -2 -30   1    0.45    0.23
   2 -30  -1    0.03    0.12
  -2 -30   1   -0.31    0.21
   2  30  -1    1.05    0.47
  -2  30   1   -0.12    0.43
  -2  30   1    0.66    0.40
  -2  30   1    0.06    0.52
   1 -30  -1    0.22    0.17
  -1 -30   1   -0.03    0.20
  -1 -30   1    0.09    0.15
   1 -30  -1    0.17    0.20
  -1 -30   1   -0.12    0.18
   1 -30  -1    0.02    0.13
  -1  30   1    0.38    0.34
   1  30  -1   -0.28    0.27
  -1  30   1    0.76    0.54
   0 -30   1    0.15    0.22
   0 -30  -1    0.38    0.17
   0 -30   1    0.22    0.19
   0 -30  -1    0.09    0.20
   0 -30  -1    0.29    0.19
   0  30   1    0.67    0.38
   0  30  -1    0.30    0.43
   0  30  -1   -0.12    0.36
   0  30   1    0.22    0.43
   1 -30   1    0.24    0.22
   1 -30   1    0.00    0.13
  -1 -30  -1    0.53    0.23
  -1 -30  -1    0.34    0.22
  -1 -30  -1    0.27    0.19
  -1  30  -1    0.27    0.41
  -1  30  -1    0.22    0.36
  -1  30  -1   -0.06    0.52
   1  30   1   -0.43    0.32
   1  30   1    0.07    0.40
   2 -30   1    0.48    0.27
  -2 -30  -1    0.66    0.23
   2 -30   1    0.77    0.26
  -2 -30  -1    1.06    0.29
   2  30   1    0.51    0.48
  -2  30  -1    1.46    0.69
  -2  30  -1    0.52    0.56
  -2  30  -1    0.74    0.45
  -2  30  -1    1.70    0.62
   2  30   1    1.08    0.43
  -3 -30  -1    0.33    0.24
  -3 -30  -1   -0.15    0.14
   3 -30   1    0.17    0.25
   3 -30   1    0.18    0.18
  -3  30  -1   -0.23    0.38
  -3  30  -1    0.81    0.61
  -3  30  -1   -0.20    0.38
   3  30   1   -0.24    0.34
  -3  30  -1   -0.24    0.52
   4 -30   1    0.97    0.36
  -4 -30  -1    0.20    0.25
   4 -30   1    0.72    0.26
   4 -30   1    0.75    0.24
  -4 -30  -1    0.63    0.29
  -4  30  -1    1.30    0.66
  -4  30  -1    1.81    0.63
  -4  30  -1    1.99    0.80
   4  30   1    1.55    0.54
  -4  30  -1    1.05    0.59
   4  30   1    1.22    0.31
  -3 -31   1    1.27    0.39
   3 -31  -1    0.92    0.34
   3 -31  -1    0.92    0.26
   3 -31  -1    1.40    0.29
  -3 -31   1    1.04    0.33
  -3 -31   1    1.34    0.32
   3  31  -1    1.33    0.31
  -3  31   1    1.54    0.77
  -3  31   1    0.97    0.68
   3  31  -1    1.45    0.54
   2 -31  -1    0.27    0.16
   2 -31  -1    0.33    0.24
  -2 -31   1   -0.14    0.19
   2 -31  -1    0.22    0.17
  -2 -31   1   -0.06    0.25
  -2 -31   1   -0.10    0.15
   2  31  -1    0.26    0.36
  -2  31   1   -0.21    0.50
  -2  31   1    0.97    0.45
  -2  31   1    0.21    0.53
   1 -31  -1    0.67    0.29
   1 -31  -1    0.85    0.25
   1 -31  -1    0.67    0.23
  -1 -31   1    1.63    0.36
  -1 -31   1    0.53    0.30
   1  31  -1    0.63    0.45
  -1  31   1    1.57    0.53
  -1  31   1    1.17    0.62
   0 -31  -1   -0.01    0.20
   0 -31  -1   -0.05    0.15
   0 -31   1    0.43    0.27
   0 -31  -1   -0.06    0.16
   0 -31   1    0.19    0.20
   0  31  -1    0.29    0.48
   0  31   1    0.39    0.44
   0  31   1    0.86    0.40
   0  31  -1    0.16    0.39
  -1 -31  -1    1.21    0.33
   1 -31   1    1.03    0.30
  -1 -31  -1    1.34    0.33
   1 -31   1    0.85    0.34
  -1 -31  -1    1.36    0.29
   1  31   1    1.32    0.61
  -1  31  -1    1.76    0.70
   1  31   1    1.11    0.44
  -1  31  -1    1.36    0.55
   2 -31   1    0.63    0.25
  -2 -31  -1    0.75    0.24
   2 -31   1    0.75    0.34
  -2 -31  -1    0.47    0.31
  -2  31  -1    0.39    0.47
   2  31   1    0.62    0.40
  -2  31  -1    0.09    0.55
  -2  31  -1    0.82    0.48
   2  31   1    1.22    0.58
  -2  31  -1    1.13    0.66
   3 -31   1    0.53    0.30
   3 -31   1    0.44    0.23
  -3 -31  -1    0.31    0.21
  -3 -31  -1    0.33    0.25
  -3  31  -1    0.22    0.63
  -3  31  -1    0.25    0.58
  -3  31  -1    0.60    0.50
  -3  31  -1    1.66    0.60
   3  31   1    0.54    0.47
  -3 -32   1    1.27    0.39
   3 -32  -1    1.85    0.34
   3 -32  -1    1.30    0.33
   3 -32  -1    1.55    0.41
  -3 -32   1    1.36    0.34
  -3 -32   1    1.67    0.39
   3  32  -1    2.43    0.68
  -3  32   1    1.11    0.70
  -3  32   1    1.07    0.76
  -2 -32   1    0.16    0.20
   2 -32  -1    0.49    0.19
  -2 -32   1    0.14    0.25
   2 -32  -1    0.47    0.21
   2 -32  -1    0.26    0.26
  -2  32   1   -0.38    0.42
   2  32  -1    0.18    0.34
  -2  32   1    0.73    0.43
   1 -32  -1    0.47    0.19
   1 -32  -1   -0.10    0.17
  -1 -32   1    0.28    0.23
   1 -32  -1    0.21    0.20
  -1 -32   1    0.12    0.26
   1  32  -1    0.70    0.43
  -1  32   1   -0.24    0.34
  -1  32   1   -0.52    0.38
   0 -32   1    0.63    0.26
   0 -32  -1    0.15    0.20
   0 -32   1    0.15    0.24
   0 -32  -1    0.59    0.22
   0 -32  -1    0.18    0.20
   0  32   1    0.75    0.46
   0  32   1    1.31    0.64
   0  32  -1    0.86    0.49
  -1 -32  -1    0.82    0.28
   1 -32   1    0.70    0.25
   1 -32   1    0.66    0.30
  -1 -32  -1    0.68    0.23
  -1 -32  -1    0.25    0.23
   1  32   1    0.55    0.40
  -1  32  -1    0.43    0.52
  -1  32  -1    1.06    0.55
   1  32   1    0.55    0.48
   2 -32   1   -0.13    0.18
  -2 -32  -1    0.14    0.19
   2 -32   1    0.64    0.30
  -2  32  -1    0.13    0.46
  -2  32  -1   -0.46    0.47
   2  32   1    0.19    0.46
  -2  32  -1   -0.60    0.41
   2  32   1   -0.28    0.31
  -3 -32  -1    4.21    0.61
   3 -32   1    2.70    0.47
  -3  32  -1    3.13    0.97
  -3  32  -1    4.73    0.92
  -2 -33   1    0.17    0.26
   2 -33  -1    0.33    0.25
   2 -33  -1    0.07    0.18
   2 -33  -1   -0.03    0.17
   2  33  -1   -0.53    0.36
  -2  33   1    0.18    0.38
  -2  33   1    0.67    0.57
   1 -33  -1   -0.22    0.16
   1 -33  -1   -0.17    0.16
   1 -33  -1   -0.22    0.13
  -1 -33   1   -0.20    0.19
  -1 -33   1   -0.27    0.22
  -1  33   1   -0.36    0.46
   1  33  -1    0.01    0.35
  -1  33   1    0.00    0.37
   0 -33  -1   -0.07    0.17
   0 -33   1   -0.10    0.25
   0 -33  -1    0.26    0.22
   0 -33   1   -0.01    0.19
   0 -33  -1   -0.39    0.12
   0  33  -1   -0.10    0.33
   0  33   1   -0.68    0.35
   0  33   1   -0.07    0.30
  -1 -33  -1    0.47    0.28
  -1 -33  -1    0.12    0.24
  -1 -33  -1    0.70    0.25
   1 -33   1    0.57    0.33
   1 -33   1    0.26    0.22
   1  33   1    0.52    0.55
   1  33   1    0.56    0.38
  -1  33  -1    0.58    0.57
  -1  33  -1    0.30    0.45
  -2 -33  -1    0.09    0.23
   2 -33   1    0.25    0.22
   2 -33   1    0.36    0.33
  -2  33  -1    0.69    0.64
  -2  33  -1    0.31    0.65
   2  33   1    0.10    0.47
   2  33   1    0.40    0.40
  -2  33  -1    0.77    0.51
   0 -34  -1    0.24    0.26
   0 -34   1    0.17    0.21
   0 -34  -1    0.21    0.24
   0 -34   1   -0.07    0.23
   0  34  -1    0.83    0.49
   0  34   1    0.57    0.49
  -9   0   2    3.94    0.74
   9   0  -2    3.28    0.42
  -9   0   2    3.42    0.70
   9   0  -2    4.13    0.51
  -9   0   2    2.81    0.69
  -8   0   2    1.45    0.45
   8   0  -2    1.99    0.35
   8   0  -2    2.02    0.29
  -8   0   2    1.16    0.40
  -8   0   2    1.41    0.48
   7   0  -2    0.22    0.12
  -7   0   2    0.25    0.29
   7   0  -2    0.45    0.17
   7   0  -2    0.28    0.17
   7   0  -2    0.27    0.11
  -7   0   2    0.32    0.30
  -7   0   2    0.54    0.28
  -6   0   2    6.32    0.58
  -6   0   2    6.27    0.74
  -6   0   2    5.42    0.68
   6   0  -2    6.66    0.57
  -6   0   2    5.78    0.69
   6   0  -2    6.82    0.53
   6   0  -2    6.34    0.49
   6   0  -2    6.52    0.46
   6   0  -2    6.69    0.50
   5   0  -2   20.09    1.13
   5   0  -2   17.36    1.17
  -5   0   2   16.79    1.26
  -5   0   2   17.38    1.23
   5   0  -2   18.77    1.15
   5   0  -2   16.88    1.16
   5   0  -2   17.45    1.15
  -5   0   2   16.62    1.30
  -5   0   2   19.08    1.33
   5   0  -2   18.84    1.22
   4   0  -2  223.08   12.68
   4   0  -2  216.73   12.62
  -4   0   2  215.73   12.70
  -4   0   2  213.68   12.74
   4   0  -2  217.69   12.64
  -4   0   2  219.95   12.76
  -4   0   2  211.11   12.69
  -4   0   2  215.33   12.61
   4   0  -2  225.38   12.60
   4   0  -2  184.92   12.63
   3   0  -2   16.23    1.00
  -3   0   2   15.91    0.99
   3   0  -2   16.38    1.06
  -3   0   2   14.99    1.06
  -3   0   2   17.84    1.10
  -3   0   2   15.77    1.05
   3   0  -2   14.87    1.00
   3   0  -2   16.90    1.03
  -3   0   2   16.26    1.11
  -2   0   2    4.06    0.37
   2   0  -2    4.50    0.37
   2   0  -2    4.72    0.36
   2   0  -2    4.21    0.33
   2   0  -2    3.98    0.33
  -2   0   2    4.97    0.36
  -2   0   2    5.43    0.42
  -2   0   2    4.39    0.38
   1   0  -2   56.76    3.49
  -1   0   2   58.44    3.51
  -1   0   2   61.02    3.50
  -1   0   2   53.34    3.49
  -1   0   2   57.84    3.52
  -1   0   2   58.82    3.50
   1   0  -2   59.07    3.51
  -1   0   2   62.53    3.54
   1   0  -2   61.60    3.47
   1   0  -2   60.49    3.50
   1   0  -2   56.19    3.49
   0   0   2   24.38    1.51
   0   0  -2   25.32    1.49
   0   0   2   26.07    1.53
   0   0  -2   23.71    1.52
   0   0  -2   24.13    1.52
   0   0  -2   24.76    1.51
   0   0   2   25.39    1.53
   0   0  -2   25.35    1.53
   0   0   2   24.63    1.54
  -1   0  -2  231.99   13.55
  -1   0  -2  246.87   13.52
  -1   0  -2  233.74   13.53
   1   0   2  211.27   13.53
   1   0   2  238.48   13.54
   1   0   2  230.28   13.57
  -1   0  -2  234.48   13.50
  -1   0  -2  229.17   13.54
   1   0   2  218.39   13.56
   1   0   2  234.70   13.55
   1   0   2  221.40   13.53
   2   0   2   50.98    3.01
  -2   0  -2   48.62    2.99
   2   0   2   55.37    2.97
  -2   0  -2   50.79    3.04
   2   0   2   47.17    3.02
  -2   0  -2   49.09    3.03
   2   0   2   49.09    3.01
   2   0   2   47.52    3.01
  -2   0  -2   51.15    3.02
   2   0   2   50.42    3.02
  -3   0  -2  148.75    9.19
   3   0   2  147.29    9.18
   3   0   2  176.49    9.15
   3   0   2  158.93    9.20
   3   0   2  148.59    9.17
  -3   0  -2  158.24    9.23
   3   0   2  156.66    9.18
   3   0   2  145.46    9.17
  -3   0  -2  155.66    9.23
  -3   0  -2  156.74    9.23
  -4   0  -2    5.25    0.50
   4   0   2    6.36    0.48
  -4   0  -2    6.11    0.55
   4   0   2    5.26    0.45
  -4   0  -2    6.13    0.51
   4   0   2    5.47    0.44
   4   0   2    6.81    0.47
  -4   0  -2    6.43    0.53
  -5   0  -2   20.17    1.48
   5   0   2   21.13    1.37
   5   0   2   20.52    1.39
  -5   0  -2   21.90    1.47
  -5   0  -2   20.77    1.45
   5   0   2   20.84    1.39
  -5   0  -2   22.91    1.52
   5   0   2   21.87    1.38
  -6   0  -2    4.47    0.56
  -6   0  -2    5.20    0.62
   6   0   2    5.19    0.46
  -6   0  -2    4.71    0.63
   6   0   2    4.85    0.50
   6   0   2    4.30    0.42
  -6   0  -2    5.27    0.59
   6   0   2    4.07    0.46
   6   0   2    6.97    0.50
   7   0   2    0.28    0.15
   7   0   2    0.30    0.15
  -7   0  -2    0.07    0.18
  -7   0  -2   -0.05    0.17
   7   0   2    0.25    0.16
  -7   0  -2    0.04    0.27
   7   0   2    0.16    0.18
  -7   0  -2    0.46    0.26
  -8   0  -2    0.53    0.32
   8   0   2    0.23    0.17
  -8   0  -2    0.42    0.23
  -8   0  -2   -0.22    0.23
  -8   0  -2    0.30    0.35
   9  -1  -2    0.24    0.20
   9  -1  -2    0.29    0.18
  -9  -1   2    0.34    0.37
  -9  -1   2   -0.07    0.35
  -9  -1   2   -0.13    0.30
  -9   1   2    0.29    0.40
  -9   1   2   -0.37    0.29
   9   1  -2    0.40    0.20
  -9   1   2    0.40    0.36
   9   1  -2    0.44    0.18
   8  -1  -2    0.05    0.12
   8  -1  -2   -0.07    0.15
  -8  -1   2   -0.06    0.27
  -8  -1   2   -0.77    0.21
  -8  -1   2    0.10    0.28
   8  -1  -2   -0.09    0.11
   8   1  -2    0.01    0.13
  -8   1   2   -0.18    0.26
  -8   1   2   -0.34    0.22
  -8   1   2    0.21    0.32
   8   1  -2    0.12    0.16
  -7  -1   2   -0.14    0.15
   7  -1  -2    0.06    0.09
   7  -1  -2    0.12    0.15
  -7  -1   2   -0.14    0.22
   7  -1  -2    0.05    0.10
  -7  -1   2    0.22    0.25
   7   1  -2    0.08    0.14
  -7   1   2    0.14    0.27
   7   1  -2    0.11    0.09
  -7   1   2   -0.29    0.16
   7   1  -2    0.07    0.10
   7   1  -2    0.05    0.14
  -7   1   2    0.20    0.24
  -6  -1   2    0.06    0.16
  -6  -1   2   -0.09    0.21
  -6  -1   2   -0.33    0.12
  -6  -1   2   -0.11    0.20
   6  -1  -2   -0.08    0.06
   6  -1  -2   -0.02    0.12
   6  -1  -2    0.13    0.12
   6  -1  -2    0.09    0.10
   6  -1  -2    0.13    0.11
  -6   1   2   -0.09    0.14
   6   1  -2   -0.01    0.08
   6   1  -2    0.13    0.11
   6   1  -2    0.05    0.11
   6   1  -2    0.13    0.07
   6   1  -2   -0.13    0.11
  -6   1   2    0.16    0.23
  -6   1   2    0.52    0.26
  -6   1   2    0.00    0.22
   5  -1  -2   15.05    1.01
  -5  -1   2   14.69    1.05
   5  -1  -2   13.51    0.95
  -5  -1   2   12.75    1.08
   5  -1  -2   13.63    0.93
  -5  -1   2   13.29    1.01
  -5  -1   2   14.86    0.96
  -5  -1   2   12.91    1.08
   5  -1  -2   14.93    0.96
   5  -1  -2   15.85    0.94
   5  -1  -2   15.22    0.92
   5   1  -2   15.24    0.91
   5   1  -2   14.36    1.01
  -5   1   2   14.14    1.06
  -5   1   2   14.11    1.02
   5   1  -2   14.54    0.94
  -5   1   2   12.54    1.10
   5   1  -2   15.93    0.98
   5   1  -2   12.24    0.94
   5   1  -2   16.25    0.95
   4  -1  -2    0.13    0.05
  -4  -1   2   -0.04    0.14
  -4  -1   2   -0.17    0.10
   4  -1  -2    0.03    0.08
  -4  -1   2    0.15    0.12
   4  -1  -2    0.24    0.11
  -4  -1   2    0.02    0.08
   4  -1  -2    0.00    0.06
   4  -1  -2   -0.01    0.08
  -4  -1   2   -0.15    0.09
  -4   1   2    0.01    0.14
   4   1  -2   -0.14    0.10
   4   1  -2    0.16    0.06
   4   1  -2    0.23    0.08
  -4   1   2   -0.03    0.11
  -4   1   2   -0.10    0.07
   4   1  -2    0.04    0.08
  -4   1   2    0.02    0.13
   4   1  -2    0.06    0.08
  -4   1   2   -0.16    0.12
   3  -1  -2    0.78    0.11
  -3  -1   2    0.69    0.17
   3  -1  -2    0.74    0.14
  -3  -1   2    0.99    0.16
   3  -1  -2    0.87    0.14
   3  -1  -2    0.88    0.16
  -3  -1   2    0.87    0.19
   3  -1  -2    0.66    0.11
   3   1  -2    0.73    0.10
  -3   1   2    0.67    0.16
   3   1  -2    1.04    0.17
   3   1  -2    1.09    0.18
  -3   1   2    0.75    0.20
  -3   1   2    0.96    0.11
  -3   1   2    1.25    0.21
   3   1  -2    1.06    0.13
  -3   1   2    0.71    0.15
  -2  -1   2  169.78   10.06
   2  -1  -2  170.14   10.04
   2  -1  -2  166.26   10.01
  -2  -1   2  174.12   10.02
   2  -1  -2  159.26   10.01
  -2  -1   2  176.81   10.08
  -2  -1   2  178.06   10.02
   2  -1  -2  170.60   10.03
  -2  -1   2  166.29   10.06
  -2   1   2  171.97   10.10
  -2   1   2  173.15   10.06
   2   1  -2  183.76   10.00
   2   1  -2  166.16   10.01
   2   1  -2  167.08   10.02
  -2   1   2  159.66   10.06
   2   1  -2  167.54   10.04
  -2   1   2  171.48   10.06
  -1  -1   2   36.50    2.16
  -1  -1   2   34.69    2.17
  -1  -1   2   35.41    2.14
   1  -1  -2   31.95    2.13
   1  -1  -2   38.21    2.10
   1  -1  -2   35.82    2.14
   1  -1  -2   35.51    2.15
  -1  -1   2   37.16    2.15
  -1  -1   2   34.93    2.13
   1  -1  -2   34.68    2.13
   1   1  -2   35.43    2.14
  -1   1   2   36.33    2.20
   1   1  -2   37.58    2.13
  -1   1   2   34.78    2.17
  -1   1   2   36.26    2.14
  -1   1   2   35.36    2.15
   1   1  -2   34.17    2.14
   1   1  -2   36.30    2.17
  -1   1   2   34.56    2.17
  -1   1   2   33.37    2.16
   1   1  -2   35.52    2.15
   0  -1   2  101.11    5.93
   0  -1   2   99.01    5.93
   0  -1   2   92.03    5.96
   0  -1  -2  100.17    5.91
   0  -1   2   98.41    5.91
   0  -1  -2  101.43    5.89
   0  -1  -2  103.13    5.94
   0  -1   2  103.62    5.91
   0  -1  -2   98.01    5.92
   0  -1   2   91.57    5.92
   0  -1   2  100.25    5.89
   0  -1  -2  103.17    5.92
   0   1   2  102.90    5.93
   0   1   2  101.20    5.91
   0   1  -2  100.13    5.91
   0   1  -2  104.08    5.88
   0   1  -2  100.09    5.93
   0   1  -2   99.59    5.94
   0   1   2   99.67    5.94
   0   1  -2   98.64    5.92
   0   1   2  103.53    5.94
   1  -1   2  232.25   13.74
  -1  -1  -2  234.48   13.75
  -1  -1  -2  236.76   13.73
  -1  -1  -2  227.01   13.74
   1  -1   2  227.18   13.73
   1  -1   2  223.68   13.76
   1  -1   2  239.62   13.73
   1  -1   2  238.47   13.70
  -1  -1  -2  249.00   13.70
   1  -1   2  219.54   13.73
  -1  -1  -2  240.22   13.70
   1   1   2  233.10   13.74
  -1   1  -2  236.10   13.69
  -1   1  -2  230.25   13.73
   1   1   2  221.08   13.73
   1   1   2  236.22   13.78
  -1   1  -2  249.20   13.75
  -1   1  -2  229.93   13.74
  -1   1  -2  232.51   13.74
   1   1   2  233.23   13.74
   2  -1   2   26.42    1.78
   2  -1   2   29.57    1.80
   2  -1   2   32.49    1.75
  -2  -1  -2   28.34    1.77
  -2  -1  -2   28.76    1.81
   2  -1   2   29.52    1.79
   2  -1   2   29.39    1.76
  -2  -1  -2   28.97    1.81
  -2  -1  -2   29.91    1.79
   2  -1   2   27.89    1.80
   2   1   2   32.76    1.74
   2   1   2   26.62    1.78
  -2   1  -2   29.45    1.81
   2   1   2   25.78    1.78
   2   1   2   29.00    1.80
  -2   1  -2   28.96    1.77
  -2   1  -2   29.18    1.81
  -2   1  -2   30.12    1.82
   2   1   2   28.01    1.78
   2   1   2   30.69    1.80
  -3  -1  -2   25.42    1.56
   3  -1   2   25.83    1.53
   3  -1   2   22.75    1.52
   3  -1   2   23.49    1.51
  -3  -1  -2   23.83    1.57
   3  -1   2   22.60    1.52
   3  -1   2   27.83    1.49
  -3  -1  -2   23.35    1.53
  -3  -1  -2   25.00    1.57
   3  -1   2   26.02    1.54
  -3   1  -2   24.24    1.57
   3   1   2   22.52    1.50
  -3   1  -2   24.24    1.58
   3   1   2   23.32    1.52
   3   1   2   24.90    1.53
  -3   1  -2   24.40    1.57
  -3   1  -2   24.21    1.54
   3   1   2   23.95    1.51
   3   1   2   25.44    1.52
   4  -1   2    0.46    0.11
  -4  -1  -2   -0.01    0.11
   4  -1   2    0.12    0.10
   4  -1   2    0.30    0.12
   4  -1   2    0.10    0.08
  -4  -1  -2    0.13    0.12
  -4  -1  -2    0.18    0.14
  -4  -1  -2    0.17    0.13
   4  -1   2    0.27    0.11
   4  -1   2    0.19    0.11
  -4   1  -2    0.53    0.16
   4   1   2    0.28    0.13
  -4   1  -2    0.24    0.17
   4   1   2    0.52    0.12
  -4   1  -2    0.24    0.15
   4   1   2    0.25    0.10
  -4   1  -2    0.22    0.13
   4   1   2    0.29    0.11
   4   1   2    0.17    0.10
   5  -1   2   17.77    1.25
   5  -1   2   19.21    1.26
  -5  -1  -2   20.42    1.36
   5  -1   2   19.34    1.28
   5  -1   2   19.36    1.28
  -5  -1  -2   18.56    1.35
  -5  -1  -2   19.75    1.35
  -5  -1  -2   19.96    1.38
  -5   1  -2   18.38    1.32
  -5   1  -2   19.77    1.38
   5   1   2   18.96    1.25
   5   1   2   20.44    1.26
  -5   1  -2   19.97    1.41
  -5   1  -2   19.46    1.34
   5   1   2   20.08    1.28
   5   1   2   18.11    1.27
   6  -1   2    0.10    0.12
  -6  -1  -2    0.02    0.16
   6  -1   2    0.13    0.14
  -6  -1  -2    0.06    0.18
   6  -1   2    0.01    0.10
   6  -1   2    0.20    0.14
  -6  -1  -2   -0.10    0.16
   6  -1   2    0.29    0.14
  -6  -1  -2    0.24    0.23
  -6   1  -2    0.06    0.21
   6   1   2   -0.11    0.09
  -6   1  -2    0.06    0.18
  -6   1  -2   -0.09    0.15
   6   1   2    0.11    0.14
  -6   1  -2    0.00    0.19
   6   1   2    0.06    0.12
   6   1   2    0.10    0.13
   7  -1   2    1.05    0.25
  -7  -1  -2    0.85    0.31
   7  -1   2    1.54    0.26
  -7  -1  -2    1.14    0.29
   7  -1   2    1.00    0.26
   7  -1   2    0.82    0.21
  -7  -1  -2    1.08    0.34
  -7  -1  -2    1.27    0.39
  -7   1  -2    1.67    0.37
   7   1   2    0.97    0.25
   7   1   2    0.98    0.25
  -7   1  -2    1.33    0.41
   7   1   2    1.09    0.24
  -7   1  -2    0.77    0.26
  -7   1  -2    1.22    0.35
  -8  -1  -2    1.46    0.42
  -8  -1  -2    1.02    0.42
  -8  -1  -2    1.36    0.42
  -8  -1  -2    0.52    0.25
   8  -1   2    1.10    0.25
   8   1   2    1.22    0.26
  -8   1  -2    0.09    0.46
  -8   1  -2    1.23    0.46
  -8   1  -2    1.72    0.37
  -8   1  -2    1.52    0.47
   8   1   2    1.49    0.33
  -9  -2   2    0.11    0.32
  -9  -2   2   -0.38    0.25
   9  -2  -2   -0.12    0.16
   9  -2  -2   -0.01    0.16
  -9  -2   2    0.77    0.40
  -9   2   2   -0.42    0.28
   9   2  -2    0.07    0.14
  -9   2   2    0.23    0.38
  -9   2   2    0.63    0.42
   9   2  -2    0.04    0.18
   8  -2  -2    0.08    0.17
   8  -2  -2   -0.03    0.10
   8  -2  -2    0.05    0.13
  -8  -2   2    0.39    0.30
  -8  -2   2    0.42    0.30
  -8  -2   2   -0.26    0.22
  -8   2   2   -0.07    0.25
   8   2  -2   -0.02    0.12
   8   2  -2    0.13    0.18
  -8   2   2   -0.27    0.28
  -8   2   2    0.46    0.34
   8   2  -2    0.48    0.21
  -7  -2   2    1.79    0.40
  -7  -2   2    1.30    0.38
   7  -2  -2    1.94    0.32
   7  -2  -2    1.74    0.23
  -7  -2   2    1.46    0.40
   7  -2  -2    1.66    0.24
  -7   2   2    1.68    0.44
   7   2  -2    1.55    0.21
   7   2  -2    1.67    0.25
  -7   2   2    1.58    0.45
   7   2  -2    1.90    0.29
  -7   2   2    1.87    0.44
   7   2  -2    1.35    0.29
   7   2  -2    2.05    0.31
  -6  -2   2   21.05    1.62
   6  -2  -2   22.06    1.45
   6  -2  -2   22.70    1.43
   6  -2  -2   23.55    1.41
   6  -2  -2   21.99    1.50
  -6  -2   2   19.97    1.51
  -6  -2   2   21.85    1.56
   6   2  -2   22.72    1.45
   6   2  -2   23.72    1.44
  -6   2   2   24.41    1.67
  -6   2   2   21.73    1.61
  -6   2   2   21.08    1.65
   6   2  -2   22.32    1.47
   6   2  -2   23.37    1.39
   6   2  -2   23.60    1.52
  -6   2   2   21.33    1.52
   5  -2  -2    1.43    0.25
  -5  -2   2    1.51    0.33
   5  -2  -2    1.97    0.22
   5  -2  -2    1.75    0.22
   5  -2  -2    1.86    0.24
   5  -2  -2    2.17    0.21
  -5  -2   2    2.56    0.35
  -5  -2   2    1.95    0.38
   5  -2  -2    1.76    0.23
  -5  -2   2    2.00    0.26
   5   2  -2    2.32    0.29
  -5   2   2    1.89    0.36
  -5   2   2    1.99    0.38
   5   2  -2    2.38    0.19
  -5   2   2    1.62    0.35
   5   2  -2    1.40    0.24
  -5   2   2    1.46    0.28
   5   2  -2    1.99    0.30
   5   2  -2    1.97    0.24
   4  -2  -2    1.05    0.19
   4  -2  -2    1.43    0.18
  -4  -2   2    1.04    0.25
   4  -2  -2    1.19    0.14
   4  -2  -2    1.02    0.14
  -4  -2   2    0.86    0.15
  -4  -2   2    1.62    0.28
  -4  -2   2    1.39    0.22
   4  -2  -2    0.78    0.16
   4   2  -2    1.30    0.19
   4   2  -2    1.17    0.19
   4   2  -2    1.11    0.13
  -4   2   2    0.89    0.24
   4   2  -2    0.95    0.14
   4   2  -2    0.93    0.20
  -4   2   2    0.76    0.19
  -4   2   2    1.09    0.26
  -4   2   2    0.96    0.22
   3  -2  -2    9.83    0.59
   3  -2  -2    7.64    0.61
  -3  -2   2    8.76    0.67
   3  -2  -2    9.41    0.63
  -3  -2   2    8.80    0.61
   3  -2  -2    9.47    0.59
   3  -2  -2    8.81    0.57
   3   2  -2    9.10    0.59
  -3   2   2    8.42    0.66
  -3   2   2    8.44    0.55
   3   2  -2    8.80    0.62
   3   2  -2    8.90    0.64
  -3   2   2    8.90    0.71
  -3   2   2    8.57    0.67
  -3   2   2    8.72    0.64
   3   2  -2    8.55    0.57
   2  -2  -2   22.79    1.49
   2  -2  -2   24.43    1.52
  -2  -2   2   25.09    1.55
   2  -2  -2   23.65    1.50
  -2  -2   2   26.21    1.56
  -2  -2   2   25.89    1.50
  -2  -2   2   24.51    1.50
   2  -2  -2   25.06    1.51
   2  -2  -2   20.33    1.52
   2   2  -2   24.77    1.55
   2   2  -2   24.46    1.50
  -2   2   2   25.31    1.58
   2   2  -2   23.63    1.50
  -2   2   2   26.08    1.55
  -2   2   2   24.04    1.55
  -2   2   2   24.67    1.60
   2   2  -2   27.15    1.51
   2   2  -2   26.04    1.54
   1  -2  -2   11.55    0.73
  -1  -2   2   11.26    0.74
  -1  -2   2   12.19    0.74
  -1  -2   2   10.21    0.77
   1  -2  -2   12.40    0.69
  -1  -2   2   11.33    0.73
   1  -2  -2   10.37    0.72
   1  -2  -2   11.68    0.72
   1  -2  -2   11.22    0.72
   1   2  -2   11.17    0.74
  -1   2   2   11.47    0.79
   1   2  -2   11.26    0.73
   1   2  -2   10.87    0.72
  -1   2   2   11.64    0.72
   1   2  -2   10.89    0.72
  -1   2   2   10.89    0.78
  -1   2   2   11.14    0.76
   1   2  -2   11.15    0.77
  -1   2   2   11.70    0.74
  -1   2   2   11.71    0.81
   0  -2   2  522.66   30.26
   0  -2   2  483.59   30.24
   0  -2   2  516.89   30.20
   0  -2   2  514.26   30.20
   0  -2   2  517.73   30.19
   0  -2  -2  507.24   30.27
   0  -2  -2  524.87   30.24
   0  -2  -2  527.01   30.23
   0   2  -2  509.28   30.20
   0   2   2  515.34   30.23
   0   2  -2  496.34   30.23
   0   2   2  511.13   30.20
   0   2  -2  506.10   30.25
   0   2   2  510.18   30.20
   0   2   2  520.20   30.22
   0   2  -2  526.60   30.23
   0   2  -2  544.23   30.21
   1  -2   2   77.12    4.61
  -1  -2  -2   76.87    4.57
  -1  -2  -2   76.00    4.60
   1  -2   2   78.25    4.58
  -1  -2  -2   78.97    4.61
   1  -2   2   74.87    4.63
   1  -2   2   73.66    4.60
   1  -2   2   74.26    4.59
   1  -2   2   80.34    4.57
   1   2   2   76.07    4.59
  -1   2  -2   74.59    4.61
  -1   2  -2   78.91    4.55
  -1   2  -2   77.05    4.63
  -1   2  -2   78.07    4.61
   1   2   2   77.42    4.61
   1   2   2   81.09    4.66
   1   2   2   80.69    4.62
  -1   2  -2   77.25    4.59
  -2  -2  -2   29.63    1.94
  -2  -2  -2   30.39    1.94
   2  -2   2   30.45    1.94
  -2  -2  -2   31.86    1.90
   2  -2   2   34.41    1.89
   2  -2   2   29.65    1.91
   2  -2   2   32.36    1.88
   2  -2   2   32.16    1.92
   2  -2   2   30.93    1.93
  -2  -2  -2   29.93    1.90
  -2   2  -2   32.74    1.95
  -2   2  -2   31.22    1.94
   2   2   2   31.95    1.99
   2   2   2   28.44    1.91
   2   2   2   31.69    1.95
  -2   2  -2   30.93    1.96
   2   2   2   31.67    1.91
   2   2   2   29.58    1.90
  -2   2  -2   30.30    1.93
   2   2   2   31.09    1.93
  -2   2  -2   32.25    1.90
   2   2   2   34.62    1.86
  -3  -2  -2    6.67    0.51
   3  -2   2    6.53    0.49
   3  -2   2    6.76    0.45
   3  -2   2    5.96    0.47
   3  -2   2    6.65    0.48
  -3  -2  -2    6.18    0.52
  -3  -2  -2    7.11    0.53
   3  -2   2    6.79    0.50
  -3  -2  -2    6.16    0.48
   3  -2   2    6.60    0.48
  -3   2  -2    5.96    0.54
   3   2   2    6.54    0.49
  -3   2  -2    7.08    0.53
  -3   2  -2    6.09    0.53
   3   2   2    8.24    0.45
   3   2   2    6.51    0.47
   3   2   2    5.77    0.47
  -3   2  -2    6.08    0.49
  -4  -2  -2    0.26    0.14
   4  -2   2    0.34    0.11
   4  -2   2    0.21    0.10
   4  -2   2    0.39    0.12
   4  -2   2    0.50    0.13
  -4  -2  -2    0.19    0.14
   4  -2   2    0.37    0.12
  -4  -2  -2    0.42    0.16
  -4  -2  -2    0.21    0.14
   4  -2   2    0.41    0.13
  -4   2  -2    0.38    0.14
   4   2   2    0.51    0.12
   4   2   2    0.16    0.10
   4   2   2    0.40    0.11
   4   2   2    0.27    0.12
  -4   2  -2    0.09    0.13
  -4   2  -2    0.40    0.19
   4   2   2    0.26    0.10
  -4   2  -2    0.42    0.16
   5  -2   2    0.23    0.12
  -5  -2  -2    0.00    0.16
   5  -2   2    0.32    0.13
  -5  -2  -2    0.26    0.16
   5  -2   2    0.39    0.14
   5  -2   2    0.11    0.11
   5  -2   2    0.20    0.11
  -5  -2  -2    0.40    0.18
  -5  -2  -2    0.03    0.18
   5   2   2    0.02    0.10
  -5   2  -2   -0.25    0.11
  -5   2  -2    0.01    0.14
  -5   2  -2    0.32    0.22
   5   2   2    0.42    0.13
   5   2   2    0.08    0.12
  -5   2  -2   -0.10    0.16
   5   2   2   -0.08    0.08
   5   2   2    0.25    0.12
   6  -2   2    5.90    0.53
  -6  -2  -2    6.00    0.68
  -6  -2  -2    6.24    0.69
   6  -2   2    6.34    0.51
   6  -2   2    5.48    0.49
  -6  -2  -2    6.57    0.72
   6  -2   2    6.35    0.54
  -6  -2  -2    5.73    0.64
  -6   2  -2    7.21    0.64
   6   2   2    5.92    0.50
   6   2   2    6.43    0.54
  -6   2  -2    6.31    0.66
   6   2   2    5.80    0.51
  -6   2  -2    6.13    0.75
  -6   2  -2    5.65    0.68
   6   2   2    6.01    0.50
  -7  -2  -2    3.55    0.57
   7  -2   2    2.78    0.37
   7  -2   2    3.49    0.45
  -7  -2  -2    4.30    0.55
  -7  -2  -2    4.09    0.57
   7  -2   2    2.69    0.38
   7  -2   2    3.39    0.44
  -7  -2  -2    3.40    0.53
  -7   2  -2    3.96    0.56
   7   2   2    2.73    0.38
  -7   2  -2    2.73    0.45
  -7   2  -2    3.57    0.60
   7   2   2    3.84    0.47
  -7   2  -2    3.33    0.56
  -8  -2  -2    0.26    0.29
  -8  -2  -2    0.15    0.21
  -8  -2  -2    0.31    0.33
  -8  -2  -2    0.33    0.30
   8  -2   2    0.14    0.18
   8  -2   2    0.17    0.18
  -8   2  -2   -0.19    0.31
  -8   2  -2    0.36    0.25
   8   2   2    0.25    0.17
   8   2   2    0.30    0.22
  -8   2  -2   -0.27    0.20
  -9  -3   2   -0.16    0.30
  -9  -3   2   -0.05    0.30
   9  -3  -2   -0.02    0.17
   9  -3  -2   -0.03    0.13
   9   3  -2   -0.14    0.11
   9   3  -2   -0.18    0.18
  -9   3   2    0.54    0.42
  -9   3   2   -0.34    0.34
  -9   3   2    0.14    0.36
  -8  -3   2    0.22    0.27
  -8  -3   2   -0.16    0.26
   8  -3  -2    0.09    0.14
   8  -3  -2    0.10    0.16
   8  -3  -2    0.23    0.13
  -8  -3   2    0.06    0.25
   8   3  -2    0.25    0.20
  -8   3   2    0.25    0.36
  -8   3   2    0.08    0.34
   8   3  -2    0.29    0.15
   8   3  -2    0.04    0.16
  -8   3   2    0.10    0.32
  -7  -3   2    3.13    0.55
   7  -3  -2    3.27    0.33
   7  -3  -2    3.73    0.37
  -7  -3   2    3.58    0.61
   7  -3  -2    3.83    0.46
  -7  -3   2    3.11    0.49
   7   3  -2    2.93    0.42
   7   3  -2    3.05    0.35
   7   3  -2    3.57    0.40
   7   3  -2    4.10    0.45
  -7   3   2    3.89    0.65
  -7   3   2    2.44    0.54
  -7   3   2    2.27    0.51
   6  -3  -2   22.93    1.58
  -6  -3   2   22.28    1.71
  -6  -3   2   23.50    1.63
  -6  -3   2   23.38    1.65
   6  -3  -2   26.27    1.51
  -6  -3   2   22.74    1.71
   6  -3  -2   24.74    1.52
   6  -3  -2   24.25    1.54
  -6   3   2   21.70    1.74
  -6   3   2   22.37    1.72
   6   3  -2   25.10    1.58
   6   3  -2   24.59    1.53
   6   3  -2   26.77    1.49
   6   3  -2   23.37    1.60
   6   3  -2   24.05    1.55
  -6   3   2   21.92    1.73
  -5  -3   2   52.34    3.33
  -5  -3   2   52.43    3.26
   5  -3  -2   50.58    3.23
   5  -3  -2   50.52    3.19
   5  -3  -2   55.09    3.16
  -5  -3   2   52.19    3.34
   5  -3  -2   55.64    3.16
   5  -3  -2   53.22    3.18
  -5  -3   2   50.10    3.20
   5   3  -2   51.97    3.25
  -5   3   2   53.79    3.36
  -5   3   2   50.88    3.37
   5   3  -2   53.41    3.19
  -5   3   2   49.74    3.34
   5   3  -2   52.84    3.14
   5   3  -2   54.22    3.18
  -5   3   2   51.47    3.26
   5   3  -2   54.36    3.22
   4  -3  -2    3.54    0.27
   4  -3  -2    3.01    0.26
  -4  -3   2    3.38    0.43
   4  -3  -2    3.41    0.25
  -4  -3   2    3.44    0.35
   4  -3  -2    3.28    0.31
   4  -3  -2    2.91    0.29
  -4  -3   2    3.25    0.41
   4   3  -2    3.26    0.37
  -4   3   2    3.15    0.25
   4   3  -2    3.49    0.35
  -4   3   2    3.14    0.42
  -4   3   2    2.74    0.35
  -4   3   2    2.81    0.39
   4   3  -2    2.79    0.26
   4   3  -2    3.38    0.24
  -4   3   2    2.40    0.39
   3  -3  -2    6.39    0.41
  -3  -3   2    6.80    0.51
  -3  -3   2    5.16    0.43
  -3  -3   2    6.50    0.52
   3  -3  -2    5.66    0.41
   3  -3  -2    5.01    0.44
   3  -3  -2    6.82    0.47
   3  -3  -2    6.19    0.41
  -3   3   2    6.34    0.56
   3   3  -2    5.88    0.42
  -3   3   2    6.55    0.54
   3   3  -2    5.89    0.46
  -3   3   2    5.22    0.50
  -3   3   2    6.19    0.39
   3   3  -2    6.15    0.48
  -3   3   2    6.94    0.50
   3   3  -2    5.91    0.41
  -2  -3   2  243.95   14.13
  -2  -3   2  243.90   14.07
   2  -3  -2  239.53   14.07
  -2  -3   2  243.52   14.13
   2  -3  -2  227.12   14.07
   2  -3  -2  234.31   14.07
   2  -3  -2  233.37   14.09
  -2  -3   2  244.26   14.06
   2   3  -2  252.51   14.10
  -2   3   2  244.12   14.13
   2   3  -2  230.79   14.07
  -2   3   2  237.24   14.13
  -2   3   2  238.30   14.18
   2   3  -2  239.82   14.12
  -2   3   2  244.36   14.20
   2   3  -2  235.76   14.08
  -1  -3   2    0.06    0.09
   1  -3  -2    0.17    0.04
  -1  -3   2    0.24    0.08
   1  -3  -2    0.17    0.05
   1  -3  -2    0.12    0.05
   1  -3  -2    0.09    0.05
  -1  -3   2    0.10    0.06
  -1  -3   2    0.06    0.06
   1  -3  -2    0.17    0.06
   1   3  -2    0.15    0.09
   1   3  -2    0.14    0.06
   1   3  -2    0.15    0.09
  -1   3   2    0.50    0.18
  -1   3   2    0.16    0.10
  -1   3   2    0.05    0.07
  -1   3   2    0.15    0.13
  -1   3   2    0.08    0.12
   1   3  -2    0.08    0.05
   1   3  -2    0.11    0.09
  -1   3   2    0.20    0.07
   0  -3  -2    4.63    0.32
   0  -3   2    4.05    0.37
   0  -3   2    4.33    0.32
   0  -3  -2    4.15    0.31
   0  -3  -2    4.56    0.32
   0  -3   2    4.39    0.33
   0  -3  -2    4.05    0.32
   0  -3   2    4.61    0.30
   0   3  -2    4.35    0.33
   0   3  -2    4.49    0.34
   0   3  -2    4.32    0.34
   0   3   2    4.41    0.39
   0   3  -2    4.63    0.31
   0   3   2    4.41    0.36
   0   3   2    4.49    0.33
   0   3  -2    4.76    0.40
   0   3   2    4.38    0.31
   1  -3   2  934.25   55.28
  -1  -3  -2  960.03   55.28
   1  -3   2 1000.00   55.27
  -1  -3  -2  935.11   55.24
   1  -3   2  897.94   55.31
   1  -3   2  944.62   55.39
  -1  -3  -2  909.71   55.30
   1  -3   2  977.69   55.20
   1  -3   2  947.67   55.28
   1   3   2  932.42   55.15
  -1   3  -2  960.35   55.31
   1   3   2  931.39   55.19
   1   3   2  948.65   55.22
   1   3   2  902.86   55.22
  -1   3  -2  951.98   55.32
  -1   3  -2  939.92   55.35
  -1   3  -2  918.12   55.26
   2  -3   2   69.60    3.86
   2  -3   2   67.76    3.89
  -2  -3  -2   61.60    3.86
   2  -3   2   64.61    3.83
  -2  -3  -2   66.25    3.86
  -2  -3  -2   61.82    3.90
  -2  -3  -2   65.87    3.91
   2  -3   2   63.86    3.88
   2  -3   2   67.74    3.90
   2  -3   2   66.38    3.92
   2   3   2   62.57    3.96
  -2   3  -2   63.93    3.91
  -2   3  -2   64.39    3.91
   2   3   2   64.67    3.89
  -2   3  -2   64.07    3.94
   2   3   2   62.69    3.88
   2   3   2   65.87    3.87
   2   3   2   65.65    3.93
  -2   3  -2   65.19    3.90
  -2   3  -2   65.78    3.86
   2   3   2   61.92    3.86
  -3  -3  -2    6.61    0.52
   3  -3   2    7.04    0.51
   3  -3   2    7.22    0.54
  -3  -3  -2    8.04    0.58
   3  -3   2    6.93    0.54
  -3  -3  -2    7.94    0.58
   3  -3   2    7.99    0.54
   3  -3   2    8.15    0.50
  -3  -3  -2    7.29    0.54
   3  -3   2    6.82    0.52
  -3   3  -2    7.39    0.54
   3   3   2    6.42    0.52
   3   3   2    7.43    0.52
  -3   3  -2    7.11    0.61
  -3   3  -2    7.80    0.59
   3   3   2    7.02    0.53
  -3   3  -2    7.43    0.54
  -3   3  -2    6.66    0.56
   3   3   2    7.86    0.52
  -4  -3  -2    0.15    0.11
   4  -3   2    0.30    0.12
   4  -3   2    0.31    0.11
   4  -3   2    0.07    0.11
  -4  -3  -2    0.19    0.14
   4  -3   2    0.32    0.12
   4  -3   2    0.42    0.11
  -4  -3  -2    0.15    0.13
   4  -3   2    0.15    0.09
  -4  -3  -2    0.20    0.14
  -4   3  -2    0.03    0.11
   4   3   2    0.42    0.11
   4   3   2    0.45    0.13
  -4   3  -2    0.07    0.17
   4   3   2    0.32    0.11
  -4   3  -2    0.16    0.12
   4   3   2    0.35    0.13
   4   3   2    0.44    0.12
  -4   3  -2    0.30    0.15
  -5  -3  -2    2.50    0.41
  -5  -3  -2    3.27    0.44
   5  -3   2    4.94    0.37
  -5  -3  -2    3.62    0.45
  -5  -3  -2    3.51    0.47
   5  -3   2    3.95    0.41
   5  -3   2    3.53    0.37
   5  -3   2    3.35    0.36
   5   3   2    3.73    0.41
  -5   3  -2    3.44    0.44
  -5   3  -2    3.39    0.46
   5   3   2    3.85    0.34
   5   3   2    4.25    0.41
   5   3   2    3.84    0.35
  -5   3  -2    3.57    0.49
  -5   3  -2    3.11    0.50
   6  -3   2    0.18    0.12
  -6  -3  -2    0.61    0.26
  -6  -3  -2   -0.06    0.17
   6  -3   2    0.32    0.16
  -6  -3  -2    0.50    0.22
  -6  -3  -2    0.53    0.24
   6  -3   2    0.50    0.16
   6  -3   2    0.36    0.17
   6  -3   2    0.39    0.15
   6   3   2    0.46    0.19
  -6   3  -2    0.44    0.22
  -6   3  -2    0.24    0.20
   6   3   2    0.32    0.15
  -6   3  -2    0.30    0.23
   6   3   2    0.31    0.14
  -6   3  -2    0.43    0.29
   6   3   2    0.19    0.14
   7  -3   2   10.57    0.86
  -7  -3  -2   11.26    1.01
  -7  -3  -2   10.82    0.95
  -7  -3  -2   12.26    1.04
   7  -3   2   12.32    0.88
  -7  -3  -2   12.45    1.07
   7  -3   2   14.36    1.17
   7  -3   2   10.65    0.90
  -7   3  -2   12.77    1.03
   7   3   2   11.91    0.92
  -7   3  -2   12.32    1.08
  -7   3  -2   12.92    0.99
  -7   3  -2   14.08    1.19
   7   3   2   11.44    0.87
  -8  -3  -2    0.77    0.38
   8  -3   2    1.04    0.24
   8  -3   2    0.13    0.19
   8  -3   2    1.15    0.26
  -8  -3  -2    0.78    0.28
  -8  -3  -2    1.18    0.40
  -8  -3  -2    1.10    0.36
  -8   3  -2    0.98    0.31
   8   3   2    0.84    0.24
  -8   3  -2    0.26    0.38
  -8   3  -2    1.14    0.40
   8   3   2    0.67    0.25
  -9  -4   2    0.03    0.30
  -9  -4   2   -0.19    0.30
   9  -4  -2   -0.12    0.16
   9  -4  -2   -0.11    0.13
   9   4  -2    0.07    0.17
  -9   4   2   -0.26    0.34
  -9   4   2    0.91    0.48
  -9   4   2    0.71    0.43
   9   4  -2    0.03    0.15
   8  -4  -2    3.60    0.47
   8  -4  -2    3.64    0.41
   8  -4  -2    3.82    0.40
  -8  -4   2    2.88    0.62
  -8  -4   2    3.38    0.57
  -8  -4   2    3.55    0.64
  -8   4   2    4.44    0.76
  -8   4   2    4.69    0.78
  -8   4   2    3.49    0.69
   8   4  -2    4.06    0.50
   8   4  -2    3.60    0.41
   8   4  -2    3.77    0.49
   7  -4  -2    0.41    0.18
  -7  -4   2    0.50    0.30
  -7  -4   2    0.37    0.24
  -7  -4   2    0.66    0.30
   7  -4  -2    0.45    0.14
   7  -4  -2    0.60    0.16
   7   4  -2    0.85    0.22
  -7   4   2    0.71    0.34
   7   4  -2    0.78    0.23
  -7   4   2    0.26    0.32
   7   4  -2    0.33    0.17
   7   4  -2    0.89    0.19
  -7   4   2    0.85    0.35
  -6  -4   2    3.14    0.51
  -6  -4   2    4.11    0.57
   6  -4  -2    2.63    0.35
   6  -4  -2    3.56    0.31
   6  -4  -2    3.19    0.28
  -6  -4   2    3.14    0.45
   6   4  -2    3.55    0.31
   6   4  -2    3.44    0.38
   6   4  -2    3.46    0.27
  -6   4   2    2.50    0.51
  -6   4   2    2.52    0.49
  -6   4   2    2.39    0.48
   6   4  -2    3.27    0.39
   6   4  -2    2.99    0.41
   5  -4  -2    0.06    0.07
   5  -4  -2    0.07    0.07
   5  -4  -2   -0.01    0.05
   5  -4  -2    0.00    0.08
   5  -4  -2    0.00    0.10
  -5  -4   2    0.31    0.15
  -5  -4   2    0.03    0.10
  -5  -4   2    0.10    0.16
  -5  -4   2    0.07    0.17
   5  -4  -2    0.04    0.09
  -5   4   2   -0.02    0.14
   5   4  -2    0.03    0.04
   5   4  -2   -0.05    0.12
   5   4  -2    0.17    0.08
  -5   4   2   -0.43    0.14
  -5   4   2   -0.20    0.17
   5   4  -2   -0.09    0.10
  -5   4   2    0.00    0.20
  -4  -4   2    8.22    0.68
  -4  -4   2    8.20    0.69
  -4  -4   2    7.51    0.60
   4  -4  -2    8.12    0.56
   4  -4  -2    8.45    0.56
   4  -4  -2    8.00    0.61
   4  -4  -2    9.16    0.56
   4  -4  -2    8.37    0.54
   4  -4  -2    8.29    0.60
  -4   4   2    7.93    0.55
  -4   4   2    8.29    0.71
   4   4  -2    8.26    0.54
   4   4  -2    8.95    0.62
  -4   4   2    7.34    0.70
   4   4  -2    9.18    0.65
  -4   4   2    7.55    0.63
   4   4  -2    8.58    0.57
  -4   4   2    7.56    0.73
  -3  -4   2   29.80    1.87
   3  -4  -2   29.48    1.82
  -3  -4   2   28.95    1.88
   3  -4  -2   29.82    1.78
  -3  -4   2   29.46    1.80
   3  -4  -2   30.69    1.77
   3  -4  -2   26.59    1.81
   3  -4  -2   30.48    1.78
  -3   4   2   29.63    1.89
  -3   4   2   29.67    1.94
  -3   4   2   29.40    1.76
   3   4  -2   28.51    1.79
   3   4  -2   28.67    1.77
  -3   4   2   29.22    1.92
   3   4  -2   29.18    1.83
   3   4  -2   29.08    1.85
  -3   4   2   29.60    1.85
   2  -4  -2    0.15    0.07
   2  -4  -2    0.18    0.07
  -2  -4   2    0.13    0.10
   2  -4  -2    0.40    0.07
   2  -4  -2    0.33    0.07
  -2  -4   2    0.18    0.10
  -2  -4   2    0.29    0.07
   2  -4  -2    0.26    0.06
  -2  -4   2    0.19    0.10
  -2  -4   2    0.41    0.08
  -2   4   2    0.26    0.12
   2   4  -2    0.24    0.11
  -2   4   2    0.35    0.16
   2   4  -2    0.35    0.11
  -2   4   2    0.35    0.12
  -2   4   2    0.13    0.13
  -2   4   2    0.19    0.05
   2   4  -2    0.31    0.07
   2   4  -2    0.25    0.12
   2   4  -2    0.20    0.06
  -1  -4   2   12.74    0.79
   1  -4  -2   12.37    0.79
   1  -4  -2   12.11    0.78
   1  -4  -2   13.09    0.78
  -1  -4   2   10.65    0.84
  -1  -4   2   12.90    0.81
  -1  -4   2   12.49    0.75
   1  -4  -2   12.21    0.77
  -1  -4   2   12.21    0.80
   1   4  -2   12.41    0.83
  -1   4   2   12.41    0.80
  -1   4   2   12.71    0.80
  -1   4   2   11.75    0.90
  -1   4   2   12.73    0.84
  -1   4   2   11.96    0.89
  -1   4   2   12.71    0.77
   1   4  -2   12.38    0.82
  -1   4   2   12.94    0.90
   1   4  -2   12.36    0.86
   1   4  -2   12.54    0.79
   0  -4  -2  635.94   38.95
   0  -4   2  678.60   38.93
   0  -4   2  676.34   38.97
   0  -4   2  659.54   39.07
   0  -4  -2  674.44   38.98
   0  -4  -2  653.95   39.00
   0  -4   2  663.42   39.03
   0   4  -2  649.60   38.95
   0   4  -2  696.78   38.93
   0   4  -2  667.26   38.98
   0   4   2  675.34   38.97
   0   4  -2  678.23   38.95
   0   4   2  657.91   39.00
   0   4  -2  630.76   38.99
   0   4   2  669.56   39.01
   0   4   2  657.77   38.98
   1  -4   2   72.49    4.16
   1  -4   2   66.43    4.14
   1  -4   2   74.38    4.14
  -1  -4  -2   68.56    4.16
  -1  -4  -2   70.31    4.13
   1  -4   2   69.02    4.20
   1  -4   2   68.97    4.15
   1   4   2   68.14    4.14
  -1   4  -2   72.52    4.17
  -1   4  -2   67.65    4.22
  -1   4  -2   67.23    4.17
   1   4   2   69.41    4.16
  -1   4  -2   67.05    4.16
   1   4   2   71.90    4.20
   1   4   2   70.26    4.23
  -2  -4  -2   22.81    1.42
   2  -4   2   23.30    1.40
  -2  -4  -2   22.15    1.45
  -2  -4  -2   23.09    1.46
   2  -4   2   22.65    1.42
   2  -4   2   24.49    1.37
  -2  -4  -2   23.12    1.40
   2  -4   2   23.33    1.44
   2  -4   2   22.00    1.46
   2  -4   2   24.73    1.44
   2   4   2   20.56    1.40
   2   4   2   23.68    1.52
  -2   4  -2   23.20    1.46
   2   4   2   24.77    1.50
   2   4   2   22.06    1.43
   2   4   2   21.84    1.42
  -2   4  -2   22.68    1.45
  -2   4  -2   20.39    1.49
  -2   4  -2   23.43    1.40
   2   4   2   23.80    1.42
  -2   4  -2   22.75    1.44
  -3  -4  -2    9.80    0.67
   3  -4   2    8.27    0.60
  -3  -4  -2    8.50    0.62
  -3  -4  -2    9.20    0.67
   3  -4   2    8.95    0.61
   3  -4   2    9.35    0.64
   3  -4   2    9.63    0.63
   3  -4   2    9.07    0.59
  -3  -4  -2    9.42    0.63
   3  -4   2    8.13    0.64
  -3  -4  -2    7.36    0.55
   3   4   2    8.76    0.72
  -3   4  -2    8.88    0.72
  -3   4  -2    9.04    0.66
  -3   4  -2    8.66    0.62
  -3   4  -2    8.91    0.68
   3   4   2    8.59    0.62
   3   4   2    9.60    0.61
  -3   4  -2    9.52    0.64
   3   4   2    9.43    0.63
   3   4   2    9.14    0.60
   4  -4   2    0.40    0.14
   4  -4   2    0.38    0.11
  -4  -4  -2    0.28    0.15
  -4  -4  -2    0.09    0.13
  -4  -4  -2    0.37    0.16
   4  -4   2    0.41    0.12
  -4  -4  -2    0.31    0.13
   4  -4   2    0.11    0.09
   4  -4   2    0.30    0.11
   4   4   2    0.39    0.11
   4   4   2    0.30    0.11
   4   4   2    0.17    0.11
   4   4   2    0.66    0.13
   4   4   2    0.28    0.12
  -4   4  -2    0.44    0.17
  -4   4  -2    0.47    0.23
  -4   4  -2    0.17    0.15
  -4   4  -2    0.55    0.16
  -5  -4  -2    0.83    0.23
   5  -4   2    0.66    0.17
   5  -4   2    0.59    0.17
  -5  -4  -2    0.80    0.23
   5  -4   2    1.15    0.19
  -5  -4  -2    0.76    0.23
   5  -4   2    0.42    0.15
  -5  -4  -2    0.94    0.25
  -5   4  -2    1.26    0.35
   5   4   2    0.57    0.15
   5   4   2    0.65    0.18
   5   4   2    0.93    0.18
  -5   4  -2    0.74    0.24
   5   4   2    0.93    0.21
  -5   4  -2    0.38    0.22
  -5   4  -2    0.67    0.21
   6  -4   2    0.66    0.18
   6  -4   2    0.67    0.19
   6  -4   2    0.74    0.21
   6  -4   2    0.30    0.14
  -6  -4  -2    0.18    0.22
  -6  -4  -2    1.09    0.28
  -6  -4  -2    0.34    0.20
  -6  -4  -2    0.38    0.20
  -6   4  -2    0.64    0.27
   6   4   2    0.45    0.16
  -6   4  -2    0.61    0.22
   6   4   2    0.79    0.22
   6   4   2    0.79    0.20
  -6   4  -2    0.94    0.34
  -6   4  -2    0.61    0.25
   7  -4   2    6.49    0.61
  -7  -4  -2    8.42    0.86
  -7  -4  -2    7.46    0.86
   7  -4   2   10.35    0.76
   7  -4   2    6.16    0.58
   7  -4   2    5.96    0.57
  -7  -4  -2    6.13    0.78
  -7  -4  -2    7.15    0.77
  -7   4  -2    6.03    0.89
   7   4   2    7.80    0.64
  -7   4  -2    6.90    0.85
  -7   4  -2    7.09    0.82
  -7   4  -2    7.86    0.80
   7   4   2    7.14    0.60
  -8  -4  -2    0.28    0.30
  -8  -4  -2    0.33    0.32
   8  -4   2    0.22    0.16
  -8  -4  -2    0.46    0.29
  -8  -4  -2    0.25    0.22
   8  -4   2    0.40    0.18
   8  -4   2    0.15    0.20
   8   4   2    0.13    0.17
  -8   4  -2    0.78    0.40
  -8   4  -2    0.70    0.29
   8   4   2    0.11    0.19
  -8   4  -2    0.79    0.40
   9  -5  -2    0.60    0.20
   9  -5  -2    1.32    0.25
   9  -5  -2    0.88    0.27
  -9  -5   2    0.32    0.35
  -9  -5   2    1.13    0.47
  -9   5   2    0.71    0.46
   9   5  -2    0.68    0.25
  -9   5   2    0.79    0.52
   9   5  -2    0.52    0.21
  -9   5   2    0.66    0.48
  -8  -5   2   -0.08    0.24
   8  -5  -2    0.43    0.17
  -8  -5   2    0.67    0.37
   8  -5  -2    0.34    0.16
   8  -5  -2    0.31    0.19
  -8  -5   2    1.09    0.39
  -8   5   2    0.49    0.40
   8   5  -2    0.37    0.17
  -8   5   2    0.17    0.34
  -8   5   2   -0.56    0.28
   8   5  -2    0.39    0.20
   8   5  -2    0.59    0.24
  -7  -5   2    0.35    0.28
   7  -5  -2    0.43    0.14
  -7  -5   2   -0.17    0.19
  -7  -5   2   -0.12    0.18
   7  -5  -2    0.35    0.12
   7  -5  -2    0.29    0.17
   7   5  -2    0.39    0.15
   7   5  -2    0.23    0.16
  -7   5   2    0.72    0.37
   7   5  -2    0.72    0.20
  -7   5   2    0.86    0.38
   7   5  -2    0.36    0.18
  -7   5   2   -0.09    0.26
   6  -5  -2    1.68    0.23
  -6  -5   2    1.60    0.32
  -6  -5   2    1.63    0.40
   6  -5  -2    2.07    0.22
   6  -5  -2    1.96    0.29
  -6  -5   2    1.69    0.39
   6   5  -2    2.33    0.27
  -6   5   2    2.18    0.46
   6   5  -2    1.65    0.27
   6   5  -2    1.35    0.29
  -6   5   2    1.29    0.38
  -6   5   2    1.77    0.45
   6   5  -2    2.06    0.27
  -5  -5   2    1.07    0.23
  -5  -5   2    1.04    0.29
   5  -5  -2    1.39    0.19
   5  -5  -2    1.05    0.15
   5  -5  -2    1.11    0.17
   5  -5  -2    1.00    0.21
   5  -5  -2    1.37    0.20
  -5  -5   2    1.39    0.30
  -5   5   2    1.35    0.35
   5   5  -2    1.32    0.18
   5   5  -2    1.13    0.24
  -5   5   2    1.37    0.26
  -5   5   2    1.24    0.33
   5   5  -2    1.60    0.25
  -5   5   2    1.02    0.33
   5   5  -2    1.16    0.14
   4  -5  -2    4.13    0.29
   4  -5  -2    3.45    0.29
   4  -5  -2    3.47    0.33
   4  -5  -2    3.66    0.29
   4  -5  -2    4.15    0.28
  -4  -5   2    4.64    0.50
  -4  -5   2    3.65    0.35
  -4  -5   2    3.32    0.43
   4  -5  -2    3.78    0.34
  -4   5   2    5.47    0.58
   4   5  -2    3.44    0.40
   4   5  -2    3.83    0.28
  -4   5   2    4.58    0.52
   4   5  -2    3.78    0.30
  -4   5   2    4.10    0.44
  -4   5   2    3.61    0.30
   4   5  -2    3.85    0.35
  -4   5   2    3.17    0.49
  -3  -5   2   71.06    4.17
   3  -5  -2   73.12    4.18
  -3  -5   2   70.60    4.25
   3  -5  -2   66.35    4.13
  -3  -5   2   72.57    4.24
   3  -5  -2   74.82    4.14
   3  -5  -2   72.77    4.12
   3  -5  -2   65.44    4.18
  -3   5   2   70.31    4.32
  -3   5   2   66.36    4.31
  -3   5   2   69.98    4.25
  -3   5   2   66.69    4.21
   3   5  -2   68.73    4.13
   3   5  -2   69.38    4.20
   3   5  -2   69.60    4.22
  -3   5   2   65.64    4.12
   3   5  -2   69.73    4.15
   2  -5  -2   12.01    0.78
  -2  -5   2   12.50    0.77
  -2  -5   2   12.83    0.83
   2  -5  -2   12.85    0.75
   2  -5  -2   12.09    0.76
  -2  -5   2   12.87    0.77
   2  -5  -2   11.96    0.77
  -2  -5   2   12.07    0.85
   2  -5  -2   10.79    0.80
  -2  -5   2   12.62    0.83
   2   5  -2   12.39    0.83
   2   5  -2   12.08    0.77
   2   5  -2   12.73    0.85
  -2   5   2   11.17    0.83
  -2   5   2   12.03    0.75
  -2   5   2   11.57    0.84
  -2   5   2   11.36    0.92
  -2   5   2   11.00    0.91
   2   5  -2   12.59    0.83
   2   5  -2   12.29    0.78
   1  -5  -2  240.96   13.33
  -1  -5   2  238.96   13.38
   1  -5  -2  218.95   13.33
   1  -5  -2  196.90   13.36
  -1  -5   2  228.97   13.34
  -1  -5   2  229.81   13.35
  -1  -5   2  214.28   13.41
   1  -5  -2  234.58   13.32
   1  -5  -2  227.89   13.33
   1   5  -2  227.83   13.35
  -1   5   2  234.35   13.36
   1   5  -2  224.74   13.42
  -1   5   2  222.88   13.47
   1   5  -2  227.88   13.38
  -1   5   2  221.87   13.35
   1   5  -2  230.94   13.40
  -1   5   2  225.47   13.40
  -1   5   2  221.52   13.48
  -1   5   2  232.32   13.48
  -1   5   2  236.87   13.32
   0  -5  -2   63.79    3.87
   0  -5  -2   66.97    3.87
   0  -5  -2   67.35    3.86
   0  -5   2   64.80    3.94
   0  -5  -2   55.15    3.88
   0  -5   2   66.93    3.89
   0  -5   2   69.20    3.89
   0  -5   2   66.95    3.84
   0  -5   2   60.29    3.87
   0   5   2   65.66    3.93
   0   5   2   65.11    3.97
   0   5   2   66.10    3.86
   0   5  -2   66.04    3.91
   0   5  -2   65.22    3.90
   0   5   2   65.14    3.88
   0   5  -2   65.03    3.97
   0   5  -2   67.35    3.88
   0   5  -2   65.41    3.91
  -1  -5  -2    1.23    0.16
   1  -5   2    1.72    0.18
   1  -5   2    1.90    0.25
   1  -5   2    1.95    0.21
   1  -5   2    1.51    0.17
   1  -5   2    1.14    0.17
  -1  -5  -2    1.66    0.19
  -1  -5  -2    1.47    0.16
   1   5   2    1.38    0.23
  -1   5  -2    1.16    0.24
   1   5   2    1.35    0.26
   1   5   2    1.33    0.16
  -1   5  -2    1.49    0.20
  -1   5  -2    1.88    0.23
   1   5   2    1.32    0.17
  -1   5  -2    1.44    0.21
   2  -5   2    4.67    0.35
   2  -5   2    5.29    0.34
   2  -5   2    4.31    0.36
  -2  -5  -2    4.39    0.38
  -2  -5  -2    4.35    0.39
   2  -5   2    5.15    0.38
  -2  -5  -2    4.37    0.33
   2  -5   2    4.51    0.40
   2  -5   2    4.76    0.31
  -2  -5  -2    4.00    0.32
  -2   5  -2    4.98    0.35
   2   5   2    4.64    0.36
  -2   5  -2    4.22    0.38
  -2   5  -2    4.83    0.41
   2   5   2    4.55    0.47
  -2   5  -2    4.67    0.50
   2   5   2    4.66    0.51
   2   5   2    5.26    0.35
   2   5   2    4.78    0.35
  -2   5  -2    4.19    0.36
   3  -5   2    4.03    0.33
   3  -5   2    4.40    0.35
  -3  -5  -2    4.11    0.39
  -3  -5  -2    4.48    0.41
  -3  -5  -2    4.39    0.36
   3  -5   2    4.83    0.33
  -3  -5  -2    4.20    0.35
   3  -5   2    4.07    0.39
  -3  -5  -2    3.57    0.27
   3  -5   2    4.22    0.35
   3   5   2    4.03    0.32
  -3   5  -2    4.24    0.43
  -3   5  -2    4.34    0.46
  -3   5  -2    4.70    0.37
   3   5   2    5.09    0.35
   3   5   2    4.11    0.35
   3   5   2    4.25    0.35
   3   5   2    4.28    0.51
  -3   5  -2    4.64    0.53
  -3   5  -2    4.24    0.36
  -4  -5  -2   55.45    3.39
   4  -5   2   54.19    3.34
   4  -5   2   55.71    3.35
   4  -5   2   48.11    3.36
  -4  -5  -2   50.91    3.37
  -4  -5  -2   54.33    3.41
   4  -5   2   60.69    3.33
  -4  -5  -2   55.99    3.42
   4  -5   2   51.34    3.33
  -4   5  -2   58.30    3.40
  -4   5  -2   58.35    3.52
   4   5   2   58.43    3.34
   4   5   2   55.63    3.35
   4   5   2   53.46    3.35
  -4   5  -2   55.05    3.41
  -4   5  -2   57.01    3.38
   4   5   2   54.76    3.32
  -4   5  -2   56.85    3.46
   5  -5   2    1.74    0.24
  -5  -5  -2    1.54    0.30
   5  -5   2    1.81    0.27
   5  -5   2    2.56    0.27
  -5  -5  -2    1.66    0.30
  -5  -5  -2    2.10    0.34
   5  -5   2    1.56    0.26
  -5  -5  -2    1.42    0.30
   5   5   2    1.81    0.23
  -5   5  -2    1.82    0.32
   5   5   2    1.53    0.23
  -5   5  -2    1.86    0.29
   5   5   2    1.74    0.27
  -5   5  -2    2.00    0.35
   5   5   2    1.59    0.24
  -5   5  -2    1.23    0.32
  -5   5  -2    1.99    0.43
  -6  -5  -2    0.14    0.19
   6  -5   2    0.08    0.14
   6  -5   2   -0.04    0.12
  -6  -5  -2    0.00    0.16
   6  -5   2   -0.03    0.09
   6  -5   2    0.17    0.12
  -6  -5  -2    0.03    0.16
  -6  -5  -2    0.08    0.17
  -6   5  -2   -0.07    0.15
  -6   5  -2   -0.05    0.23
   6   5   2    0.09    0.11
   6   5   2    0.03    0.11
  -6   5  -2    0.09    0.22
  -6   5  -2   -0.16    0.16
  -7  -5  -2    1.19    0.30
   7  -5   2    1.46    0.25
   7  -5   2    0.84    0.21
  -7  -5  -2    1.04    0.32
   7  -5   2    1.05    0.23
  -7  -5  -2    0.68    0.30
  -7  -5  -2    0.52    0.29
   7  -5   2    1.04    0.28
   7   5   2    0.69    0.21
  -7   5  -2    0.48    0.31
   7   5   2    0.58    0.23
  -7   5  -2    1.71    0.48
  -7   5  -2    1.43    0.34
   8  -5   2    0.06    0.15
   8  -5   2    0.02    0.16
  -8  -5  -2    0.04    0.22
  -8  -5  -2   -0.09    0.27
  -8  -5  -2    0.08    0.29
   8  -5   2    0.11    0.18
  -8  -5  -2   -0.01    0.22
  -8   5  -2    0.18    0.38
  -8   5  -2    0.00    0.25
  -8   5  -2   -0.12    0.21
   8   5   2    0.36    0.22
  -8   5  -2   -0.46    0.19
   8   5   2    0.38    0.20
   9  -6  -2    0.38    0.21
   9  -6  -2    0.47    0.20
  -9  -6   2    0.97    0.41
   9  -6  -2    0.84    0.23
  -9  -6   2    0.50    0.37
   9   6  -2    0.33    0.22
  -9   6   2    0.38    0.45
   9   6  -2    0.37    0.19
   9   6  -2    0.67    0.29
  -9   6   2    0.91    0.46
  -9   6   2    0.34    0.44
   8  -6  -2    1.45    0.25
   8  -6  -2    1.96    0.34
  -8  -6   2    1.15    0.42
  -8  -6   2    1.63    0.41
   8  -6  -2    1.25    0.24
  -8  -6   2    0.83    0.37
   8   6  -2    1.36    0.32
   8   6  -2    1.29    0.30
   8   6  -2    1.47    0.27
  -8   6   2    0.46    0.39
   8   6  -2    1.87    0.32
  -8   6   2    1.40    0.50
  -8   6   2    1.27    0.52
   7  -6  -2    2.77    0.33
   7  -6  -2    2.62    0.37
  -7  -6   2    2.06    0.42
  -7  -6   2    2.89    0.55
  -7  -6   2    3.42    0.58
   7  -6  -2    2.90    0.32
   7   6  -2    2.92    0.34
  -7   6   2    2.78    0.59
   7   6  -2    2.81    0.37
   7   6  -2    2.95    0.40
  -7   6   2    2.95    0.61
  -7   6   2    3.42    0.62
   7   6  -2    3.22    0.44
   6  -6  -2    0.08    0.13
   6  -6  -2    0.26    0.09
  -6  -6   2    0.26    0.22
  -6  -6   2    0.24    0.21
  -6  -6   2    0.16    0.15
   6  -6  -2    0.24    0.10
   6   6  -2    0.16    0.14
   6   6  -2    0.16    0.16
  -6   6   2    0.83    0.34
   6   6  -2    0.19    0.10
  -6   6   2    0.26    0.26
  -6   6   2    0.19    0.28
   6   6  -2    0.01    0.13
   5  -6  -2    3.25    0.27
  -5  -6   2    2.95    0.37
  -5  -6   2    2.77    0.43
   5  -6  -2    2.82    0.27
   5  -6  -2    3.04    0.30
   5  -6  -2    3.17    0.36
  -5  -6   2    4.15    0.51
   5   6  -2    3.30    0.39
  -5   6   2    3.44    0.53
   5   6  -2    3.18    0.24
   5   6  -2    3.40    0.29
  -5   6   2    3.57    0.55
   5   6  -2    3.72    0.43
  -5   6   2    3.36    0.56
  -5   6   2    3.23    0.40
  -4  -6   2    5.47    0.57
  -4  -6   2    5.06    0.42
   4  -6  -2    5.21    0.36
  -4  -6   2    5.46    0.50
   4  -6  -2    5.43    0.37
   4  -6  -2    5.09    0.37
   4  -6  -2    4.60    0.34
   4  -6  -2    5.31    0.41
   4  -6  -2    4.54    0.41
  -4   6   2    4.06    0.46
  -4   6   2    4.53    0.38
  -4   6   2    5.32    0.63
   4   6  -2    5.43    0.35
   4   6  -2    4.71    0.37
  -4   6   2    5.21    0.58
   4   6  -2    4.87    0.46
   4   6  -2    5.54    0.44
  -4   6   2    5.00    0.64
   3  -6  -2  153.80    8.86
   3  -6  -2  157.51    8.80
   3  -6  -2  147.62    8.82
  -3  -6   2  133.68    8.89
   3  -6  -2  148.86    8.87
  -3  -6   2  152.91    8.93
  -3  -6   2  151.37    8.86
  -3  -6   2  152.64    8.93
   3  -6  -2  156.02    8.83
  -3   6   2  146.19    9.03
   3   6  -2  147.42    8.82
   3   6  -2  154.07    8.92
   3   6  -2  154.89    8.90
  -3   6   2  152.85    9.05
   3   6  -2  149.00    8.84
  -3   6   2  142.37    8.94
  -3   6   2  140.74    8.83
   3   6  -2  158.63    8.90
  -3   6   2  144.78    8.91
  -2  -6   2    0.14    0.09
  -2  -6   2    0.19    0.09
   2  -6  -2    0.18    0.06
  -2  -6   2    0.17    0.06
   2  -6  -2    0.26    0.08
   2  -6  -2    0.25    0.06
   2  -6  -2    0.19    0.05
  -2  -6   2    0.48    0.14
  -2  -6   2    0.15    0.06
   2  -6  -2    0.17    0.08
  -2   6   2    0.31    0.19
   2   6  -2    0.13    0.11
  -2   6   2    0.03    0.15
  -2   6   2    0.16    0.07
   2   6  -2    0.22    0.06
   2   6  -2    0.01    0.11
   2   6  -2    0.32    0.12
  -2   6   2    0.23    0.13
   2   6  -2    0.29    0.08
  -2   6   2    0.30    0.12
   1  -6  -2  126.03    7.08
  -1  -6   2  122.30    7.11
   1  -6  -2  109.48    7.14
   1  -6  -2  119.83    7.10
   1  -6  -2  125.25    7.09
  -1  -6   2  117.24    7.19
   1  -6  -2  117.03    7.10
  -1  -6   2  126.18    7.15
  -1  -6   2  123.85    7.12
   1   6  -2  123.62    7.16
  -1   6   2  115.57    7.26
   1   6  -2  117.00    7.20
  -1   6   2  116.94    7.17
  -1   6   2  109.85    7.26
   1   6  -2  126.37    7.10
  -1   6   2  118.04    7.26
  -1   6   2  126.14    7.13
  -1   6   2  114.79    7.12
   1   6  -2  121.77    7.19
  -1   6   2  116.69    7.10
   1   6  -2  125.14    7.12
  -1   6   2  126.87    7.09
   0  -6   2   43.07    2.57
   0  -6  -2   36.76    2.57
   0  -6  -2   43.99    2.55
   0  -6   2   39.68    2.56
   0  -6  -2   41.42    2.55
   0  -6   2   45.10    2.52
   0  -6   2   43.74    2.64
   0  -6   2   44.06    2.58
   0   6  -2   43.20    2.57
   0   6   2   42.82    2.68
   0   6   2   43.72    2.55
   0   6  -2   41.75    2.67
   0   6  -2   43.83    2.62
   0   6  -2   43.30    2.60
   0   6   2   41.16    2.63
   0   6  -2   43.27    2.63
   0   6   2   43.88    2.57
   1  -6   2   20.14    1.21
   1  -6   2   18.67    1.26
  -1  -6  -2   18.94    1.21
  -1  -6  -2   16.67    1.18
  -1  -6  -2   19.63    1.19
   1  -6   2   19.85    1.20
   1  -6   2   20.22    1.21
   1   6   2   18.22    1.18
  -1   6  -2   18.45    1.24
  -1   6  -2   19.41    1.22
   1   6   2   20.70    1.20
  -1   6  -2   20.38    1.24
  -1   6  -2   17.02    1.30
   1   6   2   19.69    1.29
   1   6   2   19.62    1.31
   2  -6   2   29.93    1.74
   2  -6   2   30.91    1.77
  -2  -6  -2   28.69    1.72
  -2  -6  -2   28.28    1.75
  -2  -6  -2   28.88    1.78
   2  -6   2   28.83    1.75
   2  -6   2   24.44    1.79
   2  -6   2   29.23    1.77
  -2  -6  -2   25.95    1.71
  -2   6  -2   28.22    1.87
  -2   6  -2   28.97    1.77
  -2   6  -2   28.41    1.81
  -2   6  -2   28.23    1.79
   2   6   2   29.12    1.87
   2   6   2   29.50    1.75
  -2   6  -2   28.61    1.75
   2   6   2   29.65    1.85
   2   6   2   26.93    1.74
   3  -6   2   68.42    4.04
  -3  -6  -2   69.44    4.10
  -3  -6  -2   66.76    4.04
   3  -6   2   61.74    4.02
  -3  -6  -2   65.08    4.06
  -3  -6  -2   69.06    4.11
   3  -6   2   68.33    4.02
   3  -6   2   57.68    4.08
   3  -6   2   68.78    4.06
  -3  -6  -2   64.34    3.97
   3   6   2   66.25    4.05
  -3   6  -2   71.21    4.07
   3   6   2   70.55    4.18
  -3   6  -2   66.99    4.14
   3   6   2   71.11    4.05
  -3   6  -2   67.75    4.07
  -3   6  -2   67.79    4.10
   3   6   2   74.60    4.04
  -3   6  -2   70.53    4.20
   3   6   2   64.33    4.01
  -4  -6  -2   11.53    0.89
   4  -6   2   12.44    0.80
   4  -6   2   12.59    0.82
   4  -6   2   11.64    0.82
   4  -6   2    9.54    0.83
  -4  -6  -2   13.04    0.91
   4  -6   2   11.07    0.80
  -4  -6  -2   11.33    0.85
  -4  -6  -2   11.49    0.85
   4   6   2   13.24    0.98
   4   6   2   12.08    0.81
   4   6   2   10.89    0.82
  -4   6  -2   12.79    0.88
  -4   6  -2   12.27    0.95
   4   6   2   12.88    0.83
   4   6   2   11.48    0.79
  -4   6  -2   12.06    0.99
  -4   6  -2   13.09    0.86
  -4   6  -2   12.90    0.88
   5  -6   2    0.42    0.14
  -5  -6  -2    0.68    0.22
  -5  -6  -2    0.84    0.23
   5  -6   2    0.97    0.19
   5  -6   2    0.92    0.17
   5  -6   2    0.88    0.20
  -5  -6  -2    0.63    0.22
  -5  -6  -2    0.66    0.22
  -5   6  -2    0.80    0.31
  -5   6  -2    0.59    0.19
   5   6   2    0.83    0.20
   5   6   2    0.83    0.18
  -5   6  -2    0.78    0.27
   5   6   2    1.05    0.19
  -5   6  -2    0.48    0.21
  -5   6  -2    1.45    0.28
  -6  -6  -2    5.28    0.63
   6  -6   2    3.94    0.45
  -6  -6  -2    4.93    0.60
  -6  -6  -2    5.67    0.63
   6  -6   2    5.32    0.53
   6  -6   2    5.43    0.46
   6  -6   2    4.58    0.49
  -6  -6  -2    4.73    0.58
   6   6   2    5.09    0.54
  -6   6  -2    5.50    0.71
  -6   6  -2    5.69    0.77
  -6   6  -2    5.67    0.66
  -6   6  -2    6.17    0.64
  -6   6  -2    5.30    0.57
   6   6   2    5.16    0.45
  -7  -6  -2    0.05    0.17
   7  -6   2    0.01    0.14
  -7  -6  -2    0.13    0.20
  -7  -6  -2    0.04    0.25
   7  -6   2   -0.06    0.12
   7  -6   2   -0.11    0.11
  -7  -6  -2    0.12    0.25
  -7   6  -2   -0.19    0.17
   7   6   2    0.09    0.13
  -7   6  -2    0.47    0.31
  -7   6  -2    0.26    0.18
   7   6   2    0.08    0.15
  -7   6  -2    0.20    0.34
  -8  -6  -2    0.13    0.23
  -8  -6  -2    0.54    0.35
   8  -6   2    0.28    0.18
   8  -6   2   -0.18    0.18
  -8  -6  -2    0.28    0.29
   8  -6   2    0.15    0.16
  -8  -6  -2   -0.16    0.16
   8   6   2   -0.04    0.19
  -8   6  -2    0.13    0.34
   8   6   2    0.09    0.16
  -8   6  -2    0.18    0.29
  -8   6  -2    0.33    0.27
  -9  -7   2    0.68    0.39
   9  -7  -2    1.05    0.25
   9  -7  -2    0.63    0.23
   9  -7  -2    0.89    0.28
  -9  -7   2    1.44    0.48
   9   7  -2    0.67    0.30
   9   7  -2    1.38    0.27
   9   7  -2    1.35    0.32
  -9   7   2    0.67    0.54
  -9   7   2    0.87    0.55
  -9   7   2    0.56    0.48
   8  -7  -2    3.02    0.37
  -8  -7   2    3.21    0.60
   8  -7  -2    3.74    0.48
  -8  -7   2    2.83    0.59
   8  -7  -2    3.98    0.41
  -8  -7   2    2.46    0.54
   8   7  -2    2.98    0.45
  -8   7   2    3.34    0.69
  -8   7   2    3.14    0.71
   8   7  -2    3.79    0.50
   8   7  -2    3.06    0.44
   8   7  -2    3.64    0.41
  -8   7   2    4.34    0.78
   7  -7  -2    1.16    0.20
  -7  -7   2    0.86    0.27
   7  -7  -2    0.91    0.18
  -7  -7   2    1.17    0.36
  -7  -7   2    0.89    0.35
   7  -7  -2    0.98    0.24
   7   7  -2    1.02    0.23
  -7   7   2    0.64    0.36
  -7   7   2    0.53    0.37
  -7   7   2    1.49    0.48
   7   7  -2    1.02    0.20
   7   7  -2    1.16    0.27
   7   7  -2    0.73    0.23
  -6  -7   2    0.21    0.20
  -6  -7   2   -0.02    0.14
   6  -7  -2    0.36    0.16
   6  -7  -2    0.34    0.12
  -6  -7   2   -0.17    0.19
   6  -7  -2    0.05    0.08
  -6   7   2   -0.20    0.22
  -6   7   2    0.24    0.29
   6   7  -2    0.20    0.16
   6   7  -2    0.19    0.10
   6   7  -2    0.09    0.13
   6   7  -2    0.39    0.18
  -6   7   2    0.59    0.32
   5  -7  -2    5.41    0.43
  -5  -7   2    6.29    0.67
  -5  -7   2    4.82    0.52
   5  -7  -2    5.27    0.40
   5  -7  -2    5.52    0.40
  -5  -7   2    5.83    0.65
   5  -7  -2    6.32    0.47
  -5   7   2    4.57    0.63
  -5   7   2    5.66    0.73
   5   7  -2    5.01    0.49
   5   7  -2    5.11    0.47
  -5   7   2    4.65    0.66
   5   7  -2    5.17    0.36
  -5   7   2    5.46    0.55
   5   7  -2    5.23    0.41
   4  -7  -2    0.37    0.08
  -4  -7   2    0.27    0.17
   4  -7  -2    0.28    0.08
   4  -7  -2    0.27    0.11
   4  -7  -2    0.29    0.08
   4  -7  -2    0.38    0.11
  -4  -7   2   -0.01    0.13
  -4  -7   2    0.29    0.12
   4  -7  -2    0.49    0.13
  -4   7   2   -0.08    0.17
   4   7  -2    0.03    0.10
  -4   7   2    0.12    0.14
  -4   7   2    0.30    0.11
   4   7  -2    0.23    0.06
   4   7  -2    0.31    0.09
  -4   7   2    0.06    0.20
   4   7  -2    0.75    0.20
  -4   7   2    0.09    0.21
  -3  -7   2   12.83    0.88
  -3  -7   2   11.60    0.85
   3  -7  -2   12.28    0.80
   3  -7  -2   13.01    0.74
   3  -7  -2   12.63    0.77
  -3  -7   2   12.15    0.80
   3  -7  -2   12.10    0.82
   3  -7  -2   12.03    0.77
  -3  -7   2   12.57    0.88
   3   7  -2   11.66    0.76
  -3   7   2   10.97    0.98
   3   7  -2   12.26    0.86
  -3   7   2   11.12    0.79
  -3   7   2   11.52    0.97
   3   7  -2   11.78    0.87
   3   7  -2   11.87    0.84
  -3   7   2   11.42    0.90
  -3   7   2   11.19    0.85
   3   7  -2   12.61    0.78
   2  -7  -2  163.95    8.85
   2  -7  -2  141.61    8.93
  -2  -7   2  152.30    8.94
  -2  -7   2  141.79    8.97
   2  -7  -2  154.18    8.90
   2  -7  -2  153.80    8.88
  -2  -7   2  156.20    8.90
  -2  -7   2  158.82    8.88
   2  -7  -2  154.59    8.89
  -2  -7   2  150.99    8.96
   2   7  -2  142.83    8.89
  -2   7   2  142.86    9.08
  -2   7   2  145.28    8.90
  -2   7   2  150.52    8.97
   2   7  -2  154.17    8.98
   2   7  -2  158.81    8.98
   2   7  -2  142.74    8.89
  -2   7   2  142.97    9.10
  -2   7   2  151.24    9.12
   2   7  -2  155.07    8.90
  -2   7   2  150.77    8.98
   2   7  -2  150.48    8.99
  -1  -7   2    7.58    0.51
   1  -7  -2    7.03    0.49
  -1  -7   2    7.65    0.50
   1  -7  -2    7.67    0.49
  -1  -7   2    7.48    0.54
   1  -7  -2    7.87    0.47
  -1  -7   2    7.71    0.59
   1  -7  -2    6.25    0.52
   1  -7  -2    7.77    0.49
   1   7  -2    7.49    0.61
  -1   7   2    6.80    0.65
   1   7  -2    8.17    0.52
   1   7  -2    7.80    0.51
  -1   7   2    7.20    0.58
  -1   7   2    7.70    0.48
  -1   7   2    6.79    0.51
   1   7  -2    7.59    0.56
  -1   7   2    7.57    0.68
   1   7  -2    8.15    0.61
  -1   7   2    7.49    0.52
   0  -7   2    2.15    0.22
   0  -7   2    2.51    0.17
   0  -7   2    2.63    0.22
   0  -7   2    2.09    0.29
   0  -7   2    2.43    0.23
   0  -7  -2    2.47    0.16
   0  -7  -2    2.02    0.21
   0  -7  -2    2.28    0.19
   0  -7  -2    2.42    0.19
   0   7  -2    2.43    0.35
   0   7   2    2.61    0.22
   0   7  -2    2.64    0.31
   0   7   2    2.48    0.20
   0   7  -2    2.33    0.21
   0   7   2    2.18    0.29
   0   7  -2    2.37    0.27
   0   7   2    2.49    0.36
   0   7  -2    2.19    0.31
  -1  -7  -2   23.31    1.43
  -1  -7  -2   25.83    1.41
  -1  -7  -2   23.91    1.45
   1  -7   2   25.28    1.46
   1  -7   2   23.84    1.46
   1  -7   2   22.72    1.46
  -1  -7  -2   20.85    1.43
   1  -7   2   21.59    1.51
   1   7   2   23.96    1.56
   1   7   2   23.52    1.44
  -1   7  -2   24.08    1.59
   1   7   2   23.59    1.57
  -1   7  -2   22.21    1.53
  -1   7  -2   23.31    1.51
   1   7   2   22.37    1.45
  -1   7  -2   24.63    1.48
  -2  -7  -2    2.82    0.25
  -2  -7  -2    2.48    0.22
  -2  -7  -2    2.99    0.31
   2  -7   2    2.78    0.24
  -2  -7  -2    2.64    0.21
   2  -7   2    2.20    0.34
   2  -7   2    2.59    0.27
   2  -7   2    2.86    0.24
   2   7   2    2.52    0.26
   2   7   2    2.42    0.37
  -2   7  -2    3.43    0.33
  -2   7  -2    3.45    0.35
  -2   7  -2    3.28    0.31
  -2   7  -2    2.50    0.38
  -2   7  -2    2.48    0.34
   2   7   2    2.58    0.24
   2   7   2    3.54    0.43
   3  -7   2    0.71    0.13
   3  -7   2    0.64    0.13
  -3  -7  -2    0.60    0.14
  -3  -7  -2    0.90    0.17
   3  -7   2    0.47    0.16
  -3  -7  -2    0.70    0.08
  -3  -7  -2    0.62    0.17
   3  -7   2    0.74    0.15
   3  -7   2    0.66    0.12
  -3   7  -2    0.49    0.24
  -3   7  -2    0.56    0.15
   3   7   2    0.98    0.09
  -3   7  -2    0.65    0.22
   3   7   2    0.58    0.22
  -3   7  -2    0.79    0.19
   3   7   2    0.75    0.14
   3   7   2    0.40    0.12
   3   7   2    0.79    0.16
  -3   7  -2    1.14    0.20
   4  -7   2   23.94    1.71
  -4  -7  -2   26.29    1.77
   4  -7   2   28.39    1.75
  -4  -7  -2   27.66    1.81
  -4  -7  -2   27.80    1.77
  -4  -7  -2   26.95    1.80
   4  -7   2   29.14    1.74
   4  -7   2   28.89    1.72
  -4   7  -2   28.83    1.94
  -4   7  -2   28.17    1.77
  -4   7  -2   28.01    1.80
   4   7   2   25.17    1.69
  -4   7  -2   27.96    1.80
  -4   7  -2   27.78    1.87
   4   7   2   27.27    1.75
   4   7   2   28.67    1.89
   4   7   2   28.76    1.73
   4   7   2   28.24    1.73
   5  -7   2    7.31    0.56
   5  -7   2    6.16    0.52
   5  -7   2    7.25    0.56
  -5  -7  -2    6.64    0.62
   5  -7   2    7.89    0.54
  -5  -7  -2    6.84    0.63
  -5  -7  -2    6.56    0.61
  -5  -7  -2    6.97    0.63
   5   7   2    6.58    0.56
  -5   7  -2    8.05    0.66
  -5   7  -2    7.79    0.64
  -5   7  -2    7.00    0.78
   5   7   2    7.06    0.55
  -5   7  -2    7.85    0.87
   5   7   2    6.88    0.55
  -5   7  -2    6.11    0.56
   6  -7   2    0.10    0.11
   6  -7   2    0.01    0.11
  -6  -7  -2   -0.13    0.16
  -6  -7  -2    0.18    0.18
  -6  -7  -2   -0.03    0.15
   6  -7   2   -0.11    0.09
  -6  -7  -2   -0.02    0.18
   6   7   2    0.18    0.14
  -6   7  -2    0.09    0.19
  -6   7  -2   -0.05    0.26
  -6   7  -2   -0.15    0.18
  -6   7  -2    0.01    0.16
  -6   7  -2    0.01    0.14
   6   7   2    0.02    0.12
  -7  -7  -2   -0.18    0.15
  -7  -7  -2   -0.13    0.20
  -7  -7  -2    0.34    0.24
   7  -7   2   -0.19    0.11
  -7  -7  -2    0.04    0.18
   7  -7   2   -0.04    0.13
   7  -7   2   -0.07    0.11
  -7   7  -2    0.13    0.17
  -7   7  -2    0.25    0.33
  -7   7  -2    0.27    0.29
   7   7   2    0.04    0.13
   7   7   2   -0.18    0.12
  -7   7  -2   -0.24    0.18
  -8  -7  -2    0.49    0.33
   8  -7   2    0.07    0.18
  -8  -7  -2    0.95    0.39
  -8  -7  -2    0.24    0.24
  -8  -7  -2    0.04    0.22
   8  -7   2    0.25    0.18
   8  -7   2    0.41    0.19
  -8   7  -2    0.46    0.36
  -8   7  -2    0.64    0.42
  -8   7  -2   -0.13    0.22
   8   7   2    0.65    0.25
   8   7   2    0.44    0.20
   9   8  -2   -0.04    0.21
  -9   8   2    0.03    0.52
  -9   8   2   -0.36    0.34
  -8  -8   2    0.51    0.35
  -8  -8   2    0.15    0.25
   8  -8  -2    0.38    0.17
   8  -8  -2    0.81    0.25
   8  -8  -2    0.59    0.19
  -8   8   2    0.89    0.50
   8   8  -2    0.29    0.20
  -8   8   2   -0.45    0.27
   8   8  -2    0.66    0.19
   8   8  -2    0.26    0.21
  -8   8   2    0.34    0.43
   8   8  -2    0.50    0.24
  -7  -8   2    0.93    0.28
  -7  -8   2    0.85    0.32
   7  -8  -2    1.27    0.21
  -7  -8   2    0.95    0.36
   7  -8  -2    1.56    0.28
   7  -8  -2    1.24    0.21
  -7   8   2    0.67    0.40
   7   8  -2    1.56    0.29
   7   8  -2    1.06    0.26
  -7   8   2    0.98    0.44
   7   8  -2    0.92    0.26
  -7   8   2    1.14    0.42
   7   8  -2    1.23    0.22
  -6  -8   2    0.71    0.23
  -6  -8   2    0.87    0.29
   6  -8  -2    0.56    0.15
   6  -8  -2    0.68    0.14
   6  -8  -2    0.53    0.18
  -6  -8   2    0.67    0.29
   6  -8  -2    0.63    0.16
   6   8  -2    0.56    0.17
  -6   8   2    0.09    0.29
   6   8  -2    0.51    0.20
   6   8  -2    0.51    0.19
  -6   8   2    0.26    0.30
   6   8  -2    0.89    0.16
  -6   8   2    1.29    0.40
   5  -8  -2    1.90    0.27
   5  -8  -2    1.83    0.20
   5  -8  -2    1.64    0.23
   5  -8  -2    1.65    0.19
  -5  -8   2    1.33    0.32
  -5  -8   2    1.54    0.35
  -5  -8   2    1.29    0.25
  -5   8   2    1.63    0.44
  -5   8   2    1.62    0.40
  -5   8   2    1.68    0.46
   5   8  -2    1.42    0.26
   5   8  -2    1.93    0.32
   5   8  -2    1.43    0.20
  -5   8   2    1.30    0.27
  -4  -8   2    0.74    0.21
   4  -8  -2    0.54    0.14
   4  -8  -2    0.62    0.14
  -4  -8   2    0.39    0.18
   4  -8  -2    0.57    0.10
  -4  -8   2    0.60    0.16
   4  -8  -2    0.73    0.12
  -4   8   2    0.62    0.29
   4   8  -2    0.45    0.17
   4   8  -2    0.63    0.12
   4   8  -2    0.72    0.19
  -4   8   2    0.57    0.25
  -4   8   2    0.57    0.18
  -4   8   2    0.74    0.33
   4   8  -2    0.70    0.09
  -4   8   2    0.56    0.16
  -3  -8   2    3.48    0.29
   3  -8  -2    3.45    0.25
   3  -8  -2    2.88    0.24
  -3  -8   2    3.12    0.37
   3  -8  -2    3.22    0.29
   3  -8  -2    3.09    0.28
  -3  -8   2    2.97    0.36
  -3  -8   2    3.72    0.41
  -3   8   2    2.76    0.35
   3   8  -2    3.15    0.24
  -3   8   2    3.77    0.54
  -3   8   2    2.50    0.47
   3   8  -2    3.46    0.37
  -3   8   2    2.87    0.31
   3   8  -2    3.60    0.41
   3   8  -2    2.83    0.25
  -3   8   2    2.89    0.41
   3   8  -2    3.97    0.42
   2  -8  -2    0.05    0.04
  -2  -8   2    0.09    0.10
  -2  -8   2    0.16    0.06
   2  -8  -2    0.18    0.06
  -2  -8   2    0.10    0.11
  -2  -8   2    0.02    0.08
  -2  -8   2    0.16    0.07
   2  -8  -2    0.15    0.05
   2  -8  -2    0.10    0.07
  -2   8   2   -0.07    0.19
  -2   8   2    0.14    0.13
   2   8  -2    0.09    0.06
   2   8  -2    0.22    0.12
   2   8  -2    0.14    0.12
   2   8  -2   -0.01    0.07
  -2   8   2   -0.05    0.15
   2   8  -2    0.11    0.05
   2   8  -2    0.16    0.11
  -2   8   2    0.43    0.23
  -2   8   2   -0.01    0.08
  -2   8   2    0.21    0.14
   1  -8  -2   63.82    3.64
  -1  -8   2   62.44    3.73
  -1  -8   2   64.94    3.69
   1  -8  -2   59.87    3.66
   1  -8  -2   63.07    3.66
  -1  -8   2   62.92    3.68
   1  -8  -2   61.30    3.67
  -1  -8   2   61.05    3.78
   1  -8  -2   58.51    3.71
  -1   8   2   59.66    3.77
   1   8  -2   61.74    3.75
  -1   8   2   62.93    3.90
   1   8  -2   61.84    3.79
  -1   8   2   58.65    3.70
   1   8  -2   65.26    3.72
  -1   8   2   64.52    3.66
   1   8  -2   62.82    3.69
  -1   8   2   56.56    3.70
   1   8  -2   62.76    3.80
  -1   8   2   60.96    3.88
   0  -8   2    6.81    0.57
   0  -8   2    7.45    0.50
   0  -8  -2    7.83    0.48
   0  -8  -2    7.47    0.45
   0  -8   2    7.61    0.51
   0  -8   2    7.47    0.52
   0  -8   2    7.23    0.46
   0  -8  -2    7.39    0.48
   0  -8  -2    6.63    0.50
   0   8  -2    7.13    0.49
   0   8  -2    7.18    0.61
   0   8   2    7.39    0.50
   0   8  -2    7.43    0.54
   0   8   2    5.60    0.60
   0   8   2    7.11    0.48
   0   8   2    6.86    0.59
   0   8  -2    7.72    0.59
   0   8  -2    6.66    0.61
   1  -8   2   36.64    2.08
   1  -8   2   29.29    2.13
  -1  -8  -2   35.75    2.01
   1  -8   2   34.67    2.08
   1  -8   2   34.35    2.08
  -1  -8  -2   31.00    2.05
  -1  -8  -2   34.27    2.07
  -1  -8  -2   33.09    2.04
  -1   8  -2   33.29    2.22
  -1   8  -2   33.07    2.18
  -1   8  -2   34.86    2.14
   1   8   2   35.30    2.20
  -1   8  -2   34.52    2.10
   1   8   2   35.60    2.07
   1   8   2   34.16    2.06
   2  -8   2   23.61    1.47
   2  -8   2   24.14    1.46
  -2  -8  -2   23.65    1.44
  -2  -8  -2   22.95    1.48
  -2  -8  -2   23.56    1.43
   2  -8   2   25.85    1.50
   2  -8   2   20.42    1.54
  -2  -8  -2   23.70    1.51
   2   8   2   23.85    1.61
  -2   8  -2   23.52    1.50
   2   8   2   23.03    1.47
  -2   8  -2   23.18    1.63
  -2   8  -2   23.64    1.53
   2   8   2   22.96    1.47
  -2   8  -2   24.93    1.59
   2   8   2   25.43    1.61
  -2   8  -2   24.12    1.51
  -3  -8  -2    8.18    0.59
  -3  -8  -2    8.88    0.50
  -3  -8  -2    7.84    0.62
  -3  -8  -2    7.81    0.57
   3  -8   2    5.87    0.60
   3  -8   2    7.68    0.55
   3  -8   2    8.32    0.56
   3  -8   2    7.32    0.57
   3   8   2    7.66    0.56
  -3   8  -2    8.37    0.63
   3   8   2    7.32    0.57
  -3   8  -2    7.19    0.58
  -3   8  -2    7.57    0.62
   3   8   2    8.64    0.72
  -3   8  -2    7.50    0.67
   3   8   2    9.12    0.57
  -3   8  -2    8.21    0.75
  -4  -8  -2   -0.03    0.10
   4  -8   2    0.35    0.12
   4  -8   2    0.46    0.13
  -4  -8  -2    0.41    0.16
   4  -8   2    0.60    0.14
   4  -8   2    0.39    0.12
  -4  -8  -2    0.31    0.17
  -4  -8  -2    0.56    0.19
   4  -8   2    0.33    0.16
  -4   8  -2    0.46    0.30
   4   8   2    0.34    0.23
   4   8   2    0.46    0.12
  -4   8  -2    0.75    0.19
  -4   8  -2    0.38    0.24
   4   8   2    0.63    0.15
  -4   8  -2    0.71    0.21
   4   8   2    0.35    0.13
  -4   8  -2    0.27    0.18
   5  -8   2    0.05    0.10
   5  -8   2    0.13    0.12
  -5  -8  -2    0.49    0.22
   5  -8   2    0.20    0.12
   5  -8   2    0.18    0.11
  -5  -8  -2    0.06    0.17
  -5  -8  -2    0.20    0.17
  -5  -8  -2    0.08    0.15
  -5   8  -2    0.41    0.30
  -5   8  -2    0.20    0.16
  -5   8  -2    0.57    0.23
  -5   8  -2    0.21    0.21
   5   8   2    0.07    0.12
   5   8   2    0.19    0.11
  -5   8  -2    0.08    0.14
   6  -8   2    0.80    0.19
  -6  -8  -2    0.78    0.25
   6  -8   2    1.02    0.20
  -6  -8  -2    0.85    0.26
   6  -8   2    0.82    0.21
  -6  -8  -2    1.04    0.27
  -6  -8  -2    0.57    0.25
  -6   8  -2    0.40    0.31
   6   8   2    0.68    0.20
   6   8   2    0.63    0.18
  -6   8  -2    0.43    0.27
  -6   8  -2    0.66    0.22
  -6   8  -2    0.97    0.29
  -7  -8  -2    0.24    0.23
  -7  -8  -2    0.16    0.24
   7  -8   2    0.03    0.13
  -7  -8  -2    0.09    0.23
  -7  -8  -2   -0.03    0.20
   7  -8   2   -0.05    0.11
   7  -8   2   -0.09    0.10
  -7   8  -2   -0.38    0.21
   7   8   2   -0.04    0.13
  -7   8  -2   -0.06    0.18
  -7   8  -2    0.20    0.31
   7   8   2    0.12    0.17
   8  -8   2    0.46    0.20
  -8  -8  -2   -0.13    0.28
   8  -8   2   -0.01    0.17
   8  -8   2    0.21    0.18
  -8  -8  -2   -0.06    0.21
  -8  -8  -2    0.36    0.30
  -8  -8  -2    0.26    0.23
  -8   8  -2    0.13    0.40
  -8   8  -2    0.21    0.23
   8   8   2    0.08    0.15
  -8   8  -2    0.25    0.41
   8   8   2    0.43    0.23
   8  -9  -2    0.51    0.21
  -8  -9   2    0.24    0.29
   8  -9  -2    0.69    0.19
   8  -9  -2    0.37    0.18
  -8  -9   2    0.43    0.31
   8   9  -2    0.39    0.17
   8   9  -2    0.67    0.24
  -8   9   2    0.71    0.48
  -8   9   2    0.72    0.48
  -8   9   2    0.25    0.44
   8   9  -2    0.34    0.20
   8   9  -2    0.71    0.26
   7  -9  -2    1.99    0.26
  -7  -9   2    1.99    0.42
  -7  -9   2    1.65    0.36
  -7  -9   2    1.71    0.43
   7  -9  -2    2.40    0.29
   7  -9  -2    1.51    0.28
  -7   9   2    1.25    0.50
   7   9  -2    1.94    0.32
   7   9  -2    1.82    0.35
  -7   9   2    1.79    0.55
  -7   9   2    2.11    0.58
   7   9  -2    2.02    0.35
   7   9  -2    2.43    0.30
  -6  -9   2    0.04    0.16
  -6  -9   2    1.02    0.32
   6  -9  -2    0.47    0.15
   6  -9  -2    0.55    0.18
  -6  -9   2    0.36    0.25
   6  -9  -2    0.60    0.14
   6  -9  -2    0.60    0.15
   6   9  -2    0.48    0.18
   6   9  -2    0.29    0.16
  -6   9   2    0.51    0.39
  -6   9   2    0.46    0.34
  -6   9   2    0.69    0.35
   6   9  -2    0.54    0.20
   6   9  -2    0.63    0.16
   5  -9  -2    7.11    0.50
  -5  -9   2    6.42    0.75
   5  -9  -2    6.88    0.55
   5  -9  -2    6.38    0.49
  -5  -9   2    7.36    0.68
  -5  -9   2    7.29    0.59
   5  -9  -2    7.62    0.54
   5   9  -2    7.63    0.52
   5   9  -2    7.25    0.59
  -5   9   2    6.22    0.88
  -5   9   2    7.25    0.62
  -5   9   2    7.32    0.85
   5   9  -2    6.01    0.59
  -5   9   2    5.55    0.80
   4  -9  -2    0.56    0.10
  -4  -9   2    0.34    0.18
   4  -9  -2    0.26    0.11
  -4  -9   2    0.59    0.16
   4  -9  -2    0.29    0.11
   4  -9  -2    0.47    0.10
  -4  -9   2    0.46    0.16
  -4  -9   2    0.65    0.20
   4   9  -2    0.45    0.16
  -4   9   2    0.45    0.29
   4   9  -2    0.51    0.11
  -4   9   2    0.60    0.26
  -4   9   2    0.43    0.27
  -4   9   2    0.89    0.21
   4   9  -2    0.57    0.08
   4   9  -2    0.40    0.17
  -3  -9   2   35.28    2.09
   3  -9  -2   33.70    1.97
   3  -9  -2   35.03    2.04
  -3  -9   2   30.34    2.08
   3  -9  -2   34.06    1.98
   3  -9  -2   33.36    2.01
  -3  -9   2   32.51    2.03
  -3  -9   2   33.33    2.10
  -3   9   2   28.84    2.21
   3   9  -2   32.15    1.97
  -3   9   2   32.13    2.15
  -3   9   2   31.56    2.08
   3   9  -2   33.16    2.10
   3   9  -2   33.88    2.08
   3   9  -2   33.03    2.10
  -3   9   2   31.26    2.03
   3   9  -2   31.82    2.02
  -3   9   2   32.69    2.29
   3   9  -2   32.68    1.99
  -2  -9   2   24.05    1.50
  -2  -9   2   24.65    1.53
  -2  -9   2   23.64    1.55
   2  -9  -2   24.20    1.44
  -2  -9   2   23.55    1.43
   2  -9  -2   24.02    1.49
   2  -9  -2   23.54    1.42
  -2  -9   2   23.49    1.46
   2  -9  -2   24.07    1.45
   2   9  -2   22.16    1.43
  -2   9   2   20.67    1.65
  -2   9   2   21.71    1.48
  -2   9   2   24.17    1.70
   2   9  -2   23.86    1.47
   2   9  -2   24.93    1.54
  -2   9   2   22.56    1.54
  -2   9   2   20.74    1.68
   2   9  -2   23.95    1.45
   2   9  -2   25.38    1.57
  -2   9   2   23.13    1.56
   2   9  -2   24.32    1.56
   1  -9  -2   64.45    3.88
   1  -9  -2   65.74    3.87
   1  -9  -2   67.34    3.85
  -1  -9   2   66.07    3.95
  -1  -9   2   67.32    3.89
  -1  -9   2   66.46    4.00
   1  -9  -2   64.37    3.92
  -1  -9   2   66.88    3.90
   1  -9  -2   65.51    3.87
  -1   9   2   67.77    4.12
  -1   9   2   65.80    3.87
   1   9  -2   65.80    4.02
  -1   9   2   64.28    4.00
   1   9  -2   69.92    3.95
  -1   9   2   59.82    3.92
   1   9  -2   65.82    3.90
   1   9  -2   64.67    3.96
  -1   9   2   60.50    3.91
   1   9  -2   65.50    4.02
  -1   9   2   63.78    4.12
   0  -9  -2   24.76    1.52
   0  -9   2   24.72    1.55
   0  -9  -2   23.28    1.55
   0  -9   2   26.77    1.52
   0  -9   2   24.31    1.64
   0  -9   2   24.81    1.58
   0  -9  -2   24.88    1.52
   0  -9   2   24.32    1.55
   0   9   2   26.19    1.73
   0   9  -2   25.67    1.71
   0   9  -2   24.94    1.69
   0   9  -2   25.91    1.66
   0   9  -2   25.06    1.60
   0   9   2   26.65    1.55
   0   9   2   26.39    1.67
   0   9  -2   25.00    1.55
   0   9   2   25.52    1.53
  -1  -9  -2    0.20    0.05
   1  -9   2    0.22    0.12
   1  -9   2    0.02    0.07
  -1  -9  -2    0.14    0.04
  -1  -9  -2    0.12    0.05
  -1  -9  -2    0.15    0.07
   1  -9   2    0.13    0.07
   1  -9   2    0.09    0.07
  -1   9  -2    0.25    0.10
  -1   9  -2    0.24    0.19
   1   9   2    0.00    0.16
  -1   9  -2    0.29    0.14
   1   9   2    0.09    0.06
   1   9   2    0.09    0.06
  -1   9  -2    0.30    0.18
   1   9   2    0.14    0.16
  -2  -9  -2    7.77    0.49
  -2  -9  -2    7.92    0.49
   2  -9   2    5.57    0.58
   2  -9   2    7.95    0.55
  -2  -9  -2    7.40    0.54
  -2  -9  -2    7.38    0.50
   2  -9   2    7.40    0.53
  -2  -9  -2    7.51    0.57
  -2   9  -2    7.84    0.59
  -2   9  -2    8.41    0.67
  -2   9  -2    8.54    0.73
   2   9   2    6.67    0.52
   2   9   2    8.60    0.70
  -2   9  -2    6.85    0.59
   2   9   2    7.83    0.69
  -2   9  -2    8.04    0.56
   2   9   2    6.96    0.52
   3  -9   2   11.35    0.81
  -3  -9  -2   12.10    0.86
  -3  -9  -2   12.50    0.84
  -3  -9  -2   11.80    0.89
   3  -9   2   12.14    0.84
   3  -9   2   12.02    0.82
  -3  -9  -2   13.94    0.77
   3   9   2   13.78    0.83
  -3   9  -2   12.47    0.98
  -3   9  -2   11.82    0.90
  -3   9  -2   11.85    0.90
  -3   9  -2   13.03    1.05
  -3   9  -2   12.77    0.86
   3   9   2   11.42    0.82
   3   9   2   12.17    0.98
   3   9   2   12.11    0.84
   4  -9   2    1.96    0.33
   4  -9   2    2.38    0.29
   4  -9   2    2.79    0.26
   4  -9   2    2.13    0.27
  -4  -9  -2    2.44    0.32
  -4  -9  -2    2.63    0.38
  -4  -9  -2    2.90    0.35
   4  -9   2    2.63    0.30
  -4  -9  -2    2.93    0.38
  -4   9  -2    1.86    0.33
  -4   9  -2    2.34    0.37
  -4   9  -2    2.39    0.47
   4   9   2    3.23    0.31
   4   9   2    2.59    0.32
  -4   9  -2    2.40    0.42
  -4   9  -2    2.37    0.32
   4   9   2    2.62    0.29
   4   9   2    3.23    0.49
  -5  -9  -2    1.82    0.31
   5  -9   2    1.10    0.20
  -5  -9  -2    1.16    0.29
   5  -9   2    1.69    0.24
   5  -9   2    1.42    0.22
  -5  -9  -2    1.24    0.26
  -5  -9  -2    1.08    0.29
   5  -9   2    1.27    0.23
  -5   9  -2    1.33    0.26
  -5   9  -2    1.51    0.33
  -5   9  -2    1.56    0.43
   5   9   2    1.82    0.26
  -5   9  -2    1.24    0.30
   5   9   2    1.26    0.24
  -5   9  -2    1.41    0.37
   6  -9   2    2.08    0.30
   6  -9   2    1.86    0.28
   6  -9   2    2.03    0.28
  -6  -9  -2    1.97    0.37
  -6  -9  -2    2.11    0.39
  -6  -9  -2    1.98    0.38
  -6  -9  -2    1.74    0.36
  -6   9  -2    1.74    0.31
   6   9   2    1.92    0.32
  -6   9  -2    2.08    0.38
  -6   9  -2    2.16    0.55
  -6   9  -2    2.11    0.47
   6   9   2    2.00    0.30
  -7  -9  -2    0.19    0.21
   7  -9   2   -0.10    0.12
   7  -9   2    0.02    0.13
  -7  -9  -2    0.27    0.21
  -7  -9  -2    0.15    0.24
   7  -9   2    0.09    0.13
  -7  -9  -2   -0.10    0.19
   7   9   2   -0.08    0.12
  -7   9  -2    0.42    0.37
  -7   9  -2    0.11    0.33
  -7   9  -2   -0.22    0.17
   7   9   2    0.13    0.17
   8  -9   2    1.68    0.32
  -8  -9  -2    1.61    0.42
  -8  -9  -2    2.00    0.49
  -8  -9  -2    1.30    0.36
  -8  -9  -2    0.98    0.40
   8  -9   2    1.35    0.31
   8  -9   2    1.28    0.27
  -8   9  -2    1.48    0.40
   8   9   2    1.03    0.30
  -8   9  -2    2.58    0.63
   8   9   2    2.06    0.34
  -8   9  -2    2.42    0.66
   8 -10  -2    2.20    0.31
   8 -10  -2    1.50    0.26
  -8 -10   2    1.04    0.39
   8 -10  -2    1.34    0.30
  -8 -10   2    1.40    0.45
   8  10  -2    2.02    0.35
   8  10  -2    2.55    0.41
   8  10  -2    1.76    0.28
  -8  10   2    1.70    0.57
   8  10  -2    1.90    0.37
  -8  10   2    1.94    0.58
  -8  10   2    1.30    0.58
   7 -10  -2    2.00    0.26
  -7 -10   2    1.82    0.47
  -7 -10   2    1.19    0.39
   7 -10  -2    1.57    0.24
   7 -10  -2    1.61    0.30
  -7 -10   2    1.78    0.37
   7  10  -2    1.90    0.26
  -7  10   2    2.02    0.56
   7  10  -2    1.64    0.32
   7  10  -2    1.39    0.31
  -7  10   2    1.12    0.50
  -7  10   2    1.74    0.54
   7  10  -2    1.40    0.28
  -6 -10   2    3.81    0.48
  -6 -10   2    2.48    0.48
   6 -10  -2    3.56    0.41
   6 -10  -2    4.05    0.36
   6 -10  -2    3.61    0.32
   6 -10  -2    3.17    0.33
  -6 -10   2    2.70    0.51
  -6  10   2    3.30    0.66
   6  10  -2    2.73    0.42
  -6  10   2    3.66    0.64
  -6  10   2    2.82    0.65
   6  10  -2    3.95    0.43
   6  10  -2    3.67    0.46
   6  10  -2    3.66    0.36
   5 -10  -2    8.19    0.56
  -5 -10   2    7.23    0.77
   5 -10  -2    7.15    0.51
  -5 -10   2    7.15    0.60
  -5 -10   2    7.31    0.70
   5 -10  -2    7.33    0.57
   5 -10  -2    7.51    0.51
   5  10  -2    6.78    0.62
   5  10  -2    6.57    0.59
  -5  10   2    6.99    0.91
   5  10  -2    6.88    0.52
  -5  10   2    7.40    0.96
  -5  10   2    6.62    0.81
  -5  10   2    6.61    0.62
  -4 -10   2    0.35    0.14
   4 -10  -2    0.33    0.12
   4 -10  -2    0.41    0.09
   4 -10  -2    0.41    0.09
  -4 -10   2    0.36    0.16
  -4 -10   2    0.51    0.19
  -4 -10   2    0.63    0.20
   4 -10  -2    0.42    0.13
  -4  10   2    0.51    0.35
  -4  10   2    0.12    0.17
   4  10  -2    0.49    0.19
[truncated: 831,810 more chars]
