# Supplementary material for: 1-Hy­droxy-4-methyl­pyridinium chloride
Source: IUCrdata. 2022 Oct 28;7(Pt 10):x221023. doi: 10.1107/S2414314622010239 (PMC9638061; doi:10.1107/S2414314622010239)
Supplement: Supplementary file 2 [file x-07-x221023-Isup2.hkl]

data_I                                                                          
_shelx_title ' SeCl2_Pyo_DCM_Kistruri_0m in P2(1)/c'                            
_shelx_refln_list_code          4                                               
_shelx_F_calc_maximum      167.05                                               
_exptl_crystal_F_000       608.00                                               
_reflns_d_resolution_high  0.7663                                               
                                                                                
loop_                                                                           
 _space_group_symop_operation_xyz                                               
 'x, y, z'                                                                      
 '-x, y+1/2, -z+1/2'                                                            
 '-x, -y, -z'                                                                   
 'x, -y-1/2, z-1/2'                                                             
                                                                                
_cell_length_a     7.1610                                                       
_cell_length_b    26.2706                                                       
_cell_length_c     7.7474                                                       
_cell_angle_alpha  90.000                                                       
_cell_angle_beta   95.495                                                       
_cell_angle_gamma  90.000                                                       
                                                                                
_shelx_F_squared_multiplier     1.000                                           
                                                                                
loop_                                                                           
 _refln_index_h                                                                 
 _refln_index_k                                                                 
 _refln_index_l                                                                 
 _refln_F_squared_calc                                                          
 _refln_F_squared_meas                                                          
 _refln_F_squared_sigma                                                         
 _refln_observed_status                                                         
   1   0   0       1092.98       1167.86        24.40 o                         
   2   0   0       1028.29        988.35        18.71 o                         
   3   0   0        986.19        977.83        19.76 o                         
   4   0   0        659.40        521.92        10.64 o                         
   5   0   0        593.65        559.09        13.08 o                         
   6   0   0        675.69        620.06        14.77 o                         
   7   0   0        147.32        161.38         5.62 o                         
   8   0   0         13.41         23.63         4.46 o                         
   9   0   0         14.82         10.78         3.87 o                         
   1   1   0       2274.43       2230.77        30.16 o                         
   2   1   0       5792.23       5958.63        80.16 o                         
   3   1   0        541.52        538.18         7.56 o                         
   4   1   0        187.56        195.67         3.30 o                         
   5   1   0         96.50         93.40         2.28 o                         
   6   1   0        470.24        459.86         8.05 o                         
   7   1   0        284.57        282.45         5.93 o                         
   8   1   0          1.62          0.92         1.86 o                         
   9   1   0          6.21          7.08         2.60 o                         
   0   2   0        343.23        323.77         9.40 o                         
   1   2   0        136.30        113.63         1.88 o                         
   2   2   0       4348.76       4426.91        63.16 o                         
   3   2   0        175.86        181.81         2.92 o                         
   4   2   0        368.96        390.90         5.81 o                         
   5   2   0          9.24         12.36         0.93 o                         
   6   2   0        253.82        241.90         4.85 o                         
   7   2   0        123.18        120.24         3.78 o                         
   8   2   0         15.28         13.52         2.07 o                         
   9   2   0          0.19         -1.36         2.30 o                         
   1   3   0       1395.91       1252.28        18.05 o                         
   2   3   0      23710.68      23024.79       309.32 o                         
   3   3   0        455.88        515.51         7.44 o                         
   4   3   0        645.62        638.22         9.07 o                         
   5   3   0        181.19        155.85         3.25 o                         
   6   3   0         16.88         22.87         1.41 o                         
   7   3   0          0.03          0.44         1.11 o                         
   8   3   0         10.23         13.50         2.82 o                         
   9   3   0          2.64          1.90         2.46 o                         
   0   4   0       2834.37       2486.90        59.95 o                         
   1   4   0       4088.19       4311.88        59.73 o                         
   2   4   0       4598.74       4726.35        62.18 o                         
   3   4   0       1620.62       1701.60        24.02 o                         
   4   4   0       2844.90       2891.24        40.63 o                         
   5   4   0        103.13         99.96         2.56 o                         
   6   4   0        115.85        116.02         3.22 o                         
   7   4   0          6.48          6.01         1.46 o                         
   8   4   0          8.49          7.76         1.77 o                         
   9   4   0         56.71         58.37         6.24 o                         
   1   5   0       2024.40       2235.40        35.34 o                         
   2   5   0        257.33        276.73         4.26 o                         
   3   5   0        756.13        769.44        11.23 o                         
   4   5   0        383.43        337.46         5.44 o                         
   5   5   0          4.57          3.80         0.74 o                         
   6   5   0         41.01         43.46         2.03 o                         
   7   5   0          0.10         -1.44         1.44 o                         
   8   5   0         62.21         69.66         3.83 o                         
   9   5   0          9.29          7.33         2.51 o                         
   0   6   0       3056.50       3149.29        65.82 o                         
   1   6   0       1138.86       1193.65        18.59 o                         
   2   6   0        926.01       1092.08        14.76 o                         
   3   6   0         47.12         88.50         1.74 o                         
   4   6   0        483.25        426.79         6.71 o                         
   5   6   0        226.66        226.65         4.16 o                         
   6   6   0        779.05        771.84        13.72 o                         
   7   6   0         80.60         93.31         3.60 o                         
   8   6   0          0.03          1.07         1.66 o                         
   9   6   0          0.04         -1.30         1.95 o                         
   1   7   0       1536.22       1558.91        23.39 o                         
   2   7   0        324.79        282.91         4.22 o                         
   3   7   0          5.40          7.91         0.54 o                         
   4   7   0        391.93        414.88         6.77 o                         
   5   7   0        357.47        344.39         6.50 o                         
   6   7   0          5.27          5.32         1.15 o                         
   7   7   0          3.80          2.19         1.41 o                         
   8   7   0          6.55          6.46         1.92 o                         
   9   7   0          1.19         -0.13         2.03 o                         
   0   8   0        996.87        972.03        19.92 o                         
   1   8   0       1887.73       2091.48        30.25 o                         
   2   8   0         40.68         34.91         1.45 o                         
   3   8   0        432.02        473.39         6.72 o                         
   4   8   0       2046.32       2188.71        30.30 o                         
   5   8   0          7.88          5.70         0.99 o                         
   6   8   0        306.45        295.88         6.30 o                         
   7   8   0          2.67          2.07         1.29 o                         
   8   8   0          5.47          5.86         1.82 o                         
   9   8   0          7.96          9.26         2.68 o                         
   1   9   0       4837.73       4942.08        68.73 o                         
   2   9   0        434.89        440.74         6.86 o                         
   3   9   0       1796.82       1842.38        24.28 o                         
   4   9   0        930.38        899.63        13.45 o                         
   5   9   0        150.59        158.42         4.94 o                         
   6   9   0         99.18         97.55         4.06 o                         
   7   9   0          0.76          0.42         1.23 o                         
   8   9   0        100.48        103.51         5.63 o                         
   0  10   0       2792.58       3148.45        62.59 o                         
   1  10   0       2397.53       2440.43        34.34 o                         
   2  10   0        690.56        745.36        11.14 o                         
   3  10   0       5733.48       5882.44        79.83 o                         
   4  10   0        888.02        878.62        13.60 o                         
   5  10   0         85.23         92.14         3.87 o                         
   6  10   0        178.14        165.43         4.46 o                         
   7  10   0         34.19         38.50         3.05 o                         
   8  10   0          0.25         -0.84         1.61 o                         
   1  11   0        526.31        635.86        10.42 o                         
   2  11   0       2349.08       2311.22        33.80 o                         
   3  11   0        337.62        328.71         5.51 o                         
   4  11   0         26.56         35.79         2.02 o                         
   5  11   0          0.12         -0.33         0.82 o                         
   6  11   0        112.25        111.90         4.30 o                         
   7  11   0          2.66          3.55         1.60 o                         
   8  11   0          1.36         -0.17         1.61 o                         
   0  12   0        228.14        202.61         5.21 o                         
   1  12   0       2180.34       2200.23        32.17 o                         
   2  12   0       1778.35       1897.77        27.88 o                         
   3  12   0        145.21        119.27         2.60 o                         
   4  12   0        273.06        239.36         4.94 o                         
   5  12   0         40.69         45.76         2.01 o                         
   6  12   0         41.68         44.58         2.62 o                         
   7  12   0         17.37         24.98         2.55 o                         
   8  12   0         22.48         19.63         2.36 o                         
   1  13   0       1295.96       1157.94        18.07 o                         
   2  13   0        309.86        340.06         5.79 o                         
   3  13   0        344.67        321.89         5.66 o                         
   4  13   0        452.06        422.25         7.79 o                         
   5  13   0        328.99        327.23         6.59 o                         
   6  13   0        119.26        106.34         5.39 o                         
   7  13   0          5.85          7.81         1.67 o                         
   8  13   0          3.47          2.72         1.73 o                         
   0  14   0      11834.68      11844.34       232.40 o                         
   1  14   0         74.41         63.61         2.24 o                         
   2  14   0         38.64         34.24         1.42 o                         
   3  14   0         15.94         20.27         1.26 o                         
   4  14   0        166.45        173.42         5.79 o                         
   5  14   0        272.89        263.57         5.77 o                         
   6  14   0         17.28         16.49         1.72 o                         
   7  14   0         64.51         66.51         3.32 o                         
   8  14   0          9.05         11.24         2.11 o                         
   1  15   0        976.84       1179.42        19.15 o                         
   2  15   0        902.39        919.13        14.60 o                         
   3  15   0         23.03         27.94         1.35 o                         
   4  15   0          7.26          7.69         1.08 o                         
   5  15   0        179.87        166.30         4.97 o                         
   6  15   0        159.68        170.71         6.81 o                         
   7  15   0        296.44        310.67         8.71 o                         
   8  15   0          0.51          2.74         1.88 o                         
   0  16   0         56.50         57.29         2.65 o                         
   1  16   0        241.25        236.92         4.72 o                         
   2  16   0          5.24          6.48         1.01 o                         
   3  16   0         15.11         15.87         1.17 o                         
   4  16   0          0.14          0.15         0.83 o                         
   5  16   0          7.95         11.16         1.68 o                         
   6  16   0        111.62         94.78         3.70 o                         
   7  16   0         41.65         37.51         3.92 o                         
   8  16   0          0.99          0.20         2.10 o                         
   1  17   0         15.50          4.15         1.00 o                         
   2  17   0       1251.19       1203.43        20.55 o                         
   3  17   0         21.66         16.96         1.56 o                         
   4  17   0         81.52         79.45         3.16 o                         
   5  17   0        241.26        237.94         8.07 o                         
   6  17   0          0.31         -0.68         1.55 o                         
   7  17   0         20.32         11.96         2.46 o                         
   8  17   0         13.89          6.48         3.20 o                         
   0  18   0        110.41         90.97         3.53 o                         
   1  18   0        136.07        140.50         3.63 o                         
   2  18   0         22.93         25.14         1.63 o                         
   3  18   0       1462.10       1329.21        21.77 o                         
   4  18   0       1281.28       1237.40        22.24 o                         
   5  18   0        377.31        348.18         8.62 o                         
   6  18   0          5.51          2.66         1.87 o                         
   7  18   0         51.96         49.44         3.93 o                         
   1  19   0          0.32          0.55         0.85 o                         
   2  19   0        624.86        598.28        11.24 o                         
   3  19   0         25.57         22.42         1.67 o                         
   4  19   0        179.35        174.94         5.31 o                         
   5  19   0         18.83         17.66         2.03 o                         
   6  19   0         31.20         34.25         2.80 o                         
   7  19   0          1.29          4.07         2.23 o                         
   0  20   0          0.05          1.63         1.11 o                         
   1  20   0        119.77        117.80         3.80 o                         
   2  20   0         83.82         90.13         3.14 o                         
   3  20   0          1.70          1.55         1.11 o                         
   4  20   0         86.12         85.21         3.60 o                         
   5  20   0         14.94         16.81         2.07 o                         
   6  20   0         34.41         41.43         3.05 o                         
   7  20   0         10.88          8.72         2.60 o                         
   1  21   0        467.09        413.81         8.71 o                         
   2  21   0          3.55          3.33         1.53 o                         
   3  21   0         32.53         25.33         1.92 o                         
   4  21   0         37.35         31.28         2.74 o                         
   5  21   0        111.19        116.06         4.63 o                         
   6  21   0          4.90          6.06         1.97 o                         
   7  21   0          6.38          2.34         2.28 o                         
   0  22   0        105.95         97.76         6.78 o                         
   1  22   0         10.72         15.40         1.50 o                         
   2  22   0         92.46        103.34         4.00 o                         
   3  22   0        363.24        327.55         7.41 o                         
   4  22   0          2.11          3.17         1.49 o                         
   5  22   0          0.98         -0.44         1.56 o                         
   6  22   0          2.39          1.34         1.78 o                         
   7  22   0         50.99         47.19         3.99 o                         
   1  23   0        218.28        220.32         7.89 o                         
   2  23   0          0.01          0.07         1.49 o                         
   3  23   0         83.00         89.24         3.61 o                         
   4  23   0         68.76         66.07         3.34 o                         
   5  23   0          5.89          6.03         1.85 o                         
   6  23   0          0.09         -0.57         1.85 o                         
   0  24   0         12.30          9.41         2.29 o                         
   1  24   0         79.10         91.18         4.00 o                         
   2  24   0         31.87         30.46         2.19 o                         
   3  24   0        535.53        534.36        10.88 o                         
   4  24   0          1.05         -0.35         1.37 o                         
   5  24   0         37.66         37.35         3.01 o                         
   6  24   0         27.08         26.57         3.02 o                         
   1  25   0          3.23          2.87         1.33 o                         
   2  25   0          4.05          4.38         1.64 o                         
   3  25   0        130.97        115.62         5.71 o                         
   4  25   0         97.68         81.78         4.26 o                         
   5  25   0          2.97          1.29         1.70 o                         
   6  25   0          3.25          0.84         2.08 o                         
   0  26   0        164.54        143.23         9.12 o                         
   1  26   0          8.28          8.31         3.03 o                         
   2  26   0          6.49          8.37         1.62 o                         
   3  26   0          6.40          7.12         1.96 o                         
   4  26   0          3.52          2.52         1.78 o                         
   5  26   0          0.64          0.11         2.08 o                         
   6  26   0         18.43         12.76         4.56 o                         
   1  27   0        129.17        122.34         6.19 o                         
   2  27   0         45.70         44.84         2.94 o                         
   3  27   0         44.36         40.43         2.76 o                         
   4  27   0        112.17        105.35         5.00 o                         
   5  27   0        114.43        123.05         6.32 o                         
   0  28   0         17.73         16.09         3.93 o                         
   1  28   0        155.34        134.40         6.63 o                         
   2  28   0         76.43         72.59         6.22 o                         
   3  28   0         61.49         66.79         3.63 o                         
   4  28   0          3.17          5.92         1.82 o                         
   5  28   0          4.87          2.72         2.02 o                         
   1  29   0         86.56         69.01         5.47 o                         
   2  29   0         38.87         37.97         3.20 o                         
   3  29   0          4.63          3.85         2.30 o                         
   4  29   0          7.58          6.53         2.06 o                         
   0  30   0         88.26        102.03        13.95 o                         
   1  30   0          6.42          4.96         1.99 o                         
   2  30   0          0.01          3.70         2.33 o                         
   3  30   0         10.53         14.65         2.64 o                         
   4  30   0          0.03          1.02         2.86 o                         
   1  31   0         27.77         19.98         3.26 o                         
   2  31   0          0.04          4.15         2.60 o                         
   3  31   0          0.06         -2.02         2.38 o                         
   0  32   0        112.77        102.14        11.19 o                         
   1  32   0          7.47          5.61         2.37 o                         
   2  32   0          2.54          1.78         2.67 o                         
   3  32   0         17.29         21.52         3.34 o                         
   1  33   0         19.40         16.75         2.99 o                         
   2  33   0         84.00        107.00         7.45 o                         
   0  34   0         16.34          9.21         4.37 o                         
   1  34   0          2.68          2.99         3.22 o                         
  -9   1   1         10.49         11.58         2.91 o                         
  -8   1   1        132.45        132.84         5.45 o                         
  -7   1   1          4.62          6.97         1.23 o                         
  -6   1   1         33.05         42.61         1.71 o                         
  -5   1   1        385.60        395.49         6.26 o                         
  -4   1   1        218.26        217.06         3.41 o                         
  -3   1   1        642.71        607.35         8.72 o                         
  -2   1   1         59.31         72.58         1.54 o                         
  -1   1   1        572.87        485.66         7.42 o                         
   0   1   1        108.09         70.06         1.67 o                         
   1   1   1        947.50        882.03        11.02 o                         
   2   1   1        868.79        905.31        13.25 o                         
   3   1   1        506.94        489.55         7.52 o                         
   4   1   1        533.72        513.24         8.69 o                         
   5   1   1        136.15        137.54         3.32 o                         
   6   1   1         68.23         64.64         2.63 o                         
   7   1   1         18.66         17.86         1.82 o                         
   8   1   1         84.55         76.96         4.27 o                         
   9   1   1          2.34         -0.29         2.49 o                         
  -9   2   1          1.13         -2.44         2.65 o                         
  -8   2   1          0.76          0.99         1.53 o                         
  -7   2   1        129.25        135.06         4.10 o                         
  -6   2   1        707.48        688.20        11.09 o                         
  -5   2   1        231.95        240.75         4.02 o                         
  -4   2   1          0.60          1.98         0.49 o                         
  -3   2   1       3434.14       3691.33        51.45 o                         
  -2   2   1          5.98          2.02         0.34 o                         
  -1   2   1        357.60        443.87         6.25 o                         
   0   2   1       2703.89       2624.62        40.34 o                         
   1   2   1        105.81         69.04         1.21 o                         
   2   2   1        601.75        538.99         8.14 o                         
   3   2   1       1207.83       1161.46        17.63 o                         
   4   2   1         55.00         64.17         2.18 o                         
   5   2   1        140.15        150.68         3.55 o                         
   6   2   1        590.17        554.24         9.88 o                         
   7   2   1         34.91         34.60         2.57 o                         
   8   2   1          6.22          4.44         1.77 o                         
   9   2   1          5.76          5.18         2.63 o                         
  -9   3   1          7.87          9.09         2.25 o                         
  -8   3   1          8.23          8.81         1.80 o                         
  -7   3   1         35.44         30.23         2.03 o                         
  -6   3   1        138.37        145.23         3.55 o                         
  -5   3   1         34.59         37.26         1.32 o                         
  -4   3   1        285.35        288.21         4.35 o                         
  -3   3   1        480.38        433.52         6.59 o                         
  -2   3   1       3492.88       3509.89        51.67 o                         
  -1   3   1       9562.11       9557.80       125.27 o                         
   0   3   1       1022.36       1042.88        15.12 o                         
   1   3   1       1986.25       2055.20        31.43 o                         
   2   3   1       1366.74       1422.76        20.69 o                         
   3   3   1        439.22        410.46         6.70 o                         
   4   3   1         34.55         40.65         1.89 o                         
   5   3   1        115.07        118.86         3.04 o                         
   6   3   1         22.47         26.75         1.50 o                         
   7   3   1        212.85        212.66         5.94 o                         
   8   3   1          0.27          1.38         1.64 o                         
   9   3   1          0.01         -2.41         2.44 o                         
  -9   4   1         24.29         19.10         2.99 o                         
  -8   4   1         42.89         46.15         3.92 o                         
  -7   4   1          2.77          0.28         1.16 o                         
  -6   4   1          0.32          1.23         0.88 o                         
  -5   4   1         33.03         29.24         1.20 o                         
  -4   4   1        603.17        615.17         9.04 o                         
  -3   4   1        427.81        443.39         6.73 o                         
  -2   4   1        393.45        445.99         6.64 o                         
  -1   4   1       1320.81       1343.27        18.42 o                         
   0   4   1       3943.28       4078.98        56.52 o                         
   1   4   1       1972.05       1956.89        27.34 o                         
   2   4   1         14.59         18.29         0.61 o                         
   3   4   1          8.03         10.95         0.66 o                         
   4   4   1       1711.70       1670.71        26.14 o                         
   5   4   1        499.44        521.85         8.81 o                         
   6   4   1         64.50         65.39         2.88 o                         
   7   4   1        133.55        135.83         4.68 o                         
   8   4   1          3.42          2.74         1.72 o                         
   9   4   1         22.32         15.49         3.58 o                         
  -9   5   1          0.16         -1.78         1.81 o                         
  -8   5   1         46.80         46.82         2.87 o                         
  -7   5   1          3.08          1.07         1.27 o                         
  -6   5   1         43.69         41.02         2.05 o                         
  -5   5   1        486.68        498.40         7.88 o                         
  -4   5   1         27.20         38.87         1.28 o                         
  -3   5   1        465.99        481.35         7.51 o                         
  -2   5   1       6975.24       7345.17        96.57 o                         
  -1   5   1        906.50        930.48        13.01 o                         
   0   5   1         44.84         35.03         0.86 o                         
   1   5   1      11446.42      11457.14       158.37 o                         
   2   5   1        103.60         86.95         1.69 o                         
   3   5   1        540.17        603.54         9.29 o                         
   4   5   1       1146.14       1072.36        16.15 o                         
   5   5   1         25.76         31.24         1.60 o                         
   6   5   1          2.14          0.87         0.93 o                         
   7   5   1         81.94         87.62         4.02 o                         
   8   5   1         65.86         68.83         3.57 o                         
   9   5   1          0.01         -2.51         2.51 o                         
  -9   6   1          7.29         11.03         2.51 o                         
  -8   6   1          0.66         -0.36         1.34 o                         
  -7   6   1        120.80        109.76         3.92 o                         
  -6   6   1          0.94          2.60         1.04 o                         
  -5   6   1        516.26        488.65         8.07 o                         
  -4   6   1       1192.66       1243.08        18.05 o                         
  -3   6   1        758.06        766.25        11.29 o                         
  -2   6   1        534.80        562.64         8.15 o                         
  -1   6   1        187.16        213.08         3.31 o                         
   0   6   1       2468.26       2474.16        33.70 o                         
   1   6   1       4724.88       4911.32        70.08 o                         
   2   6   1         32.46         32.56         1.03 o                         
   3   6   1        210.71        241.70         4.04 o                         
   4   6   1        230.50        211.76         3.78 o                         
   5   6   1        195.14        184.42         4.07 o                         
   6   6   1        106.10        116.96         4.77 o                         
   7   6   1          9.23          8.49         1.60 o                         
   8   6   1          1.25          3.39         1.74 o                         
   9   6   1          2.18         -2.09         6.27 o                         
  -9   7   1         12.63         16.93         2.77 o                         
  -8   7   1          5.18          5.47         1.76 o                         
  -7   7   1        352.78        350.71         7.82 o                         
  -6   7   1        569.44        585.75        10.86 o                         
  -5   7   1         28.66         32.05         1.56 o                         
  -4   7   1        720.83        790.50        11.83 o                         
  -3   7   1        522.37        584.95         8.58 o                         
  -2   7   1       3116.92       3073.21        40.88 o                         
  -1   7   1         23.39         12.69         0.82 o                         
   0   7   1          1.71         -0.09         0.53 o                         
   1   7   1         15.46         15.46         0.77 o                         
   2   7   1       6654.32       6490.62        90.02 o                         
   3   7   1       4483.81       4432.19        61.82 o                         
   4   7   1        111.82        108.35         2.37 o                         
   5   7   1         40.20         42.62         1.92 o                         
   6   7   1        136.60        128.56         4.25 o                         
   7   7   1         35.45         39.09         2.80 o                         
   8   7   1         11.25         10.74         1.93 o                         
  -9   8   1         19.98         21.69         3.04 o                         
  -8   8   1          8.98         14.04         2.54 o                         
  -7   8   1        123.25        126.74         4.06 o                         
  -6   8   1        144.90        137.27         3.91 o                         
  -5   8   1        396.59        373.22         6.97 o                         
  -4   8   1       1131.12       1136.53        17.19 o                         
  -3   8   1        474.72        505.08         7.54 o                         
  -2   8   1          5.54          1.47         0.37 o                         
  -1   8   1          0.14         -0.04         0.42 o                         
   0   8   1      10584.10      10460.63       141.11 o                         
   1   8   1       1842.86       1868.39        26.36 o                         
   2   8   1         60.52         45.09         1.53 o                         
   3   8   1       2459.71       2366.58        33.41 o                         
   4   8   1         86.59         67.43         1.83 o                         
   5   8   1        331.86        318.58         5.96 o                         
   6   8   1          0.47         -0.23         1.08 o                         
   7   8   1          0.30         -0.79         1.29 o                         
   8   8   1          0.37          0.32         1.68 o                         
  -9   9   1          0.04          1.59         5.44 o                         
  -8   9   1          0.49         -1.42         1.42 o                         
  -7   9   1          0.11         -1.14         1.14 o                         
  -6   9   1         60.88         67.72         2.80 o                         
  -5   9   1          7.37         10.18         1.50 o                         
  -4   9   1        159.06        173.49         3.35 o                         
  -3   9   1        134.77        160.75         2.93 o                         
  -2   9   1        268.65        234.75         3.88 o                         
  -1   9   1          0.30          1.20         0.43 o                         
   0   9   1         24.64         23.02         0.79 o                         
   1   9   1        207.73        241.11         3.83 o                         
   2   9   1          1.66          1.94         0.68 o                         
   3   9   1        607.01        646.04         9.76 o                         
   4   9   1         41.92         39.85         1.47 o                         
   5   9   1        295.80        298.22         5.93 o                         
   6   9   1          0.09         -1.10         1.10 o                         
   7   9   1          1.83          2.23         1.44 o                         
   8   9   1         12.85         14.80         2.26 o                         
  -8  10   1          0.93         -0.58         1.55 o                         
  -7  10   1          7.52         11.05         1.67 o                         
  -6  10   1          5.00          7.80         1.40 o                         
  -5  10   1        287.39        275.77         5.60 o                         
  -4  10   1       1399.49       1477.80        21.52 o                         
  -3  10   1         16.69         36.16         1.20 o                         
  -2  10   1        761.23        895.98        13.67 o                         
  -1  10   1        137.45        146.48         2.60 o                         
   0  10   1       1067.27       1121.74        16.32 o                         
   1  10   1         11.14          6.85         0.68 o                         
   2  10   1        466.86        430.53         6.84 o                         
   3  10   1         88.46         76.66         1.97 o                         
   4  10   1        505.48        485.21         8.26 o                         
   5  10   1        711.48        665.03        12.48 o                         
   6  10   1          0.92          0.93         1.23 o                         
   7  10   1         95.10        102.70         4.07 o                         
   8  10   1          7.89          9.91         2.14 o                         
  -8  11   1          2.91          5.66         1.79 o                         
  -7  11   1         97.13        102.70         4.96 o                         
  -6  11   1        161.06        170.11         4.64 o                         
  -5  11   1        218.69        220.00         5.00 o                         
  -4  11   1          3.88          3.11         0.81 o                         
  -3  11   1         14.25          7.53         0.86 o                         
  -2  11   1       2509.15       2295.86        33.61 o                         
  -1  11   1        176.39        197.25         3.26 o                         
   0  11   1        138.78        169.49         2.97 o                         
   1  11   1        323.44        295.68         5.11 o                         
   2  11   1       1345.28       1189.28        19.61 o                         
   3  11   1         26.71         24.00         1.36 o                         
   4  11   1         49.64         46.14         1.75 o                         
   5  11   1        406.38        382.65         7.36 o                         
   6  11   1          7.96          5.86         1.43 o                         
   7  11   1        173.18        180.12         8.12 o                         
   8  11   1          1.76          0.39         2.34 o                         
  -8  12   1         14.64         18.07         2.26 o                         
  -7  12   1          0.33          0.20         1.24 o                         
  -6  12   1         60.32         55.66         2.95 o                         
  -5  12   1         15.49         17.07         1.92 o                         
  -4  12   1        498.78        524.52         9.06 o                         
  -3  12   1         12.99         23.19         1.31 o                         
  -2  12   1        396.70        452.90         7.18 o                         
  -1  12   1        291.53        219.10         3.61 o                         
   0  12   1        714.07        697.49        10.31 o                         
   1  12   1        191.70        204.42         4.15 o                         
   2  12   1        406.99        405.13         7.41 o                         
   3  12   1         39.72         39.85         1.80 o                         
   4  12   1          1.26          1.20         0.89 o                         
   5  12   1          6.47          6.82         1.24 o                         
   6  12   1         84.90         87.17         3.89 o                         
   7  12   1         78.73         69.19         3.49 o                         
   8  12   1          0.93          1.08         2.02 o                         
  -8  13   1         25.11         24.88         2.59 o                         
  -7  13   1         10.22          8.28         1.63 o                         
  -6  13   1         40.25         37.54         3.47 o                         
  -5  13   1         72.07         96.99         5.74 o                         
  -4  13   1         88.78        107.25         2.94 o                         
  -3  13   1        246.65        238.03         4.61 o                         
  -2  13   1         31.52         41.52         1.93 o                         
  -1  13   1        730.03        743.94        10.56 o                         
   0  13   1        167.58        175.39         3.11 o                         
   1  13   1        126.75         94.88         2.29 o                         
   2  13   1          5.71          3.41         0.66 o                         
   3  13   1        108.18         97.22         2.87 o                         
   4  13   1        545.71        533.48        10.16 o                         
   5  13   1        480.57        490.50         9.47 o                         
   6  13   1          8.96          8.99         1.46 o                         
   7  13   1         43.86         41.45         2.87 o                         
   8  13   1         10.57         13.91         2.32 o                         
  -8  14   1         14.71         12.47         2.24 o                         
  -7  14   1         49.43         53.43         3.02 o                         
  -6  14   1          0.15          0.11         1.12 o                         
  -5  14   1          4.49          5.92         1.30 o                         
  -4  14   1         15.03         10.72         1.27 o                         
  -3  14   1         46.73         52.76         2.42 o                         
  -2  14   1         27.97         32.58         1.36 o                         
  -1  14   1       1301.74       1272.68        17.57 o                         
   0  14   1          6.41          3.41         0.56 o                         
   1  14   1        663.82        669.82        10.57 o                         
   2  14   1        110.68        100.31         2.55 o                         
   3  14   1        131.18        119.33         3.44 o                         
   4  14   1        213.50        213.86         7.06 o                         
   5  14   1          3.89          4.64         1.14 o                         
   6  14   1         10.46         13.30         1.71 o                         
   7  14   1        133.43        122.61         4.92 o                         
   8  14   1          1.24         -0.33         1.76 o                         
  -8  15   1          1.97          0.80         1.70 o                         
  -7  15   1          0.02         -1.19         1.40 o                         
  -6  15   1         10.17         11.27         1.46 o                         
  -5  15   1          2.07          1.49         0.95 o                         
  -4  15   1        220.11        213.58         4.64 o                         
  -3  15   1        108.05         96.89         2.71 o                         
  -2  15   1        601.27        620.45        10.86 o                         
  -1  15   1         64.17         69.81         1.80 o                         
   0  15   1          1.42          4.44         0.56 o                         
   1  15   1        208.10        204.96         4.02 o                         
   2  15   1         12.99         16.37         1.11 o                         
   3  15   1         16.18         16.24         1.22 o                         
   4  15   1          1.84          1.88         0.92 o                         
   5  15   1         72.01         71.60         2.93 o                         
   6  15   1          0.82          0.17         1.27 o                         
   7  15   1          2.30          2.95         1.65 o                         
   8  15   1          0.87          1.72         1.89 o                         
  -8  16   1          0.41         -0.21         2.22 o                         
  -7  16   1         47.47         48.62         5.25 o                         
  -6  16   1        104.46        106.51         5.42 o                         
  -5  16   1          4.08          5.72         1.19 o                         
  -4  16   1        184.09        188.56         4.57 o                         
  -3  16   1        550.18        555.38        10.04 o                         
  -2  16   1         18.06         17.27         1.25 o                         
  -1  16   1        613.33        558.96         9.27 o                         
   0  16   1        125.10        170.05         3.50 o                         
   1  16   1        791.17        803.63        12.22 o                         
   2  16   1        657.64        614.74        11.00 o                         
   3  16   1        241.87        222.75         7.78 o                         
   4  16   1         68.77         70.51         3.22 o                         
   5  16   1         57.86         56.80         2.89 o                         
   6  16   1         30.39         34.14         2.54 o                         
   7  16   1         11.70          6.49         2.08 o                         
   8  16   1          0.10         -0.59         2.28 o                         
  -8  17   1          5.50          4.27         2.60 o                         
  -7  17   1          2.51          3.77         2.23 o                         
  -6  17   1         21.14         17.38         2.12 o                         
  -5  17   1        159.33        174.12         5.88 o                         
  -4  17   1        284.15        276.59         6.64 o                         
  -3  17   1        947.76        883.79        15.37 o                         
  -2  17   1        444.98        412.56         8.05 o                         
  -1  17   1       1815.59       1858.50        27.83 o                         
   0  17   1        371.58        337.29         5.96 o                         
   1  17   1        780.02        792.53        13.01 o                         
   2  17   1         77.13         66.43         2.82 o                         
   3  17   1        240.27        209.46         6.24 o                         
   4  17   1         73.28         66.75         3.09 o                         
   5  17   1          0.02         -0.69         1.43 o                         
   6  17   1          2.63          1.65         2.04 o                         
   7  17   1         17.17         17.72         2.52 o                         
  -7  18   1          7.95          7.97         2.26 o                         
  -6  18   1         12.60          7.87         3.22 o                         
  -5  18   1         11.81         18.59         1.96 o                         
  -4  18   1         33.84         24.31         1.93 o                         
  -3  18   1        156.22        160.40         4.20 o                         
  -2  18   1          6.30         14.55         1.41 o                         
  -1  18   1        125.17        114.09         4.26 o                         
   0  18   1         42.54         46.23         2.35 o                         
   1  18   1        577.85        591.49        10.12 o                         
   2  18   1        279.94        260.70         5.81 o                         
   3  18   1        128.90        120.48         4.33 o                         
   4  18   1         59.50         57.48         3.35 o                         
   5  18   1         68.14         69.77         3.41 o                         
   6  18   1         10.54         12.69         2.11 o                         
   7  18   1         16.63         13.12         2.51 o                         
  -7  19   1          6.47          4.94         2.34 o                         
  -6  19   1         14.43         14.48         2.26 o                         
  -5  19   1         15.68         20.91         2.07 o                         
  -4  19   1          3.89          3.66         1.32 o                         
  -3  19   1         11.90         14.94         1.60 o                         
  -2  19   1        580.81        522.31         9.81 o                         
  -1  19   1        353.69        352.61         7.64 o                         
   0  19   1         18.03         16.29         1.11 o                         
   1  19   1        326.57        286.47         5.75 o                         
   2  19   1         16.86         20.69         1.94 o                         
   3  19   1          0.24          0.92         1.20 o                         
   4  19   1         83.50         89.81         4.13 o                         
   5  19   1        102.50         97.29         4.09 o                         
   6  19   1          2.09          0.37         1.61 o                         
   7  19   1          8.52          5.38         3.16 o                         
  -7  20   1         25.77         34.93         3.51 o                         
  -6  20   1         32.61         39.44         4.26 o                         
  -5  20   1         58.00         52.85         3.21 o                         
  -4  20   1          0.67         -0.64         1.84 o                         
  -3  20   1        236.90        253.93         5.84 o                         
  -2  20   1         85.83        102.56         3.57 o                         
  -1  20   1       1258.18       1296.68        23.09 o                         
   0  20   1          2.54          1.70         0.96 o                         
   1  20   1       1078.07       1016.29        17.06 o                         
   2  20   1        320.62        322.06         7.34 o                         
   3  20   1         15.86         19.93         2.24 o                         
   4  20   1        132.89        110.25         4.26 o                         
   5  20   1          4.73          4.17         1.59 o                         
   6  20   1        130.63        116.70         4.96 o                         
   7  20   1          2.84          6.44         3.09 o                         
  -7  21   1         17.61         14.13         3.07 o                         
  -6  21   1         43.33         41.63         3.32 o                         
  -5  21   1          1.75          3.61         1.70 o                         
  -4  21   1         24.59         15.17         1.81 o                         
  -3  21   1        222.63        222.62         5.49 o                         
  -2  21   1          1.81          2.07         1.18 o                         
  -1  21   1        530.35        522.86        10.67 o                         
   0  21   1         82.32         76.01         3.07 o                         
   1  21   1         16.69         17.33         2.42 o                         
   2  21   1        192.44        172.59         7.72 o                         
   3  21   1        410.33        388.60         9.30 o                         
   4  21   1        234.07        227.84         9.32 o                         
   5  21   1          0.20          0.32         1.45 o                         
   6  21   1          1.69          2.29         1.74 o                         
   7  21   1         11.67         17.20         3.20 o                         
  -7  22   1          0.39         -1.53         2.42 o                         
  -6  22   1          8.38          6.24         2.59 o                         
  -5  22   1         63.47         63.94         3.67 o                         
  -4  22   1        287.29        278.10         7.07 o                         
  -3  22   1         17.49         18.66         1.95 o                         
  -2  22   1         29.68         21.77         1.90 o                         
  -1  22   1         70.50         73.52         3.00 o                         
   0  22   1        639.43        602.34        12.94 o                         
   1  22   1         12.69         10.80         1.81 o                         
   2  22   1          0.76          0.89         1.15 o                         
   3  22   1        451.63        407.96        10.65 o                         
   4  22   1         20.09         17.05         2.36 o                         
   5  22   1         45.40         45.04         3.03 o                         
   6  22   1          0.01          0.75         1.88 o                         
  -6  23   1         17.02         16.39         2.53 o                         
  -5  23   1         55.41         51.32         3.37 o                         
  -4  23   1         76.50         69.62         3.54 o                         
  -3  23   1         86.64         81.88         3.33 o                         
  -2  23   1         98.36        100.63         4.23 o                         
  -1  23   1         43.83         50.05         3.13 o                         
   0  23   1         22.15         30.89         2.73 o                         
   1  23   1        178.88        171.16         7.08 o                         
   2  23   1        638.25        594.27        11.97 o                         
   3  23   1          0.84          3.23         1.43 o                         
   4  23   1         92.35         86.20         3.92 o                         
   5  23   1         29.06         28.45         2.68 o                         
   6  23   1          0.41          0.05         1.94 o                         
  -6  24   1          0.92         -0.80         2.70 o                         
  -5  24   1         26.12         21.82         2.47 o                         
  -4  24   1          2.81          2.36         1.56 o                         
  -3  24   1          2.86          1.66         1.28 o                         
  -2  24   1          9.92          6.48         1.82 o                         
  -1  24   1         47.73         54.71         2.93 o                         
   0  24   1         46.51         41.76         2.78 o                         
   1  24   1        169.59        160.73         4.87 o                         
   2  24   1        196.82        185.06         6.44 o                         
   3  24   1          2.58          1.15         1.93 o                         
   4  24   1          8.44          7.16         1.78 o                         
   5  24   1         24.59         20.79         2.50 o                         
   6  24   1          1.68          1.02         2.01 o                         
  -6  25   1          7.18         10.20         2.58 o                         
  -5  25   1         23.29         22.98         2.58 o                         
  -4  25   1          0.44          2.28         1.59 o                         
  -3  25   1         49.57         47.81         2.94 o                         
  -2  25   1        770.24        731.07        15.05 o                         
  -1  25   1         10.34         10.02         1.78 o                         
   0  25   1          0.06         -0.35         1.35 o                         
   1  25   1         25.94         20.10         2.17 o                         
   2  25   1         97.52         82.83         4.89 o                         
   3  25   1         13.32         15.50         2.66 o                         
   4  25   1          0.00         -1.46         1.46 o                         
   5  25   1         59.48         51.34         3.54 o                         
   6  25   1          0.34         -1.87         1.87 o                         
  -6  26   1          1.53          2.67         2.62 o                         
  -5  26   1          3.29          4.32         2.66 o                         
  -4  26   1        139.58        146.17         5.82 o                         
  -3  26   1         74.77         80.80         4.29 o                         
  -2  26   1         13.80         21.24         2.46 o                         
  -1  26   1         84.72         80.22         4.17 o                         
   0  26   1        702.67        673.49        17.23 o                         
   1  26   1         47.78         39.85         2.84 o                         
   2  26   1          0.00          0.64         2.25 o                         
   3  26   1         25.39         26.34         2.40 o                         
   4  26   1         34.98         35.27         2.94 o                         
   5  26   1          5.29          5.18         2.14 o                         
  -5  27   1          2.82          1.54         1.98 o                         
  -4  27   1          0.01          4.50         1.85 o                         
  -3  27   1         10.31         13.69         1.99 o                         
  -2  27   1         10.36         13.44         1.98 o                         
  -1  27   1          0.50          0.48         1.58 o                         
   0  27   1          0.39         17.44         2.17 o                         
   1  27   1         13.20         11.83         2.87 o                         
   2  27   1         12.35         17.97         2.60 o                         
   3  27   1          1.65          0.91         1.56 o                         
   4  27   1         11.14         10.53         2.13 o                         
   5  27   1          0.36         -0.82         1.90 o                         
  -5  28   1          0.05         -0.88         2.13 o                         
  -4  28   1          1.07          2.28         1.87 o                         
  -3  28   1         66.67         67.31         3.96 o                         
  -2  28   1          2.34          1.24         1.60 o                         
  -1  28   1          2.93          6.35         1.86 o                         
   0  28   1        176.90        166.96         7.68 o                         
   1  28   1          2.15          0.26         1.75 o                         
   2  28   1         17.70         12.49         2.56 o                         
   3  28   1         57.31         57.44         3.65 o                         
   4  28   1          0.50         -0.68         1.78 o                         
   5  28   1          1.54         -0.92         2.01 o                         
  -4  29   1          4.84          2.05         2.45 o                         
  -3  29   1          0.84         -2.05         2.05 o                         
  -2  29   1        149.89        154.19         6.63 o                         
  -1  29   1          0.38          1.69         1.71 o                         
   0  29   1          6.57         11.62         2.29 o                         
   1  29   1         79.24         71.62         5.93 o                         
   2  29   1         85.09         79.44         5.21 o                         
   3  29   1          0.96          2.07         2.76 o                         
   4  29   1          5.04          6.96         2.13 o                         
  -4  30   1          8.24         10.35         2.71 o                         
  -3  30   1          2.81          3.93         2.04 o                         
  -2  30   1          1.47          5.56         2.97 o                         
  -1  30   1          1.32          2.37         2.25 o                         
   0  30   1          4.66          7.10         2.32 o                         
   1  30   1          2.37          4.77         2.19 o                         
   2  30   1         18.46         24.61         3.25 o                         
   3  30   1          1.41          0.91         2.98 o                         
   4  30   1         23.29         27.77         4.02 o                         
  -3  31   1         37.92         35.73         3.32 o                         
  -2  31   1          1.16          3.98         2.45 o                         
  -1  31   1         36.34         27.52         4.02 o                         
   0  31   1          4.51          4.76         2.26 o                         
   1  31   1         35.45         36.26         3.70 o                         
   2  31   1         16.48         19.67         3.37 o                         
   3  31   1         17.21         14.25         3.18 o                         
  -3  32   1         42.01         45.38         4.10 o                         
  -2  32   1         11.26          8.19         2.62 o                         
  -1  32   1          6.54          3.80         3.34 o                         
   0  32   1         18.45         13.30         3.83 o                         
   1  32   1         17.89         18.17         3.01 o                         
   2  32   1          0.38         -0.56         3.57 o                         
   3  32   1         93.80        106.50        13.21 o                         
  -2  33   1          2.35          2.63         3.00 o                         
  -1  33   1          0.11         -2.05         2.05 o                         
   0  33   1          0.05         -2.17         2.17 o                         
   1  33   1         12.85         12.72         3.03 o                         
   2  33   1          6.41          9.39         3.56 o                         
   0  34   1          2.94          7.16         3.25 o                         
  -9   0   2        116.28        105.36         7.48 o                         
  -8   0   2         39.55         52.29         5.20 o                         
  -7   0   2          7.02          9.25         1.83 o                         
  -6   0   2        187.05        188.82         5.50 o                         
  -5   0   2        503.04        530.29        11.21 o                         
  -4   0   2       6511.96       6321.39       117.84 o                         
  -3   0   2        467.50        474.92        10.22 o                         
  -2   0   2        131.57        133.25         4.22 o                         
  -1   0   2       1724.90       1730.97        31.06 o                         
   0   0   2        587.75        731.87        14.90 o                         
   1   0   2       6517.44       6779.86       120.08 o                         
   2   0   2       1552.81       1474.87        28.02 o                         
   3   0   2       4226.63       4582.09        85.52 o                         
   4   0   2        156.00        176.52         5.36 o                         
   5   0   2        671.45        625.83        14.86 o                         
   6   0   2        143.20        150.12         6.16 o                         
   7   0   2          5.45          5.55         1.85 o                         
   8   0   2          4.91          6.78         3.10 o                         
  -9   1   2          5.44          6.15         2.30 o                         
  -8   1   2          0.00         -1.68         1.68 o                         
  -7   1   2          2.19          1.17         1.08 o                         
  -6   1   2          0.52          0.50         0.90 o                         
  -5   1   2        425.09        425.14         6.48 o                         
  -4   1   2          0.11          0.70         0.64 o                         
  -3   1   2         21.42         25.56         1.04 o                         
  -2   1   2       4968.83       5011.07        71.64 o                         
  -1   1   2       1053.03       1044.67        13.79 o                         
   0   1   2       2765.72       2947.55        38.01 o                         
   1   1   2       6813.44       6876.56        90.33 o                         
   2   1   2        812.90        859.11        11.76 o                         
   3   1   2        664.89        719.51        10.36 o                         
   4   1   2         13.76          7.30         0.78 o                         
   5   1   2        580.09        569.36         9.64 o                         
   6   1   2          2.58          1.76         0.99 o                         
   7   1   2         29.17         32.92         2.13 o                         
   8   1   2         42.80         34.85         3.14 o                         
  -9   2   2          0.02          0.86         2.67 o                         
  -8   2   2          1.66          2.31         1.89 o                         
  -7   2   2         41.99         50.10         2.37 o                         
  -6   2   2        658.62        660.08        11.07 o                         
  -5   2   2         55.91         57.61         1.77 o                         
  -4   2   2         48.63         32.32         1.30 o                         
  -3   2   2        283.49        260.40         4.53 o                         
  -2   2   2        677.58        728.03        10.60 o                         
  -1   2   2        283.79        333.53         4.87 o                         
   0   2   2      15499.92      15157.95       215.65 o                         
   1   2   2       2174.00       2275.84        31.91 o                         
   2   2   2        808.70        922.82        12.05 o                         
   3   2   2        152.06        194.26         3.41 o                         
   4   2   2          8.95          9.66         0.84 o                         
   5   2   2          1.61          3.81         1.18 o                         
   6   2   2        178.50        180.04         4.26 o                         
   7   2   2         91.84         98.97         3.71 o                         
   8   2   2          5.39          4.68         1.97 o                         
  -9   3   2          0.15         -1.81         1.85 o                         
  -8   3   2          4.38          4.04         1.62 o                         
  -7   3   2         98.34         99.50         3.84 o                         
  -6   3   2        728.43        705.16        11.81 o                         
  -5   3   2       1597.96       1546.66        22.46 o                         
  -4   3   2         76.46         93.76         2.21 o                         
  -3   3   2        138.13        179.47         3.39 o                         
  -2   3   2       7019.85       7051.64       103.74 o                         
  -1   3   2          4.50          4.04         0.43 o                         
   0   3   2        115.61        130.03         2.37 o                         
   1   3   2      27904.94      27695.37       394.34 o                         
   2   3   2       1919.29       1910.32        24.98 o                         
   3   3   2        173.29        216.23         3.64 o                         
   4   3   2          5.57          7.69         0.80 o                         
   5   3   2         93.60        109.92         3.01 o                         
   6   3   2          8.80          9.86         1.24 o                         
   7   3   2        352.29        355.21         7.72 o                         
   8   3   2         19.54         24.35         2.40 o                         
  -9   4   2          1.26          0.92         2.78 o                         
  -8   4   2        104.92        109.88         4.41 o                         
  -7   4   2         19.17         17.57         1.73 o                         
  -6   4   2         89.07         95.72         3.15 o                         
  -5   4   2          0.37          0.41         0.67 o                         
  -4   4   2        293.64        243.57         4.22 o                         
  -3   4   2        827.43        862.98        13.04 o                         
  -2   4   2         10.62          7.92         0.53 o                         
  -1   4   2        368.76        365.32         5.34 o                         
   0   4   2      19838.38      19548.49       286.69 o                         
   1   4   2       2220.13       2050.32        31.66 o                         
   2   4   2        607.21        675.25         9.22 o                         
   3   4   2        226.27        264.01         4.06 o                         
   4   4   2          5.85         10.01         0.88 o                         
   5   4   2         21.28         22.75         1.45 o                         
   6   4   2         17.29         17.66         1.55 o                         
   7   4   2        203.74        213.75         6.94 o                         
   8   4   2          9.99          9.67         1.92 o                         
  -9   5   2         17.12         23.53         2.70 o                         
  -8   5   2         10.19          9.75         2.37 o                         
  -7   5   2         10.53          9.17         2.03 o                         
  -6   5   2         49.62         54.99         2.45 o                         
  -5   5   2         30.13         36.11         1.57 o                         
  -4   5   2        111.02        113.39         2.85 o                         
  -3   5   2       1922.37       2050.68        29.92 o                         
  -2   5   2        317.51        357.30         5.31 o                         
  -1   5   2       6620.71       6687.22        88.00 o                         
   0   5   2       2106.47       1920.41        27.01 o                         
   1   5   2         22.17         44.31         1.58 o                         
   2   5   2        103.81        137.04         2.44 o                         
   3   5   2        135.05        126.61         2.40 o                         
   4   5   2       1541.47       1629.47        23.43 o                         
   5   5   2         38.93         52.75         2.00 o                         
   6   5   2          0.02          0.76         1.08 o                         
   7   5   2         24.97         29.29         2.70 o                         
   8   5   2          1.58          1.08         1.70 o                         
  -9   6   2         12.25         15.89         2.36 o                         
  -8   6   2         42.21         41.72         2.69 o                         
  -7   6   2         80.48         84.71         3.43 o                         
  -6   6   2          4.14          5.98         1.15 o                         
  -5   6   2        107.80         95.20         2.68 o                         
  -4   6   2        211.16        148.62         2.93 o                         
  -3   6   2       4480.84       4413.07        60.00 o                         
  -2   6   2         11.61          6.06         0.52 o                         
  -1   6   2       3534.53       3546.11        44.82 o                         
   0   6   2       1302.68       1256.93        18.48 o                         
   1   6   2        698.87        566.19         9.32 o                         
   2   6   2        697.67        839.92        12.31 o                         
   3   6   2       2016.53       1991.72        26.77 o                         
   4   6   2        356.65        354.29         5.77 o                         
   5   6   2         22.64         24.42         1.49 o                         
   6   6   2        153.96        152.58         4.24 o                         
   7   6   2          0.21          1.49         1.34 o                         
   8   6   2          2.53          3.24         1.76 o                         
  -9   7   2         25.73         28.97         2.88 o                         
  -8   7   2         93.93        100.16         4.06 o                         
  -7   7   2         21.54         28.95         2.09 o                         
  -6   7   2          7.23          4.66         1.50 o                         
  -5   7   2        151.64        158.12         3.70 o                         
  -4   7   2          6.01          7.81         0.99 o                         
  -3   7   2        331.04        354.36         5.60 o                         
  -2   7   2       4443.50       4442.73        56.12 o                         
  -1   7   2        188.47        221.34         3.51 o                         
   0   7   2         53.18         70.53         1.56 o                         
   1   7   2        694.04        691.66        10.89 o                         
   2   7   2         54.13         82.05         2.40 o                         
   3   7   2          7.99         21.89         1.00 o                         
   4   7   2        800.11        814.70        12.32 o                         
   5   7   2        188.32        207.48         4.41 o                         
   6   7   2          0.04          0.21         1.10 o                         
   7   7   2          0.26         -1.07         1.35 o                         
   8   7   2          9.10          9.56         2.16 o                         
  -9   8   2          0.40         -3.64         4.97 o                         
  -8   8   2         13.49         12.05         2.21 o                         
  -7   8   2         31.76         34.90         2.27 o                         
  -6   8   2         24.41         18.81         1.60 o                         
  -5   8   2         51.55         47.38         2.09 o                         
  -4   8   2         10.65         18.42         1.09 o                         
  -3   8   2         45.95         94.01         2.38 o                         
  -2   8   2          8.98          3.11         0.52 o                         
  -1   8   2       1778.14       1820.06        24.52 o                         
   0   8   2        181.19        212.95         3.60 o                         
   1   8   2       1037.14       1003.22        15.94 o                         
   2   8   2        766.63        697.77        10.78 o                         
   3   8   2        244.46        233.27         4.23 o                         
   4   8   2          6.36         12.54         1.05 o                         
   5   8   2          3.92          5.24         1.07 o                         
   6   8   2         22.42         22.62         1.87 o                         
   7   8   2          1.42         -0.11         1.34 o                         
   8   8   2          2.19          5.15         1.86 o                         
  -8   9   2         19.76         14.59         2.03 o                         
  -7   9   2         57.95         58.48         2.86 o                         
  -6   9   2         14.43         14.92         1.48 o                         
  -5   9   2        223.60        205.97         4.77 o                         
  -4   9   2         19.41         14.87         0.99 o                         
  -3   9   2       1175.14        964.13        13.94 o                         
  -2   9   2        608.74        692.89         9.71 o                         
  -1   9   2       1901.00       1925.83        25.94 o                         
   0   9   2        728.02        743.12        11.35 o                         
   1   9   2          4.52          4.18         0.53 o                         
   2   9   2        248.57        222.61         4.15 o                         
   3   9   2        381.26        364.34         6.37 o                         
   4   9   2         89.56         75.81         2.29 o                         
   5   9   2         41.99         41.49         2.03 o                         
   6   9   2         52.27         58.00         2.79 o                         
   7   9   2          1.50          1.11         1.41 o                         
   8   9   2         49.59         46.95         3.64 o                         
  -8  10   2         49.92         53.00         3.08 o                         
  -7  10   2         39.28         49.33         2.69 o                         
  -6  10   2         93.77        102.86         3.38 o                         
  -5  10   2        209.77        211.10         4.90 o                         
  -4  10   2         13.72         12.07         1.08 o                         
  -3  10   2        106.14         86.73         2.32 o                         
  -2  10   2         74.45         80.64         2.31 o                         
  -1  10   2        276.18        217.85         3.59 o                         
   0  10   2        971.42       1047.97        14.92 o                         
   1  10   2        269.16        259.45         4.52 o                         
   2  10   2        695.63        634.89        10.65 o                         
   3  10   2          9.47         11.37         0.89 o                         
   4  10   2        146.61        164.20         3.97 o                         
   5  10   2         97.35        102.10         3.19 o                         
   6  10   2        169.32        172.57         6.64 o                         
   7  10   2         35.64         31.27         3.37 o                         
   8  10   2          0.96          2.23         1.93 o                         
  -8  11   2          6.65          5.36         2.50 o                         
  -7  11   2         89.10         95.12         3.90 o                         
  -6  11   2        563.22        567.66        10.81 o                         
  -5  11   2         10.55          7.11         1.08 o                         
  -4  11   2         28.67         23.27         1.48 o                         
  -3  11   2        312.78        401.25         6.42 o                         
  -2  11   2       1889.24       1832.49        26.32 o                         
  -1  11   2        130.15        166.89         3.22 o                         
   0  11   2         15.55         24.87         1.14 o                         
   1  11   2       1523.46       1544.54        24.30 o                         
   2  11   2        893.86        830.78        13.58 o                         
   3  11   2         83.68         92.38         3.27 o                         
   4  11   2          0.11         -0.54         0.94 o                         
   5  11   2         80.82         81.51         2.93 o                         
   6  11   2         29.42         27.64         2.11 o                         
   7  11   2        100.02        104.33         4.67 o                         
   8  11   2          1.25          0.20         1.61 o                         
  -8  12   2          8.90         15.15         2.56 o                         
  -7  12   2         38.25         34.80         2.62 o                         
  -6  12   2        498.11        472.98         9.40 o                         
  -5  12   2        150.21        138.55         3.85 o                         
  -4  12   2        342.63        334.48         6.33 o                         
  -3  12   2        228.16        229.95         4.19 o                         
  -2  12   2          0.03          0.06         0.51 o                         
  -1  12   2        972.32       1028.46        15.23 o                         
   0  12   2       2591.38       2697.65        38.22 o                         
   1  12   2        521.75        561.62         8.67 o                         
   2  12   2        719.29        785.35        12.96 o                         
   3  12   2        306.54        332.18         6.09 o                         
   4  12   2        370.62        406.73         7.92 o                         
   5  12   2         76.66         79.62         3.02 o                         
   6  12   2         87.45         92.50         4.05 o                         
   7  12   2         82.48         87.95         3.94 o                         
   8  12   2          4.25          3.56         1.86 o                         
  -8  13   2         62.64         53.33         3.61 o                         
  -7  13   2         10.03          8.51         2.11 o                         
  -6  13   2          0.14         -0.33         1.49 o                         
  -5  13   2        307.51        291.77         6.55 o                         
  -4  13   2        142.23        130.86         3.29 o                         
  -3  13   2        102.79         88.55         2.37 o                         
  -2  13   2         34.78         28.50         1.26 o                         
  -1  13   2        940.07        951.96        14.23 o                         
   0  13   2        537.55        557.21         8.20 o                         
   1  13   2       2426.49       2728.09        39.81 o                         
   2  13   2         17.70         20.07         1.18 o                         
   3  13   2        113.24        111.34         3.19 o                         
   4  13   2        741.08        704.39        13.72 o                         
   5  13   2        104.67         98.56         3.47 o                         
   6  13   2          2.31          4.36         1.54 o                         
   7  13   2         16.03         15.10         2.13 o                         
   8  13   2         25.75         29.05         2.84 o                         
  -8  14   2          4.21          5.73         1.89 o                         
  -7  14   2          0.45         -1.47         1.47 o                         
  -6  14   2         22.15         17.36         1.72 o                         
  -5  14   2        138.36        126.90         3.99 o                         
  -4  14   2       2157.02       2072.35        32.12 o                         
  -3  14   2        177.84        229.01         4.59 o                         
  -2  14   2        250.77        254.24         5.08 o                         
  -1  14   2        253.88        244.98         4.45 o                         
   0  14   2        234.39        164.77         3.08 o                         
   1  14   2        577.40        603.41         9.63 o                         
   2  14   2        278.64        264.16         6.14 o                         
   3  14   2        333.84        311.49         7.14 o                         
   4  14   2        210.13        192.90         4.69 o                         
   5  14   2        264.76        252.16         7.16 o                         
   6  14   2         78.71         71.11         3.49 o                         
   7  14   2         13.89         13.65         2.09 o                         
   8  14   2          0.21          3.73         1.97 o                         
  -8  15   2          3.46          1.03         2.67 o                         
  -7  15   2         18.68         23.57         2.34 o                         
  -6  15   2        175.22        201.59         5.46 o                         
  -5  15   2         66.69         64.76         3.33 o                         
  -4  15   2        743.85        745.38        13.15 o                         
  -3  15   2        271.76        259.14         5.12 o                         
  -2  15   2       2485.94       2476.48        37.84 o                         
  -1  15   2         99.87        100.60         2.59 o                         
   0  15   2         14.43         24.94         1.09 o                         
   1  15   2          7.29          6.49         0.90 o                         
   2  15   2       1637.42       1614.85        30.35 o                         
   3  15   2        920.64        860.41        16.34 o                         
   4  15   2        134.51        147.34         4.06 o                         
   5  15   2        430.07        424.51        12.19 o                         
   6  15   2          6.75          1.52         1.59 o                         
   7  15   2          6.62          8.95         2.20 o                         
  -8  16   2          2.45          0.96         2.91 o                         
  -7  16   2          0.06         -1.58         1.58 o                         
  -6  16   2          1.87          3.90         1.53 o                         
  -5  16   2         35.83         42.29         3.15 o                         
  -4  16   2        286.03        297.71         6.77 o                         
  -3  16   2        473.70        467.71         8.61 o                         
  -2  16   2        252.33        271.50         5.83 o                         
  -1  16   2        428.86        410.69         7.20 o                         
   0  16   2          1.33          6.27         0.76 o                         
   1  16   2          0.00          1.61         0.64 o                         
   2  16   2        286.55        304.11         6.80 o                         
   3  16   2        146.87        138.42         4.09 o                         
   4  16   2        110.79         92.01         3.98 o                         
   5  16   2        138.23        137.49         7.94 o                         
   6  16   2         11.83          6.25         1.91 o                         
   7  16   2          0.60         -0.79         1.89 o                         
  -8  17   2          0.66         -4.60         4.60 o                         
  -7  17   2         11.33          6.92         2.13 o                         
  -6  17   2         69.73         61.99         3.68 o                         
  -5  17   2          1.41         -1.16         1.21 o                         
  -4  17   2          1.06          1.81         1.04 o                         
  -3  17   2        165.27        165.79         4.25 o                         
  -2  17   2        209.60        193.15         6.16 o                         
  -1  17   2         57.34         54.31         2.21 o                         
   0  17   2         31.26         28.51         1.52 o                         
   1  17   2        888.18        915.16        15.46 o                         
   2  17   2        247.82        255.12         6.08 o                         
   3  17   2        120.71        124.35         3.91 o                         
   4  17   2        198.82        186.93         7.84 o                         
   5  17   2          2.15          1.35         1.59 o                         
   6  17   2          0.92         -0.93         1.90 o                         
   7  17   2         21.61         17.19         2.71 o                         
  -7  18   2         26.62         24.29         3.08 o                         
  -6  18   2         55.14         58.43         3.59 o                         
  -5  18   2         24.10         25.20         3.13 o                         
  -4  18   2        362.29        355.77         8.56 o                         
  -3  18   2        315.82        324.87         7.30 o                         
  -2  18   2        172.63        186.96         4.86 o                         
  -1  18   2        160.93        177.47         4.65 o                         
   0  18   2       1766.20       1777.80        26.72 o                         
   1  18   2        154.65        153.28         4.79 o                         
   2  18   2         40.80         43.28         2.24 o                         
   3  18   2         18.46         20.94         1.88 o                         
   4  18   2          0.63          0.37         1.62 o                         
   5  18   2         46.79         47.33         3.26 o                         
   6  18   2          1.12         -1.34         1.85 o                         
   7  18   2         52.83         46.64         3.83 o                         
  -7  19   2         40.83         45.63         4.57 o                         
  -6  19   2        168.56        180.13         8.07 o                         
  -5  19   2          5.46          2.55         1.54 o                         
  -4  19   2          3.95          2.98         1.43 o                         
  -3  19   2         31.51         39.66         2.26 o                         
  -2  19   2         87.25         85.86         3.71 o                         
  -1  19   2         65.07         57.68         3.01 o                         
   0  19   2          1.61          3.40         0.86 o                         
   1  19   2          1.97          2.76         1.30 o                         
   2  19   2         90.52         89.51         4.39 o                         
   3  19   2         45.68         44.49         3.01 o                         
   4  19   2        327.74        320.60        11.28 o                         
   5  19   2          6.05          7.00         1.95 o                         
   6  19   2          7.44          6.56         2.20 o                         
   7  19   2         30.37         33.56         3.65 o                         
  -7  20   2          3.19          3.40         2.55 o                         
  -6  20   2          2.38          3.04         2.42 o                         
  -5  20   2          1.20          1.65         1.57 o                         
  -4  20   2         20.74         15.42         2.11 o                         
  -3  20   2        892.36        916.63        16.84 o                         
  -2  20   2         10.76          8.18         1.36 o                         
  -1  20   2        227.16        239.40         6.06 o                         
   0  20   2        178.85        170.04         6.00 o                         
   1  20   2          6.39          5.32         1.10 o                         
   2  20   2         85.24         85.51         3.43 o                         
   3  20   2        413.51        423.24        10.42 o                         
   4  20   2         47.22         47.36         3.31 o                         
   5  20   2         16.92         12.66         2.05 o                         
   6  20   2         28.28         32.20         3.32 o                         
   7  20   2          2.03          2.67         2.27 o                         
  -7  21   2          2.70          1.64         2.78 o                         
  -6  21   2         35.80         31.34         3.58 o                         
  -5  21   2         85.09        103.78         7.23 o                         
  -4  21   2         59.40         61.60         3.43 o                         
  -3  21   2        273.95        297.45         7.05 o                         
  -2  21   2       1104.63       1099.84        20.39 o                         
  -1  21   2         32.21         28.77         1.90 o                         
   0  21   2         41.69         46.35         2.38 o                         
   1  21   2         76.76         82.78         3.74 o                         
   2  21   2         98.61         96.33         3.98 o                         
   3  21   2          0.10         -0.30         1.34 o                         
   4  21   2        448.59        425.46        10.87 o                         
   5  21   2        181.83        153.66         6.35 o                         
   6  21   2          1.86          1.64         2.09 o                         
  -7  22   2         15.02          7.97         3.35 o                         
  -6  22   2          5.81          6.09         2.28 o                         
  -5  22   2          3.12          6.54         3.20 o                         
  -4  22   2        101.40        108.72         6.09 o                         
  -3  22   2        181.34        188.49         5.46 o                         
  -2  22   2          7.77          7.54         2.01 o                         
  -1  22   2         25.68         34.28         2.14 o                         
   0  22   2          3.84          0.67         1.20 o                         
   1  22   2         10.11          9.89         1.57 o                         
   2  22   2          2.64          2.55         1.38 o                         
   3  22   2        207.27        203.31        11.34 o                         
   4  22   2         86.22         82.00         4.05 o                         
   5  22   2         39.61         40.73         3.09 o                         
   6  22   2          0.05          1.53         2.23 o                         
  -6  23   2          0.03         -1.96         1.96 o                         
  -5  23   2         87.36         97.01         4.79 o                         
  -4  23   2          1.40         -0.43         1.53 o                         
  -3  23   2          4.42          3.32         1.67 o                         
  -2  23   2         71.60         77.11         3.46 o                         
  -1  23   2         22.69         21.95         2.08 o                         
   0  23   2         27.28         33.07         2.81 o                         
   1  23   2         26.79         20.79         2.51 o                         
   2  23   2          4.17          1.69         1.41 o                         
   3  23   2         42.82         46.26         3.07 o                         
   4  23   2          0.13          2.29         1.66 o                         
   5  23   2          0.86         -1.99         1.99 o                         
   6  23   2          4.37          5.86         2.27 o                         
  -6  24   2         43.87         50.44         4.17 o                         
  -5  24   2         33.80         43.60         3.54 o                         
  -4  24   2         35.40         37.52         3.35 o                         
  -3  24   2         45.06         56.79         3.15 o                         
  -2  24   2         24.29         29.50         2.26 o                         
  -1  24   2         51.84         44.18         2.83 o                         
   0  24   2         23.01         19.89         2.23 o                         
   1  24   2        152.48        151.47         5.94 o                         
   2  24   2        207.36        179.56         6.05 o                         
   3  24   2          7.61         12.10         1.95 o                         
   4  24   2         11.31          9.83         2.59 o                         
   5  24   2         18.74         16.83         2.80 o                         
   6  24   2        116.55        114.49         5.89 o                         
  -6  25   2          0.21         -0.20         2.25 o                         
  -5  25   2         99.66        116.19         5.70 o                         
  -4  25   2          0.30          0.14         1.53 o                         
  -3  25   2          5.39          5.17         1.58 o                         
  -2  25   2        104.45         95.16         6.48 o                         
  -1  25   2        406.64        403.28        10.17 o                         
   0  25   2        128.10        126.23         6.60 o                         
   1  25   2        109.79        102.24         7.52 o                         
   2  25   2          4.33          4.53         2.64 o                         
   3  25   2          0.01         -1.04         1.41 o                         
   4  25   2         11.23         14.81         2.60 o                         
   5  25   2         10.93          9.92         2.52 o                         
  -5  26   2         21.26         23.12         2.94 o                         
  -4  26   2          0.08          0.22         2.01 o                         
  -3  26   2          1.71          0.74         1.66 o                         
  -2  26   2         30.34         36.30         3.01 o                         
  -1  26   2         22.46         25.12         2.58 o                         
   0  26   2          2.09          2.71         1.88 o                         
   1  26   2          9.41          7.08         2.30 o                         
   2  26   2         13.08          8.90         2.26 o                         
   3  26   2         12.68         10.42         2.23 o                         
   4  26   2         11.67         12.41         2.23 o                         
   5  26   2          0.40          0.05         2.03 o                         
  -5  27   2         28.89         25.75         4.71 o                         
  -4  27   2          3.44          2.89         1.91 o                         
  -3  27   2          0.34          1.22         1.73 o                         
  -2  27   2         26.37         28.27         4.06 o                         
  -1  27   2         63.97         68.40         4.02 o                         
   0  27   2         16.96         15.88         2.51 o                         
   1  27   2         31.80         38.05         3.50 o                         
   2  27   2          5.98          4.04         3.52 o                         
   3  27   2         24.16         23.13         3.78 o                         
   4  27   2        118.00        103.25         6.32 o                         
   5  27   2          3.80          0.68         2.19 o                         
  -5  28   2          6.13          3.01         2.62 o                         
  -4  28   2         94.86        114.72         7.94 o                         
  -3  28   2        144.37        143.24         6.81 o                         
  -2  28   2         22.56         24.43         2.79 o                         
  -1  28   2         32.39         33.44         3.30 o                         
   0  28   2         51.08         38.86         5.56 o                         
   1  28   2         44.65         48.81         4.10 o                         
   2  28   2         41.23         33.48         4.98 o                         
   3  28   2          2.43          2.80         2.03 o                         
   4  28   2         11.17         20.35         2.89 o                         
  -4  29   2          8.81         13.16         2.64 o                         
  -3  29   2          5.21          3.25         2.73 o                         
  -2  29   2        147.96        161.83         6.62 o                         
  -1  29   2          0.07          1.29         2.05 o                         
   0  29   2          1.77          1.66         2.24 o                         
   1  29   2         68.83         61.44         5.29 o                         
   2  29   2         61.63         62.09         5.46 o                         
   3  29   2         39.15         39.41         4.38 o                         
   4  29   2          6.29          5.17         2.33 o                         
  -4  30   2         39.38         44.10         4.09 o                         
  -3  30   2        181.35        208.06         8.69 o                         
  -2  30   2          0.47          4.10         2.53 o                         
  -1  30   2         54.35         55.49         4.19 o                         
   0  30   2        152.57        139.27         7.22 o                         
   1  30   2          0.19          1.29         2.85 o                         
   2  30   2         52.26         56.17         7.23 o                         
   3  30   2         79.44         85.86         9.12 o                         
  -3  31   2         40.21         37.77         5.19 o                         
  -2  31   2         15.66         14.38         3.16 o                         
  -1  31   2         37.00         36.06         3.74 o                         
   0  31   2         14.57         14.90         3.04 o                         
   1  31   2         50.38         44.70         4.49 o                         
   2  31   2          0.63         -2.68         2.72 o                         
   3  31   2          1.92          1.34         2.70 o                         
  -2  32   2          2.75          3.17         2.46 o                         
  -1  32   2          0.34          2.82         2.65 o                         
   0  32   2         24.15         32.82         3.89 o                         
   1  32   2         18.46         16.07         3.42 o                         
   2  32   2          0.70         -2.90         2.90 o                         
  -1  33   2          0.33         -2.09         2.75 o                         
   0  33   2          0.08         -1.62         2.47 o                         
   1  33   2         38.20         38.53         4.79 o                         
  -9   1   3         16.64         20.45         2.96 o                         
  -8   1   3         25.72         21.07         2.44 o                         
  -7   1   3         45.19         42.84         2.36 o                         
  -6   1   3          0.03         -0.82         0.82 o                         
  -5   1   3        267.59        253.92         4.71 o                         
  -4   1   3        202.41        223.55         4.42 o                         
  -3   1   3        394.79        456.07         7.68 o                         
  -2   1   3        489.96        444.65         6.39 o                         
  -1   1   3       2158.56       1984.73        26.59 o                         
   0   1   3       1111.20       1244.00        16.86 o                         
   1   1   3       1405.78       1357.84        18.88 o                         
   2   1   3        315.93        362.05         5.31 o                         
   3   1   3         37.86         47.60         1.48 o                         
   4   1   3        335.52        261.92         5.03 o                         
   5   1   3         37.73         28.33         1.71 o                         
   6   1   3          3.83          3.16         1.17 o                         
   7   1   3         30.19         24.92         2.61 o                         
   8   1   3         33.90         35.08         3.45 o                         
  -9   2   3          0.20          2.50         2.18 o                         
  -8   2   3          2.83          0.36         1.70 o                         
  -7   2   3        141.19        155.50         4.50 o                         
  -6   2   3          1.66          3.55         0.98 o                         
  -5   2   3         45.63         51.67         2.02 o                         
  -4   2   3         30.06         41.21         1.63 o                         
  -3   2   3        917.23        865.59        13.24 o                         
  -2   2   3       1078.09       1132.03        15.19 o                         
  -1   2   3        359.10        370.58         5.36 o                         
   0   2   3        113.12        128.60         2.33 o                         
   1   2   3        884.68        935.30        13.19 o                         
   2   2   3       1937.82       1809.12        24.40 o                         
   3   2   3         65.40         64.94         1.84 o                         
   4   2   3          5.10          7.16         0.96 o                         
   5   2   3          7.48          7.23         1.14 o                         
   6   2   3        235.54        247.58         6.59 o                         
   7   2   3          4.45          5.04         1.57 o                         
   8   2   3          0.36         -0.64         1.81 o                         
  -9   3   3         14.46         14.02         2.92 o                         
  -8   3   3         23.40         20.92         2.39 o                         
  -7   3   3         50.94         51.37         2.62 o                         
  -6   3   3        644.92        624.15        11.16 o                         
  -5   3   3        435.96        433.76         7.21 o                         
  -4   3   3        175.68        163.10         3.53 o                         
  -3   3   3         42.29         53.13         1.80 o                         
  -2   3   3        287.26        245.22         3.94 o                         
  -1   3   3        122.52         83.12         1.84 o                         
   0   3   3          1.95          3.79         0.52 o                         
   1   3   3        106.96        137.90         2.50 o                         
   2   3   3        190.97        207.75         3.55 o                         
   3   3   3        464.20        397.91         6.31 o                         
   4   3   3        686.73        663.82        10.33 o                         
   5   3   3         28.10         28.90         1.60 o                         
   6   3   3          0.50          0.70         1.12 o                         
   7   3   3          7.22          7.88         1.63 o                         
   8   3   3         26.67         31.72         2.91 o                         
  -9   4   3         40.85         45.59         3.72 o                         
  -8   4   3         98.75        109.03         4.60 o                         
  -7   4   3         40.40         36.74         2.30 o                         
  -6   4   3        161.85        151.97         4.57 o                         
  -5   4   3         29.12         35.12         1.66 o                         
  -4   4   3        811.52        846.16        13.58 o                         
  -3   4   3        438.00        449.68         7.35 o                         
  -2   4   3         63.17         77.79         1.82 o                         
  -1   4   3         77.33         89.58         1.97 o                         
   0   4   3       1613.00       1420.73        20.32 o                         
   1   4   3        240.62        210.58         3.67 o                         
   2   4   3        116.24        159.04         2.91 o                         
   3   4   3       1647.34       1501.15        21.14 o                         
   4   4   3          0.04          2.79         0.82 o                         
   5   4   3         59.75         57.98         2.18 o                         
   6   4   3          4.46          1.24         1.18 o                         
   7   4   3         80.13         87.63         3.83 o                         
   8   4   3          2.16          3.78         1.87 o                         
  -9   5   3          0.64         -0.26         3.42 o                         
  -8   5   3         59.24         62.72         3.52 o                         
  -7   5   3         25.14         27.51         2.07 o                         
  -6   5   3        372.12        405.43         8.08 o                         
  -5   5   3        984.24        940.58        15.76 o                         
  -4   5   3         12.41          8.05         1.03 o                         
  -3   5   3        932.34       1004.61        14.81 o                         
  -2   5   3       1100.53       1090.75        15.13 o                         
  -1   5   3        266.93        328.47         5.17 o                         
   0   5   3         21.30         25.88         1.08 o                         
   1   5   3        953.96        945.39        13.85 o                         
   2   5   3         27.26         26.38         1.09 o                         
   3   5   3          0.09          0.15         0.62 o                         
   4   5   3        604.49        602.97         9.48 o                         
   5   5   3          1.04          2.10         0.87 o                         
   6   5   3          0.09          0.43         1.20 o                         
   7   5   3         14.66         14.28         1.98 o                         
   8   5   3         11.70         10.08         2.56 o                         
  -8   6   3         76.26         79.95         4.80 o                         
  -7   6   3         17.60         15.00         1.74 o                         
  -6   6   3        143.45        146.57         4.29 o                         
  -5   6   3        256.64        260.91         5.45 o                         
  -4   6   3        678.62        642.55        10.63 o                         
  -3   6   3       1498.40       1465.50        21.22 o                         
  -2   6   3         90.39         79.43         1.92 o                         
  -1   6   3         69.21         60.02         1.77 o                         
   0   6   3       1428.89       1533.08        22.56 o                         
   1   6   3          8.21          9.62         0.92 o                         
   2   6   3        120.64        124.44         2.43 o                         
   3   6   3          4.09          3.85         0.75 o                         
   4   6   3          6.34          6.41         0.95 o                         
   5   6   3         86.69         87.83         3.00 o                         
   6   6   3         89.90         81.62         3.26 o                         
   7   6   3         54.46         46.20         2.94 o                         
   8   6   3         27.19         29.45         3.27 o                         
  -8   7   3         20.84         23.43         2.32 o                         
  -7   7   3        241.91        240.58         7.50 o                         
  -6   7   3        247.28        265.52         6.32 o                         
  -5   7   3          0.90          0.59         1.09 o                         
  -4   7   3         60.02         59.20         2.70 o                         
  -3   7   3          6.18          7.78         0.74 o                         
  -2   7   3       1894.91       1833.78        24.93 o                         
  -1   7   3        673.73        688.85        10.39 o                         
   0   7   3        797.93        845.39        12.85 o                         
   1   7   3        501.74        552.48         9.07 o                         
   2   7   3       1014.35       1124.30        15.55 o                         
   3   7   3        659.31        588.28         8.96 o                         
   4   7   3         17.54         20.78         1.43 o                         
   5   7   3        805.39        790.34        13.56 o                         
   6   7   3        134.90        137.44         4.57 o                         
   7   7   3        151.02        140.99         6.05 o                         
   8   7   3          1.88          3.84         1.96 o                         
  -8   8   3         30.40         33.14         2.64 o                         
  -7   8   3          0.02          1.09         1.40 o                         
  -6   8   3         18.81         20.53         1.85 o                         
  -5   8   3         47.99         53.52         2.99 o                         
  -4   8   3       1648.34       1597.60        25.64 o                         
  -3   8   3        197.54        206.07         3.70 o                         
  -2   8   3       1049.89       1031.90        14.50 o                         
  -1   8   3       2479.98       2644.54        36.39 o                         
   0   8   3       1987.18       1914.41        28.10 o                         
   1   8   3       1092.35       1276.49        19.72 o                         
   2   8   3         74.96         80.44         2.14 o                         
   3   8   3        308.76        239.33         4.53 o                         
   4   8   3         10.72          6.85         1.11 o                         
   5   8   3        298.80        294.68         6.61 o                         
   6   8   3          6.27          5.58         1.54 o                         
   7   8   3         19.09         16.06         2.13 o                         
   8   8   3         13.68         11.33         2.49 o                         
  -8   9   3         11.50         12.59         2.34 o                         
  -7   9   3        174.25        157.51         5.04 o                         
  -6   9   3        234.30        217.23         5.81 o                         
  -5   9   3         59.18         63.24         2.65 o                         
  -4   9   3          0.36          1.25         0.77 o                         
  -3   9   3         62.48         50.67         1.69 o                         
  -2   9   3        867.06        922.85        12.37 o                         
  -1   9   3        240.35        235.41         4.03 o                         
   0   9   3        293.62        350.58         5.72 o                         
   1   9   3        331.08        315.18         5.69 o                         
   2   9   3         65.43         88.87         2.50 o                         
   3   9   3         36.63         36.70         1.63 o                         
   4   9   3         34.86         25.51         1.87 o                         
   5   9   3         21.73         18.18         1.66 o                         
   6   9   3         22.25         20.65         1.99 o                         
   7   9   3          1.38          1.89         1.70 o                         
   8   9   3         21.53         16.64         2.77 o                         
  -8  10   3         43.61         43.46         2.97 o                         
  -7  10   3          0.42         -0.92         1.44 o                         
  -6  10   3        128.08        119.58         4.02 o                         
  -5  10   3         22.02         12.41         1.53 o                         
  -4  10   3        280.39        286.09         5.44 o                         
  -3  10   3         23.01         24.52         1.23 o                         
  -2  10   3        322.64        353.16         5.29 o                         
  -1  10   3        610.99        639.78         9.56 o                         
   0  10   3       1842.90       1973.69        28.17 o                         
   1  10   3        785.59        658.45        10.10 o                         
   2  10   3         44.21         35.48         1.91 o                         
   3  10   3        451.76        476.36         8.95 o                         
   4  10   3         13.22         14.21         1.39 o                         
   5  10   3        207.66        229.20         5.50 o                         
   6  10   3          3.03          1.63         1.36 o                         
   7  10   3         18.05         14.88         2.45 o                         
   8  10   3          4.71          7.53         2.37 o                         
  -8  11   3          0.37         -0.57         1.87 o                         
  -7  11   3          1.49          0.77         1.43 o                         
  -6  11   3        322.66        305.96         7.48 o                         
  -5  11   3         77.05         81.14         3.08 o                         
  -4  11   3        474.76        464.96         8.44 o                         
  -3  11   3         13.08          9.35         0.95 o                         
  -2  11   3       2011.46       2036.38        28.44 o                         
  -1  11   3        285.43        318.27         5.39 o                         
   0  11   3         43.78         34.46         1.29 o                         
   1  11   3       1396.21       1291.02        18.40 o                         
   2  11   3        349.09        279.00         5.17 o                         
   3  11   3        788.28        792.13        14.53 o                         
   4  11   3          5.19         10.16         1.40 o                         
   5  11   3        160.68        154.86         4.71 o                         
   6  11   3          1.70         -0.07         1.32 o                         
   7  11   3          9.19          4.89         2.16 o                         
   8  11   3          0.29         -0.44         2.00 o                         
  -8  12   3         10.34          8.82         2.19 o                         
  -7  12   3          0.07          0.36         1.47 o                         
  -6  12   3          0.01          1.65         1.18 o                         
  -5  12   3         90.01         99.64         3.42 o                         
  -4  12   3         73.22         85.07         2.84 o                         
  -3  12   3       1091.49       1108.51        16.78 o                         
  -2  12   3         21.29         11.52         0.91 o                         
  -1  12   3          0.33          1.54         0.63 o                         
   0  12   3        343.43        323.50         5.70 o                         
   1  12   3        483.26        416.67         6.88 o                         
   2  12   3        962.12        921.09        14.90 o                         
   3  12   3         70.98         88.27         3.21 o                         
   4  12   3         58.66         56.63         2.58 o                         
   5  12   3         23.02         26.45         2.05 o                         
   6  12   3          3.31          4.00         1.54 o                         
   7  12   3          6.82          6.92         2.05 o                         
  -8  13   3         15.40         23.92         2.53 o                         
  -7  13   3          3.35          3.21         1.66 o                         
  -6  13   3         18.11         22.01         1.96 o                         
  -5  13   3          6.75         11.60         1.63 o                         
  -4  13   3        404.31        381.08         7.38 o                         
  -3  13   3        617.98        677.15        10.85 o                         
  -2  13   3        167.09        160.28         3.78 o                         
  -1  13   3        482.67        440.48         7.01 o                         
   0  13   3        592.04        507.76         8.21 o                         
   1  13   3        175.88        179.35         3.60 o                         
   2  13   3        120.13        130.66         3.26 o                         
   3  13   3        179.88        162.61         4.68 o                         
   4  13   3         72.64         65.84         3.11 o                         
   5  13   3         32.53         32.16         2.30 o                         
   6  13   3          1.70          1.49         1.84 o                         
   7  13   3          1.77         -1.43         1.77 o                         
  -8  14   3          0.73         -2.01         2.09 o                         
  -7  14   3         51.76         62.93         3.37 o                         
  -6  14   3         80.67         84.48         3.61 o                         
  -5  14   3        180.62        187.23         5.24 o                         
  -4  14   3        483.45        478.21         8.94 o                         
  -3  14   3         43.34         49.98         2.08 o                         
  -2  14   3         10.29         15.07         1.19 o                         
  -1  14   3         97.68        104.08         2.74 o                         
   0  14   3        183.44        189.67         4.81 o                         
   1  14   3          8.16          5.02         0.90 o                         
   2  14   3         45.63         41.79         2.01 o                         
   3  14   3        258.00        227.56         5.90 o                         
   4  14   3        206.10        193.17         5.45 o                         
   5  14   3          2.63          0.59         1.33 o                         
   6  14   3         28.93         23.93         2.35 o                         
   7  14   3          7.88          7.57         2.09 o                         
  -8  15   3          0.35         -1.96         1.96 o                         
  -7  15   3         10.79          6.28         2.35 o                         
  -6  15   3         76.31         79.67         3.82 o                         
  -5  15   3         12.34         15.74         2.07 o                         
  -4  15   3          7.88         15.49         1.93 o                         
  -3  15   3        415.95        442.66         8.49 o                         
  -2  15   3         16.28         12.84         1.40 o                         
  -1  15   3        321.96        369.38         7.04 o                         
   0  15   3        136.95        158.23         3.75 o                         
   1  15   3          8.96          5.79         0.94 o                         
   2  15   3         79.05         73.19         2.67 o                         
   3  15   3         13.65         17.02         1.73 o                         
   4  15   3          2.21          2.62         1.71 o                         
   5  15   3          0.02         -0.26         1.35 o                         
   6  15   3          0.20         -0.60         1.58 o                         
   7  15   3          2.95          1.68         1.99 o                         
  -8  16   3          0.23          4.57         6.13 o                         
  -7  16   3         94.12        107.19         8.83 o                         
  -6  16   3         53.21         54.42         3.44 o                         
  -5  16   3        261.99        256.77         9.08 o                         
  -4  16   3          0.34          1.95         1.09 o                         
  -3  16   3         34.90         41.05         2.44 o                         
  -2  16   3          0.51         -1.33         1.33 o                         
  -1  16   3        498.47        516.01         9.78 o                         
   0  16   3          0.32         -1.12         1.12 o                         
   1  16   3        105.41        117.29         3.41 o                         
   2  16   3        170.54        162.04         4.95 o                         
   3  16   3         81.50         79.24         3.44 o                         
   4  16   3        157.82        144.57         5.87 o                         
   5  16   3         73.87         72.51         4.84 o                         
   6  16   3        193.91        185.49         6.57 o                         
   7  16   3          4.84          1.26         2.65 o                         
  -7  17   3         18.44         17.93         2.42 o                         
  -6  17   3          0.39          1.29         1.77 o                         
  -5  17   3        113.78        139.71         4.99 o                         
  -4  17   3         10.56         11.32         1.71 o                         
  -3  17   3        354.67        357.62         8.36 o                         
  -2  17   3         21.43         16.68         1.60 o                         
  -1  17   3        601.61        631.37        12.69 o                         
   0  17   3        553.56        567.66         9.61 o                         
   1  17   3          2.08          1.76         1.00 o                         
   2  17   3        305.38        297.55         6.47 o                         
   3  17   3         57.62         48.65         2.74 o                         
   4  17   3        306.71        288.44         7.58 o                         
   5  17   3         66.03         59.97         3.46 o                         
   6  17   3          0.04          1.51         1.76 o                         
   7  17   3         12.46          9.11         2.58 o                         
  -7  18   3         20.16         32.56         3.49 o                         
  -6  18   3         46.43         52.89         3.97 o                         
  -5  18   3          2.56          0.64         1.62 o                         
  -4  18   3        101.04        112.43         8.42 o                         
  -3  18   3        104.08        110.86         4.71 o                         
  -2  18   3         11.86         15.55         1.63 o                         
  -1  18   3        578.71        571.21        12.39 o                         
   0  18   3          4.25          8.97         1.38 o                         
   1  18   3        309.94        286.36         6.77 o                         
   2  18   3        401.99        379.99         9.59 o                         
   3  18   3        142.84        134.38         4.72 o                         
   4  18   3         11.06         12.61         1.97 o                         
   5  18   3          1.75          1.78         1.89 o                         
   6  18   3         16.17         13.48         2.24 o                         
   7  18   3          0.72         -0.12         1.84 o                         
  -7  19   3          0.98          0.04         2.06 o                         
  -6  19   3         65.61         73.67         5.23 o                         
  -5  19   3         50.27         53.62         5.57 o                         
  -4  19   3         98.35        113.64         6.08 o                         
  -3  19   3        599.32        603.25        14.35 o                         
  -2  19   3         39.39         46.26         2.80 o                         
  -1  19   3        177.93        182.38         5.63 o                         
   0  19   3         26.35         28.91         2.18 o                         
   1  19   3         12.66         12.35         1.60 o                         
   2  19   3        378.82        364.83         9.52 o                         
   3  19   3         49.10         41.47         2.71 o                         
   4  19   3         93.37         79.88         3.93 o                         
   5  19   3          4.00          4.29         1.83 o                         
   6  19   3         13.01         16.41         2.42 o                         
  -7  20   3          0.02          0.66         2.02 o                         
  -6  20   3          7.74          8.79         2.22 o                         
  -5  20   3         52.22         56.09         6.71 o                         
  -4  20   3          5.51          5.64         2.36 o                         
  -3  20   3        736.12        767.26        16.66 o                         
  -2  20   3         88.21         99.02         5.19 o                         
  -1  20   3         92.99        102.74         3.93 o                         
   0  20   3        158.31        146.40         5.01 o                         
   1  20   3         82.48         88.31         3.79 o                         
   2  20   3        809.11        787.58        19.53 o                         
   3  20   3        101.58         95.72         4.76 o                         
   4  20   3          0.47          1.30         1.62 o                         
   5  20   3          0.24          0.67         1.73 o                         
   6  20   3         11.94         12.59         2.32 o                         
  -7  21   3          2.53          8.64         3.01 o                         
  -6  21   3         20.37         35.10         4.46 o                         
  -5  21   3         60.06         71.50         5.54 o                         
  -4  21   3          0.30          0.74         1.52 o                         
  -3  21   3         76.37         78.07         4.40 o                         
  -2  21   3        211.08        212.50         6.21 o                         
  -1  21   3        844.77        862.61        17.92 o                         
   0  21   3        668.76        676.07        14.38 o                         
   1  21   3          3.09          3.47         1.37 o                         
   2  21   3          5.58          6.69         1.78 o                         
   3  21   3         32.35         29.80         2.74 o                         
   4  21   3        122.55        106.15         4.78 o                         
   5  21   3         43.52         38.35         3.23 o                         
   6  21   3          2.09          6.52         3.00 o                         
  -6  22   3         26.16         40.11         3.48 o                         
  -5  22   3          7.39          6.93         2.17 o                         
  -4  22   3        129.03        153.72         8.74 o                         
  -3  22   3         10.69         13.47         3.10 o                         
  -2  22   3        232.87        244.87         7.43 o                         
  -1  22   3        535.13        557.43        15.49 o                         
   0  22   3        809.60        820.87        21.76 o                         
   1  22   3        273.15        268.85         7.30 o                         
   2  22   3          2.71          1.96         1.59 o                         
   3  22   3          4.81          2.00         1.86 o                         
   4  22   3          6.54          6.71         1.96 o                         
   5  22   3         55.45         60.12         6.69 o                         
   6  22   3          0.33         -1.93         1.93 o                         
  -6  23   3         30.73         43.59         4.60 o                         
  -5  23   3         11.51          8.57         2.43 o                         
  -4  23   3          2.81          4.61         2.03 o                         
  -3  23   3         27.55         24.06         2.47 o                         
  -2  23   3        377.57        404.28        10.39 o                         
  -1  23   3        273.98        290.25         9.44 o                         
   0  23   3        321.01        336.76        10.66 o                         
   1  23   3        243.89        243.38        11.78 o                         
   2  23   3          7.56          6.84         1.87 o                         
   3  23   3         11.04          8.77         2.99 o                         
   4  23   3          5.46          5.23         1.94 o                         
   5  23   3         15.97         11.24         2.76 o                         
   6  23   3          1.22         -2.94         2.94 o                         
  -6  24   3          0.26         -0.33         2.21 o                         
  -5  24   3         11.66         12.59         2.59 o                         
  -4  24   3          1.05         -1.66         1.66 o                         
  -3  24   3         58.92         59.73         4.07 o                         
  -2  24   3        125.36        140.22         5.47 o                         
  -1  24   3         34.72         35.34         3.17 o                         
   0  24   3         40.50         52.20         5.02 o                         
   1  24   3        217.21        221.79         8.44 o                         
   2  24   3         16.08         14.22         2.18 o                         
   3  24   3         19.73         15.99         2.91 o                         
   4  24   3         21.12         17.67         2.51 o                         
   5  24   3          1.00          3.93         2.00 o                         
  -6  25   3          0.36         -2.94         5.59 o                         
  -5  25   3          4.92          2.73         2.21 o                         
  -4  25   3         21.18         31.83         2.97 o                         
  -3  25   3          7.76          8.37         2.05 o                         
  -2  25   3        360.94        384.82        13.07 o                         
  -1  25   3         47.28         43.46         3.52 o                         
   0  25   3         25.54         27.02         3.08 o                         
   1  25   3        281.40        271.65        18.85 o                         
   2  25   3         56.66         51.29         5.04 o                         
   3  25   3        107.27        107.06         4.89 o                         
   4  25   3          6.03          4.01         2.40 o                         
   5  25   3         15.45         11.86         2.52 o                         
  -5  26   3          0.64          1.03         2.24 o                         
  -4  26   3        185.59        204.58         7.36 o                         
  -3  26   3          0.24          0.36         2.01 o                         
  -2  26   3         57.20         52.40         4.41 o                         
  -1  26   3         13.66         18.92         2.84 o                         
   0  26   3         17.11         23.30         4.41 o                         
   1  26   3          2.45          4.23         2.21 o                         
   2  26   3          3.60         -0.24         2.18 o                         
   3  26   3        219.73        203.18         6.93 o                         
   4  26   3          0.31         -1.03         1.82 o                         
   5  26   3          8.33          7.75         2.45 o                         
  -5  27   3          1.05          1.15         2.22 o                         
  -4  27   3         17.53         22.92         2.94 o                         
  -3  27   3          3.07          4.32         2.44 o                         
  -2  27   3         23.05         21.62         3.59 o                         
  -1  27   3          0.94         -1.99         1.99 o                         
   0  27   3          2.11         -1.56         2.15 o                         
   1  27   3          5.19          7.33         2.51 o                         
   2  27   3         24.90         20.83         3.87 o                         
   3  27   3          0.04          0.42         1.67 o                         
   4  27   3          0.33          1.85         2.07 o                         
  -4  28   3         40.76         36.03         4.42 o                         
  -3  28   3         35.03         42.14         4.13 o                         
  -2  28   3         43.95         49.24         4.33 o                         
  -1  28   3         15.41         16.85         2.86 o                         
   0  28   3         42.42         45.34         4.46 o                         
   1  28   3          2.01          0.90         2.10 o                         
   2  28   3          0.29         -3.09         3.09 o                         
   3  28   3         57.41         54.15         5.17 o                         
   4  28   3          0.14          1.05         2.02 o                         
  -4  29   3         45.99         45.11         4.55 o                         
  -3  29   3         14.51         13.12         3.57 o                         
  -2  29   3         50.31         53.28         4.55 o                         
  -1  29   3          0.88          0.63         2.46 o                         
   0  29   3          6.82          3.46         2.77 o                         
   1  29   3         76.97         73.13         6.10 o                         
   2  29   3          0.08         -0.96         3.60 o                         
   3  29   3         15.40         15.23         3.51 o                         
  -3  30   3          0.82         -2.26         3.18 o                         
  -2  30   3          0.93          3.49         2.59 o                         
  -1  30   3          0.18          5.01         2.57 o                         
   0  30   3         22.81         19.69         3.57 o                         
   1  30   3         20.20         19.92         4.99 o                         
   2  30   3          1.85          5.37         4.29 o                         
   3  30   3         19.16         28.37         4.25 o                         
  -3  31   3          2.93          4.63         4.62 o                         
  -2  31   3          4.61          1.97         2.82 o                         
  -1  31   3         41.86         41.76         4.72 o                         
   0  31   3         30.48         29.59         5.31 o                         
   1  31   3         10.81          4.84         3.42 o                         
   2  31   3          0.07          4.21         3.26 o                         
  -2  32   3         12.61         15.07         5.30 o                         
  -1  32   3         68.85         73.99         6.12 o                         
   0  32   3         16.39         17.31         3.74 o                         
   1  32   3         19.63         14.05         3.98 o                         
  -8   0   4         94.28         98.42         8.58 o                         
  -7   0   4          0.15          0.07         1.57 o                         
  -6   0   4        333.49        328.03         9.97 o                         
  -5   0   4        158.44        163.64         5.64 o                         
  -4   0   4       4578.81       4426.75       100.02 o                         
  -3   0   4        651.24        566.66        11.95 o                         
  -2   0   4         37.94         51.47         2.29 o                         
  -1   0   4       1562.57       1589.26        29.08 o                         
   0   0   4       2367.30       2417.06        48.32 o                         
   1   0   4        343.97        314.41         7.01 o                         
   2   0   4       1212.12       1343.63        29.15 o                         
   3   0   4       2174.23       2276.87        48.72 o                         
   4   0   4         62.89         73.47         4.02 o                         
   5   0   4         64.60         66.55         4.12 o                         
   6   0   4          4.72          4.85         2.11 o                         
   7   0   4         72.16         83.22         6.24 o                         
   8   0   4        111.31        122.08        10.79 o                         
  -8   1   4          3.86          5.06         1.91 o                         
  -7   1   4          4.11          4.27         1.36 o                         
  -6   1   4        302.06        312.85         7.03 o                         
  -5   1   4        582.28        566.67         9.77 o                         
  -4   1   4          4.02          5.77         1.24 o                         
  -3   1   4        112.23        137.32         2.94 o                         
  -2   1   4       1513.08       1362.24        18.24 o                         
  -1   1   4       1143.11       1119.34        14.71 o                         
   0   1   4        248.35        281.57         4.70 o                         
   1   1   4      11128.48      10934.15       143.80 o                         
   2   1   4        282.95        299.16         5.10 o                         
   3   1   4        131.92        135.28         3.25 o                         
   4   1   4         45.05         48.26         2.19 o                         
   5   1   4         90.75        106.71         3.69 o                         
   6   1   4         39.50         40.14         2.54 o                         
   7   1   4        115.06        119.53         4.93 o                         
   8   1   4         30.11         34.53         4.10 o                         
  -8   2   4          1.19          0.43         1.83 o                         
  -7   2   4         12.32         16.14         1.84 o                         
  -6   2   4         19.57         19.40         1.60 o                         
  -5   2   4         64.18         68.04         2.55 o                         
  -4   2   4         54.90         73.51         2.53 o                         
  -3   2   4        446.05        422.65         7.19 o                         
  -2   2   4        609.51        609.42         8.66 o                         
  -1   2   4        458.41        418.05         6.50 o                         
   0   2   4          2.03          1.85         0.58 o                         
   1   2   4        153.34        208.69         3.59 o                         
   2   2   4        254.32        257.21         4.53 o                         
   3   2   4        378.59        431.95         7.60 o                         
   4   2   4          9.41         10.92         1.29 o                         
   5   2   4        140.47        138.64         5.24 o                         
   6   2   4         44.14         49.39         2.90 o                         
   7   2   4         14.63         13.43         2.46 o                         
   8   2   4          2.80          4.76         2.52 o                         
  -8   3   4         49.70         55.20         3.68 o                         
  -7   3   4          0.07          0.07         1.20 o                         
  -6   3   4        206.63        205.99         5.11 o                         
  -5   3   4        212.43        223.15         5.09 o                         
  -4   3   4          4.16          8.15         1.16 o                         
  -3   3   4        802.55        751.26        11.21 o                         
  -2   3   4       3995.52       4265.52        56.71 o                         
  -1   3   4         86.86         60.68         1.88 o                         
   0   3   4         19.87         14.10         0.89 o                         
   1   3   4         46.76         31.76         1.11 o                         
   2   3   4        102.47        157.54         2.98 o                         
   3   3   4         74.31         82.75         2.66 o                         
   4   3   4        220.50        233.08         5.40 o                         
   5   3   4        320.45        343.94         7.48 o                         
   6   3   4         31.54         28.03         2.66 o                         
   7   3   4          9.79          8.87         2.23 o                         
   8   3   4         22.22         16.63         3.57 o                         
  -8   4   4         84.46         96.41         5.41 o                         
  -7   4   4          0.16         -0.98         1.32 o                         
  -6   4   4         34.47         35.40         2.02 o                         
  -5   4   4         51.18         48.84         2.28 o                         
  -4   4   4        204.16        190.18         4.16 o                         
  -3   4   4        107.79        102.93         2.67 o                         
  -2   4   4        403.13        465.75         7.07 o                         
  -1   4   4       1719.54       1690.19        24.26 o                         
   0   4   4        354.60        393.69         6.14 o                         
   1   4   4       1258.05       1190.50        16.93 o                         
   2   4   4       1354.23       1371.47        19.44 o                         
   3   4   4        475.25        499.20         8.97 o                         
   4   4   4         14.76         16.01         1.62 o                         
   5   4   4         67.25         63.59         2.96 o                         
   6   4   4          0.92         -1.49         1.49 o                         
   7   4   4         31.83         31.52         3.02 o                         
   8   4   4          0.90         -0.94         2.80 o                         
  -8   5   4          4.90          6.19         2.31 o                         
  -7   5   4          0.55          1.55         1.34 o                         
  -6   5   4         12.88         16.43         1.55 o                         
  -5   5   4        645.68        642.36        11.48 o                         
  -4   5   4        117.75        126.00         3.45 o                         
  -3   5   4          1.19          1.45         0.75 o                         
  -2   5   4        230.05        207.59         3.54 o                         
  -1   5   4       1111.00       1232.08        18.51 o                         
   0   5   4       2735.35       2612.55        37.01 o                         
   1   5   4        623.82        769.80        11.31 o                         
   2   5   4         67.19         73.95         2.22 o                         
   3   5   4         50.25         44.04         1.94 o                         
   4   5   4         43.95         61.71         2.72 o                         
   5   5   4         82.20         73.44         3.32 o                         
   6   5   4          0.16         -0.57         1.56 o                         
   7   5   4         20.92         20.13         2.82 o                         
   8   5   4         15.47         21.12         3.21 o                         
  -8   6   4          7.83          3.98         1.89 o                         
  -7   6   4         44.81         52.17         3.08 o                         
  -6   6   4          0.00         -1.04         1.04 o                         
  -5   6   4        173.45        158.95         4.29 o                         
  -4   6   4        314.03        304.50         6.30 o                         
  -3   6   4        109.58        101.26         2.67 o                         
  -2   6   4        140.05        101.19         2.33 o                         
  -1   6   4        205.08        193.27         3.62 o                         
   0   6   4        652.14        599.22         9.02 o                         
   1   6   4          2.17          0.46         0.67 o                         
   2   6   4       1483.87       1387.14        20.28 o                         
   3   6   4          2.38          1.19         0.83 o                         
   4   6   4          4.57          4.36         1.21 o                         
   5   6   4         40.83         43.36         2.88 o                         
   6   6   4         39.54         45.25         3.05 o                         
   7   6   4         15.60         18.77         2.80 o                         
   8   6   4          3.75          7.77         4.80 o                         
  -8   7   4          0.07          0.17         2.01 o                         
  -7   7   4         41.41         50.45         3.09 o                         
  -6   7   4         29.83         30.49         2.11 o                         
  -5   7   4         97.59        109.30         3.59 o                         
  -4   7   4         93.63         93.63         3.06 o                         
  -3   7   4          7.12          5.09         0.91 o                         
  -2   7   4        138.30        160.55         3.33 o                         
  -1   7   4        570.65        586.08         9.10 o                         
   0   7   4        254.46        315.17         5.24 o                         
   1   7   4        204.48        257.61         4.38 o                         
   2   7   4          6.23         27.75         1.44 o                         
   3   7   4          0.44          0.91         0.91 o                         
   4   7   4         10.11          8.73         1.38 o                         
   5   7   4         16.58         13.75         1.90 o                         
   6   7   4          9.90          6.56         1.81 o                         
   7   7   4         18.59         16.01         2.72 o                         
  -8   8   4         61.14         68.28         3.83 o                         
  -7   8   4          5.94          8.15         1.82 o                         
  -6   8   4          0.22          0.33         1.25 o                         
  -5   8   4         57.18         58.15         2.54 o                         
  -4   8   4          0.12          0.06         1.10 o                         
  -3   8   4        618.99        576.92         9.35 o                         
  -2   8   4        454.76        422.79         6.86 o                         
  -1   8   4        849.31        897.42        13.45 o                         
   0   8   4        151.29        162.04         3.46 o                         
   1   8   4         90.60        103.79         2.47 o                         
   2   8   4        810.54        907.33        13.71 o                         
   3   8   4          0.57          0.84         0.94 o                         
   4   8   4         14.76         14.78         1.55 o                         
   5   8   4         13.45         12.85         1.81 o                         
   6   8   4         12.16         13.20         2.23 o                         
   7   8   4          8.85          9.61         2.38 o                         
  -8   9   4         62.63         59.68         3.68 o                         
  -7   9   4         52.40         52.60         3.41 o                         
  -6   9   4         45.90         45.35         2.76 o                         
  -5   9   4        479.83        456.23         9.33 o                         
  -4   9   4         77.00         59.19         2.48 o                         
  -3   9   4        537.82        543.80         8.98 o                         
  -2   9   4        860.34        910.02        14.19 o                         
  -1   9   4        386.56        338.58         5.93 o                         
   0   9   4        995.56        888.68        14.31 o                         
   1   9   4        501.45        490.25         7.52 o                         
   2   9   4        655.74        637.69        10.40 o                         
   3   9   4          5.62          8.50         1.22 o                         
   4   9   4        978.15        987.02        16.72 o                         
   5   9   4         47.00         57.53         3.24 o                         
   6   9   4          3.51          6.34         1.95 o                         
   7   9   4         53.81         60.81         4.28 o                         
  -8  10   4          0.86         -0.98         1.74 o                         
  -7  10   4        199.93        214.14         7.38 o                         
  -6  10   4         25.48         22.43         2.01 o                         
  -5  10   4        207.60        201.00         5.27 o                         
  -4  10   4          2.00          0.00         1.04 o                         
  -3  10   4        406.49        401.82         7.21 o                         
  -2  10   4        429.46        386.97         7.08 o                         
  -1  10   4        251.92        250.79         4.71 o                         
   0  10   4          6.61         10.76         1.12 o                         
   1  10   4        144.33        134.77         3.09 o                         
   2  10   4        987.75        993.40        15.55 o                         
   3  10   4          1.03          1.33         1.01 o                         
   4  10   4        134.09        130.03         3.97 o                         
   5  10   4        133.88        133.50         5.96 o                         
   6  10   4         80.47         75.46         4.21 o                         
   7  10   4         34.59         32.22         3.26 o                         
  -8  11   4          0.16         -0.77         2.23 o                         
  -7  11   4          1.37          2.07         2.06 o                         
  -6  11   4        318.04        337.57         8.97 o                         
  -5  11   4        454.84        449.19         9.29 o                         
  -4  11   4         36.11         37.93         1.98 o                         
  -3  11   4        602.79        593.25        10.00 o                         
  -2  11   4         90.93        117.92         3.20 o                         
  -1  11   4         33.36         40.36         1.62 o                         
   0  11   4         13.92         24.72         1.45 o                         
   1  11   4        180.46        236.38         4.58 o                         
   2  11   4        106.92         92.59         2.86 o                         
   3  11   4         31.90         31.26         1.97 o                         
   4  11   4         98.72         90.89         3.44 o                         
   5  11   4         91.64         85.46         3.87 o                         
   6  11   4          2.29         -0.06         1.66 o                         
   7  11   4          0.00         -1.20         2.16 o                         
  -8  12   4          1.50         -0.22         1.75 o                         
  -7  12   4         11.30          7.59         2.54 o                         
  -6  12   4         26.32         31.01         2.24 o                         
  -5  12   4        120.30        119.26         4.07 o                         
  -4  12   4        221.13        240.93         5.61 o                         
  -3  12   4         62.64         62.48         2.55 o                         
  -2  12   4         42.59         24.53         1.59 o                         
  -1  12   4        268.51        270.81         5.49 o                         
   0  12   4        270.36        284.51         5.60 o                         
   1  12   4         44.55         45.41         1.95 o                         
   2  12   4          1.27          0.20         0.88 o                         
   3  12   4        233.27        240.28         5.56 o                         
   4  12   4         58.85         61.74         3.24 o                         
   5  12   4        184.57        182.28         7.53 o                         
   6  12   4         59.37         61.00         3.88 o                         
   7  12   4          5.18          0.38         2.54 o                         
  -8  13   4          0.05          1.17         1.80 o                         
  -7  13   4          5.92          5.53         1.77 o                         
  -6  13   4         43.24         35.99         2.46 o                         
  -5  13   4         33.65         32.95         2.87 o                         
  -4  13   4         39.60         45.15         2.59 o                         
  -3  13   4        449.89        407.11         7.91 o                         
  -2  13   4          3.92          2.38         0.91 o                         
  -1  13   4        556.50        555.86        10.74 o                         
   0  13   4        758.06        764.89        12.73 o                         
   1  13   4        264.76        304.43         5.80 o                         
   2  13   4          0.04         -0.29         0.83 o                         
   3  13   4         84.99         74.79         3.03 o                         
   4  13   4        130.99        114.56         4.24 o                         
   5  13   4         46.88         51.09         3.02 o                         
   6  13   4         18.85         14.59         2.40 o                         
   7  13   4          0.04         -1.95         1.95 o                         
  -7  14   4          7.20          7.58         1.85 o                         
  -6  14   4        123.61        123.32         4.45 o                         
  -5  14   4         81.68         78.93         3.40 o                         
  -4  14   4        581.47        556.24        10.52 o                         
  -3  14   4        718.18        741.77        14.05 o                         
  -2  14   4        187.29        196.96         5.96 o                         
  -1  14   4        237.43        234.33         5.57 o                         
   0  14   4        202.20        181.15         4.44 o                         
   1  14   4        180.66        225.51         5.08 o                         
   2  14   4         35.81         34.22         1.93 o                         
   3  14   4        388.19        361.47         8.43 o                         
   4  14   4          9.36          9.75         1.79 o                         
   5  14   4         27.91         26.82         2.43 o                         
   6  14   4         26.48         19.74         2.91 o                         
   7  14   4         23.05         26.30         3.30 o                         
  -7  15   4          0.99          1.38         2.16 o                         
  -6  15   4        188.33        204.03         9.11 o                         
  -5  15   4         28.89         22.94         2.36 o                         
  -4  15   4        322.40        341.83         9.97 o                         
  -3  15   4        176.15        174.86         5.09 o                         
  -2  15   4        399.73        392.88         8.53 o                         
  -1  15   4        181.17        174.00         5.28 o                         
   0  15   4          3.18          1.77         0.99 o                         
   1  15   4       1787.65       1845.72        28.86 o                         
   2  15   4        202.95        212.59         4.95 o                         
   3  15   4        570.67        550.53        11.63 o                         
   4  15   4         49.56         43.61         2.75 o                         
   5  15   4         10.94         14.51         2.05 o                         
   6  15   4          1.17          2.11         2.02 o                         
   7  15   4         31.98         30.37         3.66 o                         
  -7  16   4          9.97          4.21         1.90 o                         
  -6  16   4         42.95         48.21         3.24 o                         
  -5  16   4         43.42         33.14         3.43 o                         
  -4  16   4          9.19         10.11         1.61 o                         
  -3  16   4          0.86          2.25         1.20 o                         
  -2  16   4         44.69         60.95         2.97 o                         
  -1  16   4         46.09         41.04         2.57 o                         
   0  16   4         86.63         89.81         3.33 o                         
   1  16   4         72.15         72.41         2.87 o                         
   2  16   4        277.58        275.35         5.98 o                         
   3  16   4         10.64         25.51         2.66 o                         
   4  16   4          0.11          1.02         1.43 o                         
   5  16   4          1.19          0.22         1.69 o                         
   6  16   4         10.93          7.65         2.33 o                         
  -7  17   4         10.99          7.97         2.27 o                         
  -6  17   4         11.15         14.02         2.20 o                         
  -5  17   4         52.81         41.13         2.82 o                         
  -4  17   4        235.47        228.18         6.33 o                         
  -3  17   4        347.38        376.83         8.52 o                         
  -2  17   4       1393.63       1477.66        29.08 o                         
  -1  17   4          9.53         18.07         1.99 o                         
   0  17   4          0.18          0.07         0.95 o                         
   1  17   4        146.83        142.34         4.25 o                         
   2  17   4         11.50          7.58         1.40 o                         
   3  17   4        227.85        216.37         6.18 o                         
   4  17   4         34.11         41.10         3.04 o                         
   5  17   4         93.31         96.46         4.49 o                         
   6  17   4          6.77         11.01         2.48 o                         
  -7  18   4          0.99          3.27         2.17 o                         
  -6  18   4         21.09         24.60         2.91 o                         
  -5  18   4          6.01          9.23         1.88 o                         
  -4  18   4        248.80        266.99         7.07 o                         
  -3  18   4         76.89         79.23         4.59 o                         
  -2  18   4         73.66         92.58         4.11 o                         
  -1  18   4       1470.63       1513.36        30.94 o                         
   0  18   4        432.59        440.05         9.70 o                         
   1  18   4        444.14        446.15         8.77 o                         
   2  18   4          1.88          2.75         1.27 o                         
   3  18   4        311.57        305.73         7.85 o                         
   4  18   4          2.27          2.47         1.57 o                         
   5  18   4        200.45        198.08         6.98 o                         
   6  18   4         12.29          8.11         2.44 o                         
  -7  19   4          3.98          6.40         2.37 o                         
  -6  19   4         71.96         89.24         7.45 o                         
  -5  19   4         28.95         35.26         3.44 o                         
  -4  19   4         31.71         37.99         2.87 o                         
  -3  19   4        253.81        258.98         8.34 o                         
  -2  19   4        342.12        381.50        12.96 o                         
  -1  19   4          0.25          2.69         1.77 o                         
   0  19   4          4.29          5.46         1.76 o                         
   1  19   4          0.52          1.65         1.38 o                         
   2  19   4         36.00         35.90         2.47 o                         
   3  19   4         56.47         55.58         4.32 o                         
   4  19   4        100.06         84.58         4.28 o                         
   5  19   4        246.70        239.55         7.33 o                         
   6  19   4         31.01         30.61         3.38 o                         
  -6  20   4          6.37          5.74         3.07 o                         
  -5  20   4          8.23         15.10         2.54 o                         
  -4  20   4          7.14          4.36         2.18 o                         
  -3  20   4          0.18          0.59         1.46 o                         
  -2  20   4         36.97         32.84         3.32 o                         
  -1  20   4          0.57          1.44         1.58 o                         
   0  20   4        147.43        158.52         6.61 o                         
   1  20   4         51.90         60.13         3.16 o                         
   2  20   4         97.49         93.40         4.17 o                         
   3  20   4          7.07          5.74         1.71 o                         
   4  20   4          1.58          1.83         1.70 o                         
   5  20   4         28.35         27.51         2.78 o                         
   6  20   4          0.12          1.26         2.03 o                         
  -6  21   4        107.46        124.48        14.17 o                         
  -5  21   4         63.37         83.24         7.89 o                         
  -4  21   4          7.25         10.29         2.18 o                         
  -3  21   4         62.44         70.68         6.08 o                         
  -2  21   4        129.68        135.09         6.03 o                         
  -1  21   4          5.33          8.80         1.96 o                         
   0  21   4          5.64          5.66         2.03 o                         
   1  21   4        103.18        121.14         4.95 o                         
   2  21   4         42.66         41.05         3.14 o                         
   3  21   4          4.19          4.30         1.77 o                         
   4  21   4          1.65         -1.52         1.77 o                         
   5  21   4          0.55         -0.51         2.41 o                         
   6  21   4          0.09          2.35         5.00 o                         
  -6  22   4          1.19          0.31         2.29 o                         
  -5  22   4          5.80          4.14         2.37 o                         
  -4  22   4         61.77         69.71         5.50 o                         
  -3  22   4         21.15         17.42         2.73 o                         
  -2  22   4          5.50          3.24         2.16 o                         
  -1  22   4         84.42         74.10         5.51 o                         
   0  22   4          0.27         -1.66         1.66 o                         
   1  22   4          5.18          1.32         1.98 o                         
   2  22   4          2.36          0.50         1.56 o                         
   3  22   4         48.82         45.11         3.24 o                         
   4  22   4         13.17         14.20         2.31 o                         
   5  22   4         15.96          7.87         2.92 o                         
  -6  23   4         16.49         16.09         3.91 o                         
  -5  23   4         30.05         29.63         3.85 o                         
  -4  23   4         24.20         25.93         4.05 o                         
  -3  23   4         17.50         17.72         2.62 o                         
  -2  23   4        175.32        180.89         7.47 o                         
  -1  23   4          0.92         -0.34         3.06 o                         
   0  23   4          0.93         -1.23         1.95 o                         
   1  23   4          0.01          1.08         1.70 o                         
   2  23   4         23.20         16.43         2.25 o                         
   3  23   4          0.51          0.19         1.99 o                         
   4  23   4        178.00        163.97        10.42 o                         
   5  23   4          3.23         -1.38         2.01 o                         
  -5  24   4         23.59         24.07         3.22 o                         
  -4  24   4          1.01          2.35         2.04 o                         
  -3  24   4        111.67        131.56         6.71 o                         
  -2  24   4        187.03        184.27         9.88 o                         
  -1  24   4         72.53         76.15         5.68 o                         
   0  24   4          7.76          4.87         2.21 o                         
   1  24   4         58.10         54.18         3.82 o                         
   2  24   4         66.01         65.58         4.27 o                         
   3  24   4          8.94         13.89         2.34 o                         
   4  24   4         18.94         19.29         2.63 o                         
   5  24   4         24.39         19.53         2.89 o                         
  -5  25   4         17.16         19.68         3.75 o                         
  -4  25   4         15.20         18.21         2.78 o                         
  -3  25   4          4.31          3.71         2.17 o                         
  -2  25   4         53.52         47.64         4.49 o                         
  -1  25   4         99.96         96.56         5.57 o                         
   0  25   4        184.27        180.15         7.62 o                         
   1  25   4          3.34          4.71         2.38 o                         
   2  25   4         31.78         25.51         3.33 o                         
   3  25   4          9.52          8.42         2.20 o                         
   4  25   4         70.24         65.96         4.17 o                         
  -5  26   4         20.96         27.00         3.71 o                         
  -4  26   4         45.46         57.48         5.36 o                         
  -3  26   4          0.37         -2.25         2.25 o                         
  -2  26   4          0.43          0.54         2.87 o                         
  -1  26   4          0.01          0.79         2.60 o                         
   0  26   4         25.57         30.64         3.65 o                         
   1  26   4          3.23          4.25         2.39 o                         
   2  26   4          1.62         -1.83         2.35 o                         
   3  26   4         24.75         18.86         3.11 o                         
   4  26   4          7.32          4.34         2.33 o                         
  -4  27   4          1.49         -0.09         2.49 o                         
  -3  27   4         23.07         29.77         4.38 o                         
  -2  27   4         47.02         51.64         5.06 o                         
  -1  27   4         99.00        101.26         6.36 o                         
   0  27   4        197.00        199.90         8.67 o                         
   1  27   4         91.56         86.75         6.11 o                         
   2  27   4          1.46          9.11         3.23 o                         
   3  27   4          5.79          6.20         2.69 o                         
   4  27   4         46.51         48.72         8.55 o                         
  -4  28   4          7.86          5.30         2.99 o                         
  -3  28   4        197.65        217.08        10.66 o                         
  -2  28   4         68.89         81.51         6.21 o                         
  -1  28   4          5.29          5.78         4.00 o                         
   0  28   4         33.35         34.86         4.24 o                         
   1  28   4         18.66         26.68         4.51 o                         
   2  28   4        252.83        228.29        10.52 o                         
   3  28   4          0.01         -2.17         2.17 o                         
  -3  29   4          7.84          6.53         3.52 o                         
  -2  29   4         18.36         16.61         3.32 o                         
  -1  29   4         38.54         47.13         4.60 o                         
   0  29   4         19.65         15.59         3.84 o                         
   1  29   4          9.84         10.85         4.00 o                         
   2  29   4         11.49          2.79         2.70 o                         
  -2  30   4          1.71          1.02         2.80 o                         
  -1  30   4         14.79         10.04         3.14 o                         
   0  30   4          9.47         10.51         3.48 o                         
   1  30   4          1.05         -1.13         3.23 o                         
   2  30   4         23.51         23.72         4.29 o                         
  -1  31   4          1.50          1.96         2.98 o                         
   0  31   4         10.79          5.74         3.43 o                         
   1  31   4          1.58         -5.00         7.06 o                         
  -8   1   5         35.37         38.58         3.83 o                         
  -7   1   5         43.10         40.66         2.66 o                         
  -6   1   5         50.97         50.48         2.56 o                         
  -5   1   5        333.51        296.20         6.77 o                         
  -4   1   5        124.69        120.33         4.09 o                         
  -3   1   5         93.05         85.60         2.76 o                         
  -2   1   5        204.93        172.46         4.06 o                         
  -1   1   5          0.52          5.64         0.90 o                         
   0   1   5        124.10        125.01         2.95 o                         
   1   1   5         98.88         96.48         2.58 o                         
   2   1   5          6.90          6.25         1.23 o                         
   3   1   5          4.98          5.43         1.38 o                         
   4   1   5        220.14        212.31         5.80 o                         
   5   1   5          0.08          0.53         1.38 o                         
   6   1   5          2.77          3.74         1.66 o                         
   7   1   5         20.42         21.29         2.83 o                         
  -8   2   5          0.17         -0.32         1.86 o                         
  -7   2   5        150.66        156.95         6.75 o                         
  -6   2   5          0.98          2.37         1.46 o                         
  -5   2   5        122.13        121.23         4.16 o                         
  -4   2   5         64.27         59.93         2.54 o                         
  -3   2   5        390.04        345.24         6.48 o                         
  -2   2   5        518.82        516.50         8.65 o                         
  -1   2   5         17.94         23.71         1.26 o                         
   0   2   5        111.59         98.05         2.64 o                         
   1   2   5          8.04          2.88         1.02 o                         
   2   2   5        681.95        644.92        10.81 o                         
   3   2   5         31.73         31.52         2.07 o                         
   4   2   5         34.79         31.11         2.28 o                         
   5   2   5         30.50         32.65         2.54 o                         
   6   2   5         37.30         37.74         2.87 o                         
   7   2   5          1.66          0.63         1.82 o                         
  -8   3   5          4.11          5.81         2.88 o                         
  -7   3   5          0.05         -0.25         1.35 o                         
  -6   3   5         29.83         30.02         2.06 o                         
  -5   3   5        517.50        467.57         9.27 o                         
  -4   3   5        144.07        140.92         4.02 o                         
  -3   3   5         85.54         75.75         2.70 o                         
  -2   3   5        324.72        274.32         5.22 o                         
  -1   3   5        172.55        178.02         3.53 o                         
   0   3   5        535.82        438.86         7.70 o                         
   1   3   5          0.24         -0.68         0.68 o                         
   2   3   5          1.49          2.93         1.00 o                         
   3   3   5          8.27         10.66         1.55 o                         
   4   3   5        192.88        190.67         5.51 o                         
   5   3   5        113.62        116.21         4.66 o                         
   6   3   5         14.54         16.96         2.26 o                         
   7   3   5          0.87         -0.70         1.91 o                         
  -8   4   5         18.61         12.31         2.63 o                         
  -7   4   5         13.28          8.70         2.70 o                         
  -6   4   5         16.96         17.74         1.79 o                         
  -5   4   5          0.38          3.58         1.23 o                         
  -4   4   5        333.03        304.79         7.15 o                         
  -3   4   5        201.78        235.53         4.86 o                         
  -2   4   5        297.62        303.01         5.65 o                         
  -1   4   5        973.86        892.01        14.29 o                         
   0   4   5         50.19         39.37         1.80 o                         
   1   4   5        147.76        136.49         3.20 o                         
   2   4   5         15.99         12.51         1.27 o                         
   3   4   5        337.34        350.86         6.91 o                         
   4   4   5         45.00         48.49         2.73 o                         
   5   4   5         65.65         59.72         3.20 o                         
   6   4   5         21.20         18.43         2.27 o                         
   7   4   5          1.37          4.53         2.13 o                         
  -8   5   5          8.81          7.13         3.07 o                         
  -7   5   5         26.21         23.95         2.25 o                         
  -6   5   5          3.22          1.55         1.18 o                         
  -5   5   5          1.17         -0.97         1.17 o                         
  -4   5   5          0.04          0.33         1.20 o                         
  -3   5   5         93.61         90.57         3.15 o                         
  -2   5   5        176.86        173.58         3.77 o                         
  -1   5   5          1.73          0.98         0.78 o                         
   0   5   5        256.32        266.70         5.02 o                         
   1   5   5         85.35         78.65         2.52 o                         
   2   5   5         20.06         24.06         1.63 o                         
   3   5   5        124.57        132.43         3.81 o                         
   4   5   5         55.79         53.59         2.89 o                         
   5   5   5          1.26          0.47         1.40 o                         
   6   5   5         11.16         10.83         2.06 o                         
   7   5   5         15.07         13.85         2.53 o                         
  -8   6   5         52.45         55.92         3.89 o                         
  -7   6   5         80.46         84.43         3.94 o                         
  -6   6   5        142.73        139.14         4.36 o                         
  -5   6   5        258.14        247.86         6.04 o                         
  -4   6   5          8.94         10.35         1.35 o                         
  -3   6   5         74.55         69.41         2.66 o                         
  -2   6   5        198.98        198.82         4.11 o                         
  -1   6   5          3.39          5.42         0.98 o                         
   0   6   5          2.03          5.05         0.94 o                         
   1   6   5        117.39        118.38         3.04 o                         
   2   6   5        367.24        364.21         6.84 o                         
   3   6   5         61.71         58.39         2.50 o                         
   4   6   5         20.21         23.23         2.06 o                         
   5   6   5          9.74          7.55         1.75 o                         
   6   6   5          7.29          5.97         1.94 o                         
   7   6   5         28.91         30.52         3.32 o                         
  -8   7   5         24.14         22.44         2.76 o                         
  -7   7   5          0.09          0.59         1.57 o                         
  -6   7   5        351.98        322.00         7.88 o                         
  -5   7   5          1.08         -0.14         1.09 o                         
  -4   7   5        544.61        501.31         9.37 o                         
  -3   7   5        398.43        402.75         7.77 o                         
  -2   7   5        966.31        858.50        13.21 o                         
  -1   7   5        447.21        457.89         7.86 o                         
   0   7   5        161.64        149.77         3.45 o                         
   1   7   5       1769.30       1823.96        25.02 o                         
   2   7   5         64.04         58.95         2.33 o                         
   3   7   5        202.39        191.49         4.64 o                         
   4   7   5         15.44         12.41         1.63 o                         
   5   7   5         87.19         91.98         4.27 o                         
   6   7   5         92.69         89.68         4.67 o                         
   7   7   5          1.21          2.02         2.34 o                         
  -8   8   5         48.41         53.13         5.58 o                         
  -7   8   5          4.07          8.17         2.14 o                         
  -6   8   5        134.11        123.63         4.61 o                         
  -5   8   5        198.45        184.92         5.11 o                         
  -4   8   5        488.97        500.49         9.38 o                         
  -3   8   5         14.97         20.25         1.60 o                         
  -2   8   5         21.71         18.57         1.38 o                         
  -1   8   5        675.45        641.29        10.51 o                         
   0   8   5        169.88        147.14         3.42 o                         
   1   8   5        381.39        386.94         6.52 o                         
   2   8   5          0.91          3.77         1.12 o                         
   3   8   5        278.37        245.93         5.37 o                         
   4   8   5         42.48         40.86         2.45 o                         
   5   8   5         52.63         53.02         3.25 o                         
   6   8   5          0.02          2.18         1.92 o                         
   7   8   5         18.59         24.79         3.33 o                         
  -8   9   5          0.66          0.89         2.15 o                         
  -7   9   5          0.14          0.17         1.53 o                         
  -6   9   5         24.24         25.29         2.18 o                         
  -5   9   5         59.04         51.50         2.80 o                         
  -4   9   5        131.34        137.96         4.49 o                         
  -3   9   5         57.00         51.24         2.32 o                         
  -2   9   5         46.42         54.19         2.36 o                         
  -1   9   5        107.14         88.83         2.91 o                         
   0   9   5         65.57         56.01         2.20 o                         
   1   9   5        222.76        230.81         4.47 o                         
   2   9   5         22.98         22.12         1.41 o                         
   3   9   5         19.96         16.21         1.59 o                         
   4   9   5          0.81          0.86         1.27 o                         
   5   9   5          0.68          0.04         1.64 o                         
   6   9   5          5.18          6.42         2.18 o                         
   7   9   5          3.50          2.79         2.32 o                         
  -8  10   5         30.90         29.83         3.63 o                         
  -7  10   5          0.75          3.92         2.32 o                         
  -6  10   5        118.02        113.81         4.43 o                         
  -5  10   5          0.44          0.22         1.34 o                         
  -4  10   5        361.00        334.25         7.50 o                         
  -3  10   5          0.14          0.76         0.97 o                         
  -2  10   5         11.41         12.75         1.43 o                         
  -1  10   5        734.55        774.45        13.36 o                         
   0  10   5         43.17         59.39         2.28 o                         
   1  10   5        136.05        150.22         3.50 o                         
   2  10   5         36.90         45.69         1.94 o                         
   3  10   5        217.44        244.72         5.94 o                         
   4  10   5         47.64         46.50         2.62 o                         
   5  10   5         20.68         24.04         2.39 o                         
   6  10   5          0.01          0.02         2.01 o                         
   7  10   5          0.11          3.51         2.44 o                         
  -7  11   5          4.07          6.58         1.75 o                         
  -6  11   5        249.63        263.49         7.36 o                         
  -5  11   5         31.21         25.59         2.25 o                         
  -4  11   5         40.33         40.75         2.31 o                         
  -3  11   5        642.68        648.06        12.01 o                         
  -2  11   5        317.35        293.49         6.68 o                         
  -1  11   5         99.11        124.44         3.80 o                         
   0  11   5         14.10         18.02         1.44 o                         
   1  11   5        519.61        501.25         8.16 o                         
   2  11   5          1.91          0.36         0.88 o                         
   3  11   5        143.59        144.72         4.72 o                         
   4  11   5          1.74          0.82         1.34 o                         
   5  11   5        102.77        108.99         5.25 o                         
   6  11   5         12.36          9.85         2.76 o                         
   7  11   5          1.95          0.08         3.07 o                         
  -7  12   5          4.47          1.50         1.70 o                         
  -6  12   5         16.79         14.86         2.13 o                         
  -5  12   5          2.31          1.77         1.47 o                         
  -4  12   5         45.27         43.56         2.55 o                         
  -3  12   5        139.59        134.33         4.05 o                         
  -2  12   5         55.56         53.96         2.75 o                         
  -1  12   5        122.10        114.24         3.87 o                         
   0  12   5         20.69         19.27         1.51 o                         
   1  12   5          0.23          1.94         1.08 o                         
   2  12   5         88.94         89.31         2.83 o                         
   3  12   5        161.45        160.49         5.00 o                         
   4  12   5          0.27         -0.28         1.43 o                         
   5  12   5          7.46          8.95         1.90 o                         
   6  12   5         19.22         17.49         2.96 o                         
  -7  13   5          0.04         -1.56         1.56 o                         
  -6  13   5         76.27         69.65         3.60 o                         
  -5  13   5         39.33         46.13         2.80 o                         
  -4  13   5         13.12         16.46         1.73 o                         
  -3  13   5         12.88          8.98         1.39 o                         
  -2  13   5          8.15          9.65         1.52 o                         
  -1  13   5        115.04        125.79         3.84 o                         
   0  13   5        492.78        502.25         9.39 o                         
   1  13   5          4.48          8.47         1.18 o                         
   2  13   5         22.71         24.50         1.64 o                         
   3  13   5         28.73         33.97         2.25 o                         
   4  13   5         27.06         25.60         2.47 o                         
   5  13   5          0.02         -1.68         1.81 o                         
   6  13   5          1.17          3.19         2.64 o                         
  -7  14   5         10.97          3.90         2.04 o                         
  -6  14   5         10.73         13.38         2.25 o                         
  -5  14   5         44.51         36.60         2.99 o                         
  -4  14   5         34.24         35.57         2.34 o                         
  -3  14   5          0.09          1.74         1.21 o                         
  -2  14   5         17.91         20.49         2.06 o                         
  -1  14   5        175.65        201.00         5.36 o                         
   0  14   5        136.13        126.15         3.97 o                         
   1  14   5          7.44         10.92         1.24 o                         
   2  14   5         64.14         62.20         2.56 o                         
   3  14   5         48.57         55.11         2.92 o                         
   4  14   5          0.73          1.38         1.63 o                         
   5  14   5         41.99         36.15         3.12 o                         
   6  14   5         53.85         58.80         4.14 o                         
  -7  15   5          3.60          1.93         2.11 o                         
  -6  15   5          1.65          1.14         1.74 o                         
  -5  15   5         43.76         44.20         3.03 o                         
  -4  15   5          1.13          1.03         1.81 o                         
  -3  15   5          4.33          7.10         1.75 o                         
  -2  15   5         52.00         58.63         4.09 o                         
  -1  15   5          0.13         -1.25         1.25 o                         
   0  15   5          4.55          2.90         1.22 o                         
   1  15   5         37.39         35.60         2.02 o                         
   2  15   5          0.54          1.73         1.23 o                         
   3  15   5         16.12         13.63         1.77 o                         
   4  15   5         15.34         20.55         2.40 o                         
   5  15   5         21.16         25.57         2.93 o                         
   6  15   5         11.96         10.35         2.54 o                         
  -7  16   5          7.26          4.73         2.15 o                         
  -6  16   5          0.22          0.81         1.87 o                         
  -5  16   5         67.15         65.01         3.62 o                         
  -4  16   5          6.70          6.83         1.73 o                         
  -3  16   5        288.69        276.57         8.06 o                         
  -2  16   5        420.73        419.50        10.70 o                         
  -1  16   5         16.94         15.78         2.02 o                         
   0  16   5         18.00         20.08         1.80 o                         
   1  16   5          6.38          5.53         1.41 o                         
   2  16   5        188.08        188.56         5.32 o                         
   3  16   5          2.80          2.67         1.44 o                         
   4  16   5         28.15         27.44         2.67 o                         
   5  16   5         12.85         12.51         2.39 o                         
   6  16   5          0.04         -0.20         2.00 o                         
  -7  17   5          2.44          1.33         2.24 o                         
  -6  17   5          4.31         -1.65         1.65 o                         
  -5  17   5        143.86        155.69         6.80 o                         
  -4  17   5         62.09         66.60         3.70 o                         
  -3  17   5        211.50        221.06         6.99 o                         
  -2  17   5        131.81        146.34         5.59 o                         
  -1  17   5         87.74         91.89         4.45 o                         
   0  17   5        324.51        336.02         7.79 o                         
   1  17   5          1.53          2.98         1.38 o                         
   2  17   5         71.00         70.65         3.43 o                         
   3  17   5         20.63         19.66         2.08 o                         
   4  17   5        216.45        228.28         7.50 o                         
   5  17   5          3.51          5.24         2.15 o                         
   6  17   5          4.58         -1.94         2.24 o                         
  -6  18   5          0.82          2.67         1.95 o                         
  -5  18   5         25.39         24.65         2.64 o                         
  -4  18   5          0.02         -1.29         1.47 o                         
  -3  18   5        211.37        207.92         7.72 o                         
  -2  18   5        326.91        334.65        11.43 o                         
  -1  18   5         22.86         25.03         2.61 o                         
   0  18   5          6.98         13.72         1.81 o                         
   1  18   5         27.05         28.73         2.21 o                         
   2  18   5        107.68        100.69         4.18 o                         
   3  18   5          0.45          1.75         1.48 o                         
   4  18   5          2.67          3.51         1.74 o                         
   5  18   5          6.29          4.16         2.30 o                         
  -6  19   5         45.92         65.00         4.85 o                         
  -5  19   5          0.25          0.13         1.79 o                         
  -4  19   5          1.49         -1.34         1.98 o                         
  -3  19   5         13.14         17.09         2.52 o                         
  -2  19   5          1.70          4.07         3.54 o                         
  -1  19   5         13.50         15.53         2.44 o                         
   0  19   5        152.04        179.09         6.80 o                         
   1  19   5         22.57         24.71         2.28 o                         
   2  19   5         27.99         30.24         2.75 o                         
   3  19   5         10.80         11.23         2.08 o                         
   4  19   5          2.89          2.54         1.81 o                         
   5  19   5         17.39         14.27         2.70 o                         
  -6  20   5          0.04         -2.09         2.48 o                         
  -5  20   5         21.18         26.04         4.00 o                         
  -4  20   5          7.54          9.27         2.92 o                         
  -3  20   5         92.71        100.45         6.26 o                         
  -2  20   5        171.28        180.53         7.90 o                         
  -1  20   5        164.06        186.80         7.31 o                         
   0  20   5        131.95        138.17         6.89 o                         
   1  20   5          1.03          0.24         2.02 o                         
   2  20   5        168.05        174.83         6.22 o                         
   3  20   5          9.32          9.77         2.03 o                         
   4  20   5          9.93          6.01         2.03 o                         
   5  20   5         18.02         17.89         3.54 o                         
  -6  21   5          0.03         -1.53         2.56 o                         
  -5  21   5         41.61         53.10         4.39 o                         
  -4  21   5         42.58         48.23         3.97 o                         
  -3  21   5          0.85          1.63         1.92 o                         
  -2  21   5         24.31         26.60         3.10 o                         
  -1  21   5        241.66        269.03        10.56 o                         
   0  21   5        556.78        554.34        14.70 o                         
   1  21   5         36.78         45.05         3.64 o                         
   2  21   5         23.00         28.34         2.68 o                         
   3  21   5          3.15          2.10         1.88 o                         
   4  21   5          0.70          0.11         1.93 o                         
   5  21   5          9.86         11.00         2.79 o                         
  -5  22   5         10.37         13.31         3.04 o                         
  -4  22   5        137.65        154.11         7.58 o                         
  -3  22   5          0.32         -0.72         1.94 o                         
  -2  22   5          0.07          0.16         1.94 o                         
  -1  22   5         82.23         87.75         6.31 o                         
   0  22   5          1.07          5.96         2.42 o                         
   1  22   5         48.13         43.03         4.86 o                         
   2  22   5          0.26         -0.27         1.69 o                         
   3  22   5        162.29        160.32         6.44 o                         
   4  22   5         16.15         17.99         2.60 o                         
  -5  23   5         16.30         10.51         2.97 o                         
  -4  23   5          0.81          3.16         2.43 o                         
  -3  23   5        104.41        120.22         7.33 o                         
  -2  23   5         47.95         51.31         4.38 o                         
  -1  23   5          0.45          4.87         2.46 o                         
   0  23   5         15.66         12.85         2.77 o                         
   1  23   5         66.03         68.20         4.62 o                         
   2  23   5          7.97          5.23         2.23 o                         
   3  23   5         59.51         59.74         4.02 o                         
   4  23   5         34.06         33.21         3.19 o                         
  -5  24   5          6.86         11.05         3.10 o                         
  -4  24   5         10.80         12.96         2.96 o                         
  -3  24   5         30.30         26.91         3.39 o                         
  -2  24   5         47.65         47.24         4.78 o                         
  -1  24   5         43.15         46.54         4.20 o                         
   0  24   5          0.70          3.28         2.39 o                         
   1  24   5          6.23          6.30         2.57 o                         
   2  24   5         33.56         36.20         3.50 o                         
   3  24   5          0.67          1.54         2.21 o                         
   4  24   5          1.14          5.25         2.31 o                         
  -4  25   5          3.89          4.00         2.50 o                         
  -3  25   5         40.79         47.37         4.11 o                         
  -2  25   5        137.68        158.05        11.57 o                         
  -1  25   5         11.57          9.72         4.01 o                         
   0  25   5          2.92          1.44         2.29 o                         
   1  25   5        284.68        305.39        13.22 o                         
   2  25   5         15.61         13.60         2.98 o                         
   3  25   5          7.46          6.27         2.48 o                         
  -4  26   5         22.71         19.92         4.30 o                         
  -3  26   5          0.63         -1.09         3.10 o                         
  -2  26   5          0.09         -2.91         2.91 o                         
  -1  26   5        161.97        194.49         8.45 o                         
   0  26   5         44.04         38.49         4.04 o                         
   1  26   5         20.39         24.56         4.15 o                         
   2  26   5          5.27         -0.18         2.51 o                         
   3  26   5         25.19         31.68         3.69 o                         
  -3  27   5          6.00          6.48         3.45 o                         
  -2  27   5          3.24          4.87         3.34 o                         
  -1  27   5          3.76          6.79         2.71 o                         
   0  27   5          0.56          1.60         2.62 o                         
   1  27   5          2.02         -1.51         2.81 o                         
   2  27   5          1.02         -2.53         2.53 o                         
  -3  28   5          1.39         -1.42         4.54 o                         
  -2  28   5          0.02          1.63         2.63 o                         
  -1  28   5         44.41         54.28         5.30 o                         
   0  28   5          4.40          5.32         2.74 o                         
   1  28   5          0.28         -2.52         2.80 o                         
   2  28   5         21.76         19.77         4.04 o                         
  -2  29   5         12.89         11.72         3.76 o                         
  -1  29   5          4.61          2.71         2.84 o                         
   0  29   5          3.54          2.84         2.66 o                         
   1  29   5         17.89         22.71         5.02 o                         
  -7   0   6          4.83          4.40         2.74 o                         
  -6   0   6         31.12         35.66         3.68 o                         
  -5   0   6         48.35         42.72         3.79 o                         
  -4   0   6         45.10         39.47         3.95 o                         
  -3   0   6         20.45         18.25         2.97 o                         
  -2   0   6        116.59         93.24         4.88 o                         
  -1   0   6       3816.52       3759.76        92.44 o                         
   0   0   6         17.14         16.90         2.73 o                         
   1   0   6        416.17        421.27        12.59 o                         
   2   0   6        836.71        788.89        19.94 o                         
   3   0   6         94.59        110.28         6.33 o                         
   4   0   6        100.73        116.60         7.08 o                         
   5   0   6         46.94         52.23         6.54 o                         
   6   0   6         12.22         14.35         3.85 o                         
  -7   1   6          8.66          9.20         1.96 o                         
  -6   1   6         44.80         44.59         2.84 o                         
  -5   1   6        286.10        280.20         8.03 o                         
  -4   1   6        164.35        166.50         4.87 o                         
  -3   1   6        377.72        335.95         7.12 o                         
  -2   1   6        197.70        203.58         5.05 o                         
  -1   1   6        243.67        228.16         5.79 o                         
   0   1   6         57.86         64.69         2.89 o                         
   1   1   6         92.82        105.13         3.67 o                         
   2   1   6        217.53        224.17         5.70 o                         
   3   1   6         19.06         20.05         2.14 o                         
   4   1   6          6.16         10.11         1.95 o                         
   5   1   6         28.52         30.63         2.80 o                         
   6   1   6         40.98         40.82         3.39 o                         
  -7   2   6          0.27         -0.11         1.45 o                         
  -6   2   6          7.77          5.83         1.60 o                         
  -5   2   6         62.12         65.64         3.20 o                         
  -4   2   6        513.46        484.10         9.95 o                         
  -3   2   6         76.18         80.95         3.20 o                         
  -2   2   6         46.11         48.36         2.48 o                         
  -1   2   6        526.14        483.71         9.99 o                         
   0   2   6         21.90         24.15         1.75 o                         
   1   2   6        363.06        367.80         7.67 o                         
   2   2   6       1223.20       1185.40        21.85 o                         
   3   2   6         30.08         30.90         2.49 o                         
   4   2   6          0.13         -1.48         1.48 o                         
   5   2   6          0.77          0.28         1.65 o                         
   6   2   6          8.68          7.21         2.11 o                         
  -7   3   6         56.12         52.83         3.29 o                         
  -6   3   6         52.96         50.96         2.85 o                         
  -5   3   6        131.47        130.23         4.50 o                         
  -4   3   6          0.00          0.48         1.24 o                         
  -3   3   6        869.15        858.12        15.35 o                         
  -2   3   6         17.69         20.07         1.80 o                         
  -1   3   6        230.30        218.27         5.49 o                         
   0   3   6         19.36         28.00         2.02 o                         
   1   3   6       1801.40       1718.57        29.63 o                         
   2   3   6          5.95          6.41         1.41 o                         
   3   3   6        269.35        281.53         7.71 o                         
   4   3   6          4.71          4.53         1.68 o                         
   5   3   6         14.80         15.05         2.41 o                         
   6   3   6          2.95          2.64         2.03 o                         
  -7   4   6          0.00         -1.39         1.69 o                         
  -6   4   6         11.12          8.79         1.68 o                         
  -5   4   6        200.72        189.92         5.52 o                         
  -4   4   6        790.45        753.28        15.99 o                         
  -3   4   6        667.95        609.23        11.08 o                         
  -2   4   6        283.44        268.07         6.48 o                         
  -1   4   6         24.86         21.06         1.86 o                         
   0   4   6        111.86        102.05         3.47 o                         
   1   4   6          0.93          3.43         1.29 o                         
   2   4   6        191.90        204.39         5.15 o                         
   3   4   6        438.97        438.80         9.92 o                         
   4   4   6         25.56         34.78         2.77 o                         
   5   4   6         11.72         12.50         2.72 o                         
   6   4   6          1.76          0.60         1.87 o                         
  -7   5   6         19.28         20.56         2.88 o                         
  -6   5   6          8.17          7.18         1.64 o                         
  -5   5   6         36.32         35.86         2.46 o                         
  -4   5   6         21.45         27.30         2.00 o                         
  -3   5   6        143.27        154.35         4.47 o                         
  -2   5   6        154.04        154.19         4.98 o                         
  -1   5   6         14.88         19.26         1.74 o                         
   0   5   6        468.15        448.32         8.45 o                         
   1   5   6         57.10         55.22         2.30 o                         
   2   5   6        104.03        104.86         3.62 o                         
   3   5   6         34.80         42.80         2.82 o                         
   4   5   6         89.88         99.57         4.55 o                         
   5   5   6          6.99          6.76         1.94 o                         
   6   5   6          0.73          4.43         1.99 o                         
  -7   6   6        176.13        186.12         6.95 o                         
  -6   6   6         11.63         16.15         2.12 o                         
  -5   6   6        198.21        185.62         5.40 o                         
  -4   6   6         32.77         37.48         2.28 o                         
  -3   6   6          2.19          2.94         1.30 o                         
  -2   6   6        528.06        496.68        10.32 o                         
  -1   6   6        396.54        394.54         8.35 o                         
   0   6   6        133.66        144.16         4.10 o                         
   1   6   6          0.02          0.50         1.03 o                         
   2   6   6         72.63         69.81         2.93 o                         
   3   6   6         28.27         36.58         2.56 o                         
   4   6   6          9.67          9.30         2.00 o                         
   5   6   6        202.11        198.31         6.66 o                         
   6   6   6         63.95         66.82         5.23 o                         
  -7   7   6          9.65          9.76         2.36 o                         
  -6   7   6         43.16         39.99         2.80 o                         
  -5   7   6          0.51          2.68         1.79 o                         
  -4   7   6         32.55         29.42         2.10 o                         
  -3   7   6          8.74          7.35         1.50 o                         
  -2   7   6        362.88        367.97         8.13 o                         
  -1   7   6          0.02         -0.94         1.08 o                         
   0   7   6        223.70        225.85         4.85 o                         
   1   7   6         19.24         19.98         1.51 o                         
   2   7   6          5.07          7.91         1.41 o                         
   3   7   6          1.78          0.17         1.35 o                         
   4   7   6         89.17         86.71         4.35 o                         
   5   7   6         17.09         22.40         2.52 o                         
   6   7   6          8.42         10.21         2.58 o                         
  -7   8   6          3.42          2.68         1.87 o                         
  -6   8   6          0.73         -1.50         1.50 o                         
  -5   8   6        331.75        300.30         7.27 o                         
  -4   8   6         16.59         16.12         1.80 o                         
  -3   8   6          3.51          1.18         1.31 o                         
  -2   8   6         82.03         92.90         3.51 o                         
  -1   8   6        273.61        265.08         5.81 o                         
   0   8   6         25.32         28.80         1.78 o                         
   1   8   6          0.08          0.39         0.91 o                         
   2   8   6          0.12         -0.91         0.95 o                         
   3   8   6          4.61          5.37         1.54 o                         
   4   8   6         60.65         62.00         4.41 o                         
   5   8   6          0.50         -0.32         1.68 o                         
   6   8   6          0.48         -0.93         1.94 o                         
  -7   9   6          9.72         10.67         2.04 o                         
  -6   9   6         30.78         44.50         2.99 o                         
  -5   9   6         23.10         21.42         2.08 o                         
  -4   9   6        174.11        165.60         5.12 o                         
  -3   9   6         60.47         58.66         3.06 o                         
  -2   9   6         35.67         38.47         2.28 o                         
  -1   9   6         17.67         26.45         1.93 o                         
   0   9   6        524.21        499.75         8.80 o                         
   1   9   6          8.55         10.66         1.25 o                         
   2   9   6         30.29         27.90         1.83 o                         
   3   9   6         31.07         56.09         3.13 o                         
   4   9   6         40.21         46.52         3.02 o                         
   5   9   6         15.19         10.41         2.22 o                         
   6   9   6          7.32          5.54         2.25 o                         
  -7  10   6          0.55          0.40         1.90 o                         
  -6  10   6         78.54         90.07         4.16 o                         
  -5  10   6        100.85        104.24         4.33 o                         
  -4  10   6          2.56          2.68         1.35 o                         
  -3  10   6        268.37        267.39         8.04 o                         
  -2  10   6        475.41        428.53         8.66 o                         
  -1  10   6        219.78        237.79         5.63 o                         
   0  10   6         59.88         52.05         2.44 o                         
   1  10   6          0.02         -0.19         0.94 o                         
   2  10   6        114.34        103.29         3.51 o                         
   3  10   6        145.57        145.53         4.90 o                         
   4  10   6          7.70          8.97         1.91 o                         
   5  10   6          3.69          1.50         1.98 o                         
   6  10   6          0.77         -2.07         2.07 o                         
  -7  11   6         66.50         66.44         3.83 o                         
  -6  11   6         13.03         15.69         2.15 o                         
  -5  11   6          6.21          4.30         1.78 o                         
  -4  11   6         37.50         36.87         2.68 o                         
  -3  11   6        158.91        150.18         5.01 o                         
  -2  11   6         17.72         20.87         1.83 o                         
  -1  11   6         21.96         17.39         1.72 o                         
   0  11   6          2.32          5.48         1.24 o                         
   1  11   6        294.36        270.17         5.63 o                         
   2  11   6         16.53         20.23         1.70 o                         
   3  11   6         63.47         75.10         3.33 o                         
   4  11   6          1.29          1.35         2.28 o                         
   5  11   6         54.25         50.66         3.67 o                         
   6  11   6          2.89          4.11         2.40 o                         
  -7  12   6          1.67          1.76         1.89 o                         
  -6  12   6          1.36          0.84         1.59 o                         
  -5  12   6         17.41         23.06         2.56 o                         
  -4  12   6        326.97        337.36         9.06 o                         
  -3  12   6         72.22         78.54         3.75 o                         
  -2  12   6        125.69        126.59         4.24 o                         
  -1  12   6        407.74        387.91         8.22 o                         
   0  12   6         81.99         97.30         3.37 o                         
   1  12   6        119.36        120.70         3.70 o                         
   2  12   6        612.65        629.94        12.69 o                         
   3  12   6         24.12         25.03         2.00 o                         
   4  12   6          6.45          6.22         1.97 o                         
   5  12   6         28.09         27.24         3.08 o                         
   6  12   6          0.74         -0.28         2.32 o                         
  -7  13   6          0.01          2.46         2.64 o                         
  -6  13   6         31.97         32.46         2.93 o                         
  -5  13   6        241.46        227.75         7.13 o                         
  -4  13   6        217.01        193.69         7.04 o                         
  -3  13   6         33.25         32.05         2.55 o                         
  -2  13   6         13.62         11.53         1.74 o                         
  -1  13   6         32.88         40.79         2.58 o                         
   0  13   6        417.22        394.01         7.43 o                         
   1  13   6          7.42         11.09         1.40 o                         
   2  13   6         68.25         76.64         3.26 o                         
   3  13   6         47.70         48.44         2.67 o                         
   4  13   6         45.75         40.76         3.27 o                         
   5  13   6          3.37          4.55         2.18 o                         
   6  13   6          0.25         -1.91         3.30 o                         
  -6  14   6         38.39         44.73         3.58 o                         
  -5  14   6         15.98         24.32         3.07 o                         
  -4  14   6          2.91          0.62         1.99 o                         
  -3  14   6          0.34          1.10         1.51 o                         
  -2  14   6          6.25          5.59         1.76 o                         
  -1  14   6        483.96        480.96        10.71 o                         
   0  14   6         20.48         19.19         1.86 o                         
   1  14   6         89.45         89.21         3.50 o                         
   2  14   6        179.22        161.58         5.19 o                         
   3  14   6         86.39         92.29         3.98 o                         
   4  14   6         54.04         57.79         3.58 o                         
   5  14   6          0.38          1.04         2.07 o                         
  -6  15   6        157.85        179.08         8.50 o                         
  -5  15   6         28.32         31.02         3.42 o                         
  -4  15   6         17.41         20.92         2.71 o                         
  -3  15   6        348.63        366.44        10.50 o                         
  -2  15   6        244.09        247.31        10.51 o                         
  -1  15   6         11.30         10.26         1.87 o                         
   0  15   6         87.03        108.52         4.05 o                         
   1  15   6        123.21        129.89         4.33 o                         
   2  15   6         18.71         19.62         2.10 o                         
   3  15   6         17.82         17.18         2.17 o                         
   4  15   6         38.76         47.28         3.16 o                         
   5  15   6         39.51         40.09         3.83 o                         
  -6  16   6          6.32         12.73         3.42 o                         
  -5  16   6         21.45         26.44         3.26 o                         
  -4  16   6          0.11          1.14         1.81 o                         
  -3  16   6         12.10         13.02         2.40 o                         
  -2  16   6        178.20        164.47         6.45 o                         
  -1  16   6         53.23         62.05         3.45 o                         
   0  16   6         31.83         36.97         2.56 o                         
   1  16   6          2.25          4.85         1.40 o                         
   2  16   6          9.08          8.21         1.74 o                         
   3  16   6         17.26         16.15         2.16 o                         
   4  16   6         12.07          9.53         2.05 o                         
   5  16   6         60.05         55.88         4.51 o                         
  -6  17   6         87.27         80.60         5.05 o                         
  -5  17   6          2.39          5.34         2.35 o                         
  -4  17   6          2.06         -0.21         2.56 o                         
  -3  17   6         24.20         23.65         2.90 o                         
  -2  17   6         13.22         15.68         2.45 o                         
  -1  17   6         28.68         37.52         3.20 o                         
   0  17   6          7.15          9.77         1.79 o                         
   1  17   6        131.18        139.98         4.65 o                         
   2  17   6          3.12          6.57         2.01 o                         
   3  17   6          1.78          3.63         1.68 o                         
   4  17   6          0.18         -1.70         1.70 o                         
   5  17   6          0.19         -0.42         2.31 o                         
  -6  18   6         25.06         27.67         3.43 o                         
  -5  18   6         95.39         93.37         6.64 o                         
  -4  18   6        214.83        227.58         8.23 o                         
  -3  18   6         49.70         52.28         5.25 o                         
  -2  18   6          1.88          1.67         2.07 o                         
  -1  18   6          0.44         -0.85         1.70 o                         
   0  18   6          4.27          5.72         1.87 o                         
   1  18   6          9.79          7.99         1.62 o                         
   2  18   6         72.69         70.04         4.07 o                         
   3  18   6        119.53        120.59         5.05 o                         
   4  18   6         33.77         33.61         3.03 o                         
   5  18   6         14.62         13.69         2.73 o                         
  -5  19   6          0.76         -2.25         2.50 o                         
  -4  19   6         16.38         24.17         3.44 o                         
  -3  19   6         37.33         39.20         3.51 o                         
  -2  19   6         62.04         64.96         5.10 o                         
  -1  19   6          9.62         14.96         2.53 o                         
   0  19   6         23.89         28.45         3.08 o                         
   1  19   6         95.71         94.21         4.52 o                         
   2  19   6         21.11         19.99         2.54 o                         
   3  19   6         14.32         18.88         3.16 o                         
   4  19   6         23.28         20.27         4.11 o                         
  -5  20   6          5.58          4.58         2.81 o                         
  -4  20   6         49.56         52.36         4.53 o                         
  -3  20   6          6.37          8.90         2.71 o                         
  -2  20   6        163.96        175.92         7.43 o                         
  -1  20   6        132.30        148.13         7.05 o                         
   0  20   6         32.26         29.29         3.52 o                         
   1  20   6          6.01          6.53         2.05 o                         
   2  20   6         40.67         43.60         3.49 o                         
   3  20   6          0.23          1.48         1.85 o                         
   4  20   6          3.57          3.38         2.24 o                         
  -5  21   6          0.01         -2.42         2.42 o                         
  -4  21   6          1.39         -0.82         2.28 o                         
  -3  21   6         17.68         19.11         3.18 o                         
  -2  21   6        212.40        220.01         9.28 o                         
  -1  21   6          1.99          1.51         2.81 o                         
   0  21   6        209.07        213.59         8.55 o                         
   1  21   6         20.80         22.96         2.93 o                         
   2  21   6          3.53          5.32         2.47 o                         
   3  21   6          5.30          5.14         2.04 o                         
   4  21   6         49.54         48.39         3.79 o                         
  -5  22   6          1.90          1.18         9.12 o                         
  -4  22   6          5.01          5.77         2.72 o                         
  -3  22   6          5.69          0.51         2.51 o                         
  -2  22   6          1.30          0.19         2.25 o                         
  -1  22   6        299.16        320.39        11.07 o                         
   0  22   6          0.42          2.47         2.37 o                         
   1  22   6         13.81          9.14         3.34 o                         
   2  22   6          2.78          3.72         2.37 o                         
   3  22   6          5.51          3.49         2.14 o                         
  -4  23   6         17.64         20.39         5.09 o                         
  -3  23   6          4.33          2.72         2.76 o                         
  -2  23   6          7.72          5.00         3.33 o                         
  -1  23   6          8.24          4.17         2.64 o                         
   0  23   6         38.99         47.76         4.40 o                         
   1  23   6          2.32          1.85         2.56 o                         
   2  23   6          0.01         -2.07         2.07 o                         
   3  23   6          2.95          0.74         2.12 o                         
  -4  24   6         19.88         28.05         4.12 o                         
  -3  24   6         37.22         41.56         4.28 o                         
  -2  24   6         55.17         73.89         6.06 o                         
  -1  24   6         14.99          9.65         2.93 o                         
   0  24   6         15.87         16.32         4.29 o                         
   1  24   6          8.42          5.92         2.79 o                         
   2  24   6         85.01         91.57         7.50 o                         
   3  24   6          0.18          0.19         2.60 o                         
  -3  25   6         38.85         45.64         7.23 o                         
  -2  25   6          4.94          6.95         3.72 o                         
  -1  25   6          1.00         -0.25         2.56 o                         
   0  25   6          2.79          5.99         2.77 o                         
   1  25   6          4.06          3.48         2.73 o                         
   2  25   6          8.87          9.27         3.09 o                         
  -3  26   6          2.86          2.57         5.74 o                         
  -2  26   6          0.59          6.08         3.35 o                         
  -1  26   6         26.95         27.73         3.85 o                         
   0  26   6          1.68          2.53         2.53 o                         
   1  26   6          0.25         -2.42         2.69 o                         
  -2  27   6          0.61         -4.02         5.29 o                         
  -1  27   6          4.75          5.75         3.11 o                         
   0  27   6         10.77          9.49         2.99 o                         
  -7   1   7         31.63         33.10         2.98 o                         
  -6   1   7         26.30         24.48         2.71 o                         
  -5   1   7         17.94         12.40         2.09 o                         
  -4   1   7         99.75        100.46         4.03 o                         
  -3   1   7         87.89         77.50         3.65 o                         
  -2   1   7         36.15         41.00         2.93 o                         
  -1   1   7         15.03         10.32         2.07 o                         
   0   1   7          1.43          1.47         1.47 o                         
   1   1   7         15.57         14.71         1.82 o                         
   2   1   7         58.66         52.26         3.21 o                         
   3   1   7         95.28         95.95         4.55 o                         
   4   1   7         30.54         34.16         3.34 o                         
   5   1   7          0.18          1.80         2.32 o                         
   6   1   7          1.12          2.23         3.08 o                         
  -7   2   7         78.36         69.19         4.10 o                         
  -6   2   7         55.54         54.71         3.33 o                         
  -5   2   7          1.02          0.75         1.63 o                         
  -4   2   7         13.91         17.09         2.02 o                         
  -3   2   7          9.85         10.97         1.72 o                         
  -2   2   7        100.37        100.31         4.19 o                         
  -1   2   7          4.32          0.17         1.50 o                         
   0   2   7         53.76         54.94         3.27 o                         
   1   2   7         55.30         60.14         3.21 o                         
   2   2   7         56.32         53.10         3.23 o                         
   3   2   7          3.05          3.06         1.69 o                         
   4   2   7         14.94         14.05         2.56 o                         
   5   2   7         56.94         60.27         4.40 o                         
   6   2   7          1.71          1.95         5.30 o                         
  -7   3   7         26.67         25.53         2.73 o                         
  -6   3   7          2.83          1.57         1.62 o                         
  -5   3   7          3.91          3.98         1.80 o                         
  -4   3   7          7.51         10.82         1.80 o                         
  -3   3   7         84.13         80.33         3.84 o                         
  -2   3   7        138.35        131.58         4.89 o                         
  -1   3   7         12.86         14.15         1.93 o                         
   0   3   7        541.52        501.59        11.02 o                         
   1   3   7        192.11        181.70         5.59 o                         
   2   3   7          0.97          0.20         1.38 o                         
   3   3   7         11.21          9.12         1.95 o                         
   4   3   7          0.02         -0.34         1.81 o                         
   5   3   7         28.18         34.70         3.44 o                         
   6   3   7          9.99          3.47         5.93 o                         
  -7   4   7          5.38          4.46         2.15 o                         
  -6   4   7         25.66         28.32         2.70 o                         
  -5   4   7        365.39        326.08         8.52 o                         
  -4   4   7         56.45         50.25         4.28 o                         
  -3   4   7          7.05          5.00         1.56 o                         
  -2   4   7         23.99         23.70         2.24 o                         
  -1   4   7        727.97        656.98        13.90 o                         
   0   4   7         69.56         70.05         3.46 o                         
   1   4   7         87.69         89.98         3.78 o                         
   2   4   7          3.76          5.89         1.63 o                         
   3   4   7         44.16         44.83         3.16 o                         
   4   4   7         23.86         26.17         3.11 o                         
   5   4   7         22.81         20.91         2.81 o                         
  -7   5   7         10.93          8.63         3.05 o                         
  -6   5   7          2.20          2.44         1.72 o                         
  -5   5   7        129.29        112.21         4.83 o                         
  -4   5   7          9.60          8.09         2.36 o                         
  -3   5   7         54.51         53.63         3.05 o                         
  -2   5   7        400.55        363.78         9.15 o                         
  -1   5   7         36.28         44.94         2.87 o                         
   0   5   7        171.12        166.17         5.57 o                         
   1   5   7        119.04        115.11         4.56 o                         
   2   5   7         32.09         34.63         2.75 o                         
   3   5   7         36.46         46.48         4.38 o                         
   4   5   7          1.41          1.75         1.91 o                         
   5   5   7          0.09         -1.82         1.91 o                         
  -7   6   7         11.86         10.33         2.40 o                         
  -6   6   7         36.08         29.92         2.87 o                         
  -5   6   7          5.68          3.43         1.79 o                         
  -4   6   7        210.89        192.00         6.22 o                         
  -3   6   7          2.98          6.71         1.70 o                         
  -2   6   7        202.56        200.68         6.07 o                         
  -1   6   7         76.63         77.74         3.72 o                         
   0   6   7         31.79         35.53         2.47 o                         
   1   6   7          2.00          3.57         1.46 o                         
   2   6   7        196.66        198.58         6.05 o                         
   3   6   7        101.93        102.44         4.44 o                         
   4   6   7         13.65         15.63         2.40 o                         
   5   6   7          4.79          5.07         2.30 o                         
  -7   7   7         14.45         20.79         4.63 o                         
  -6   7   7         11.07         14.99         2.42 o                         
  -5   7   7         38.46         35.18         2.81 o                         
  -4   7   7        421.82        393.40         9.70 o                         
  -3   7   7        792.63        711.84        15.02 o                         
  -2   7   7          0.02          0.34         1.42 o                         
  -1   7   7         27.35         24.19         2.21 o                         
   0   7   7         20.81         30.44         2.18 o                         
   1   7   7        322.68        300.45         6.77 o                         
   2   7   7        261.49        253.90         6.41 o                         
   3   7   7         56.16         47.75         3.14 o                         
   4   7   7          7.02          3.62         1.85 o                         
   5   7   7         10.68          9.73         2.51 o                         
  -6   8   7         16.18         16.21         2.61 o                         
  -5   8   7         10.81         13.08         2.24 o                         
  -4   8   7         32.53         32.90         2.91 o                         
  -3   8   7         28.07         34.85         2.62 o                         
  -2   8   7          1.23          3.58         1.52 o                         
  -1   8   7        286.95        269.14         7.70 o                         
   0   8   7          1.14         -0.70         1.18 o                         
   1   8   7         11.85          9.40         1.58 o                         
   2   8   7         10.55         11.62         1.84 o                         
   3   8   7         99.98        112.12         4.48 o                         
   4   8   7         70.31         69.29         4.17 o                         
   5   8   7          0.27         -1.94         1.94 o                         
  -6   9   7         39.85         40.78         4.03 o                         
  -5   9   7         50.89         53.40         3.52 o                         
  -4   9   7         14.24         11.82         2.19 o                         
  -3   9   7          0.04         -1.70         1.70 o                         
  -2   9   7          6.82          8.04         1.73 o                         
  -1   9   7          0.06          3.14         1.50 o                         
   0   9   7          0.10         -1.07         1.07 o                         
   1   9   7         17.92         16.59         1.91 o                         
   2   9   7         18.58         14.54         2.01 o                         
   3   9   7          2.59          4.35         1.77 o                         
   4   9   7         25.50         26.64         2.99 o                         
   5   9   7          0.90         -1.54         2.11 o                         
  -6  10   7         48.91         44.97         3.70 o                         
  -5  10   7        204.66        191.42         7.33 o                         
  -4  10   7         51.66         52.46         3.55 o                         
  -3  10   7          0.03         -1.37         1.37 o                         
  -2  10   7          1.89          0.85         1.47 o                         
  -1  10   7        174.49        172.91         6.09 o                         
   0  10   7          4.24          4.92         1.37 o                         
   1  10   7         44.44         39.91         2.60 o                         
   2  10   7         33.46         39.67         2.62 o                         
   3  10   7         27.21         27.14         2.50 o                         
   4  10   7         42.46         49.87         3.48 o                         
   5  10   7          7.92         10.12         2.93 o                         
  -6  11   7        109.84         98.08         5.80 o                         
  -5  11   7         12.10         11.97         2.59 o                         
  -4  11   7         21.10         19.33         2.43 o                         
  -3  11   7         80.72         80.89         4.42 o                         
  -2  11   7          7.09          5.79         1.58 o                         
  -1  11   7         22.12         21.72         2.22 o                         
   0  11   7          0.02         -0.06         1.27 o                         
   1  11   7        183.86        185.09         5.73 o                         
   2  11   7         14.91         15.69         2.07 o                         
   3  11   7          2.27         -0.88         1.59 o                         
   4  11   7         35.10         34.16         3.14 o                         
   5  11   7          4.02          6.17         2.73 o                         
  -6  12   7          0.75         -1.56         1.99 o                         
  -5  12   7          2.00          2.32         2.04 o                         
  -4  12   7          6.32          5.52         1.85 o                         
  -3  12   7         52.73         56.67         3.70 o                         
  -2  12   7         73.66         77.67         3.78 o                         
  -1  12   7         11.95         14.84         2.00 o                         
   0  12   7         12.65         12.94         1.71 o                         
   1  12   7          2.34         -0.49         1.36 o                         
   2  12   7          0.01          1.53         1.49 o                         
   3  12   7          8.61          6.22         1.83 o                         
   4  12   7          5.01          7.72         2.27 o                         
   5  12   7         13.08         14.88         3.32 o                         
  -6  13   7         38.42         34.28         3.64 o                         
  -5  13   7         18.44         18.94         3.07 o                         
  -4  13   7         59.49         65.26         4.63 o                         
  -3  13   7         31.02         30.66         3.25 o                         
  -2  13   7         45.39         49.53         3.55 o                         
  -1  13   7          0.70          1.96         1.65 o                         
   0  13   7         48.57         52.46         2.92 o                         
   1  13   7         11.83          9.53         1.70 o                         
   2  13   7         38.31         32.81         2.67 o                         
   3  13   7         33.29         28.15         2.76 o                         
   4  13   7         66.85         63.96         4.39 o                         
   5  13   7          0.00          2.43         7.02 o                         
  -6  14   7          0.50          1.00         2.34 o                         
  -5  14   7         13.49         17.96         3.07 o                         
  -4  14   7         65.40         69.69         4.73 o                         
  -3  14   7          1.97          3.24         1.89 o                         
  -2  14   7        255.87        258.31         8.60 o                         
  -1  14   7         44.31         50.87         3.40 o                         
   0  14   7          3.25         11.14         1.85 o                         
   1  14   7          1.42          0.63         1.47 o                         
   2  14   7         81.61         77.75         4.06 o                         
   3  14   7          0.20          2.35         2.18 o                         
   4  14   7          5.08          5.35         2.30 o                         
  -5  15   7          3.24          6.65         2.48 o                         
  -4  15   7          5.60          4.41         2.25 o                         
  -3  15   7         22.77         20.79         2.96 o                         
  -2  15   7         68.13         67.69         4.15 o                         
  -1  15   7          3.84          3.53         1.89 o                         
   0  15   7          0.62          1.47         1.68 o                         
   1  15   7          3.78          3.09         1.69 o                         
   2  15   7         15.13         15.51         2.22 o                         
   3  15   7          0.94          3.47         2.03 o                         
   4  15   7          3.65          1.34         2.65 o                         
  -5  16   7          0.00          0.14         2.12 o                         
  -4  16   7          7.18         11.28         2.77 o                         
  -3  16   7         11.22          8.46         2.55 o                         
  -2  16   7         74.56         74.15         4.43 o                         
  -1  16   7         61.12         56.10         4.37 o                         
   0  16   7        105.67        114.72         4.87 o                         
   1  16   7         37.89         36.15         2.84 o                         
   2  16   7         47.81         44.58         3.16 o                         
   3  16   7         10.98          9.73         2.31 o                         
   4  16   7          6.06          5.13         2.52 o                         
  -5  17   7          1.49          3.85         2.48 o                         
  -4  17   7         42.96         53.00         4.51 o                         
  -3  17   7          6.24          3.37         2.27 o                         
  -2  17   7         31.82         25.87         2.95 o                         
  -1  17   7          7.06         10.84         2.52 o                         
   0  17   7        482.82        486.11        11.96 o                         
   1  17   7          4.46          1.54         1.89 o                         
   2  17   7          5.99          3.30         2.13 o                         
   3  17   7          7.93          7.53         3.67 o                         
   4  17   7          0.79         -1.62         2.18 o                         
  -5  18   7          0.53          0.60         2.45 o                         
  -4  18   7          5.84          5.15         2.47 o                         
  -3  18   7          0.99          0.38         2.16 o                         
  -2  18   7          9.79         11.42         2.56 o                         
  -1  18   7         28.89         32.76         3.58 o                         
   0  18   7         39.83         44.99         3.59 o                         
   1  18   7          6.27          6.75         2.22 o                         
   2  18   7          7.46          6.30         2.17 o                         
   3  18   7          1.53          0.84         2.22 o                         
  -4  19   7          8.18         13.35         3.44 o                         
  -3  19   7          5.30          6.24         2.42 o                         
  -2  19   7        141.94        142.87         7.10 o                         
  -1  19   7         13.20         14.78         2.93 o                         
   0  19   7         19.80         22.25         2.94 o                         
   1  19   7          0.28         -1.86         1.86 o                         
   2  19   7          1.06          2.74         2.14 o                         
   3  19   7         10.95          8.92         2.56 o                         
  -4  20   7         34.75         34.39         4.37 o                         
  -3  20   7          9.95         12.28         3.60 o                         
  -2  20   7        197.44        211.24        15.46 o                         
  -1  20   7          0.10          1.31         3.32 o                         
   0  20   7         20.61         22.68         3.52 o                         
   1  20   7          2.77          4.50         3.23 o                         
   2  20   7         50.67         61.52         5.00 o                         
   3  20   7          0.45         -1.00         2.35 o                         
  -4  21   7         69.00         75.48         6.77 o                         
  -3  21   7          0.01         -2.29         2.29 o                         
  -2  21   7          3.20          5.47         2.94 o                         
  -1  21   7          1.37          1.61         2.76 o                         
   0  21   7          0.09          2.23         2.53 o                         
   1  21   7         32.14         29.13         4.71 o                         
   2  21   7         37.05         34.06         4.18 o                         
  -3  22   7         21.26         23.22         4.07 o                         
  -2  22   7          0.58          1.50         3.32 o                         
  -1  22   7         56.05         65.11         5.66 o                         
   0  22   7          2.59          0.06         2.54 o                         
   1  22   7          9.55         11.05         4.03 o                         
   2  22   7         10.59         16.73         3.55 o                         
  -3  23   7         44.00         54.65        13.83 o                         
  -2  23   7          2.37         -1.33         3.82 o                         
  -1  23   7          4.18         11.69         3.22 o                         
   0  23   7         39.08         41.49         4.19 o                         
   1  23   7         49.21         41.53         4.79 o                         
  -2  24   7         12.53         12.78         5.22 o                         
  -1  24   7          4.83          3.04         2.78 o                         
   0  24   7          9.21          8.75         3.09 o                         
  -6   0   8         16.70         14.23         3.39 o                         
  -5   0   8        184.97        174.80         9.52 o                         
  -4   0   8        303.37        289.77        12.86 o                         
  -3   0   8         22.93         30.13         4.99 o                         
  -2   0   8         14.02          9.93         2.96 o                         
  -1   0   8        514.73        478.95        16.42 o                         
   0   0   8        122.88        122.36        12.15 o                         
   1   0   8         36.19         35.10         5.49 o                         
   2   0   8        270.74        243.63        13.44 o                         
   3   0   8        164.63        183.17         9.69 o                         
   4   0   8         87.64         89.79         8.17 o                         
  -6   1   8          5.09          3.54         1.98 o                         
  -5   1   8          0.01         -2.04         2.04 o                         
  -4   1   8          0.04          1.20         2.10 o                         
  -3   1   8        558.79        550.74        13.71 o                         
  -2   1   8         42.45         37.94         3.05 o                         
  -1   1   8          1.59          8.81         2.03 o                         
   0   1   8          3.64          5.44         1.91 o                         
   1   1   8        116.51        113.72         5.76 o                         
   2   1   8         75.77         73.85         4.07 o                         
   3   1   8        103.06         88.39         7.36 o                         
   4   1   8         12.70         11.77         2.40 o                         
  -6   2   8          0.68          0.76         1.88 o                         
  -5   2   8         12.79         13.67         2.74 o                         
  -4   2   8         39.33         33.61         2.90 o                         
  -3   2   8          0.30          8.79         2.26 o                         
  -2   2   8         89.51         84.26         4.36 o                         
  -1   2   8        167.59        162.03         6.22 o                         
   0   2   8          0.47          3.23         1.77 o                         
   1   2   8         37.42         44.91         3.38 o                         
   2   2   8         59.82         47.58         3.34 o                         
   3   2   8         33.76         37.71         3.81 o                         
   4   2   8          0.02         -1.33         2.19 o                         
  -6   3   8         26.86         31.15         4.60 o                         
  -5   3   8         14.35         13.99         2.54 o                         
  -4   3   8          6.17          3.79         1.83 o                         
  -3   3   8         71.87         80.00         4.44 o                         
  -2   3   8          8.24         10.60         2.12 o                         
  -1   3   8         61.27         61.60         3.76 o                         
   0   3   8         95.89         92.22         5.76 o                         
   1   3   8        164.92        164.13         6.59 o                         
   2   3   8         37.42         47.45         3.53 o                         
   3   3   8         23.37         23.64         2.77 o                         
   4   3   8          1.22         -0.73         1.87 o                         
  -6   4   8          0.37         -0.83         1.99 o                         
  -5   4   8         38.25         39.26         3.40 o                         
  -4   4   8         61.22         54.83         3.64 o                         
  -3   4   8         24.04         22.13         2.62 o                         
  -2   4   8          4.28          6.13         1.98 o                         
  -1   4   8        311.42        303.38         8.44 o                         
   0   4   8         40.19         45.72         3.29 o                         
   1   4   8         11.37          7.97         2.13 o                         
   2   4   8         22.35         21.80         2.52 o                         
   3   4   8          7.61          8.85         2.18 o                         
   4   4   8         17.61         18.67         2.77 o                         
  -6   5   8          0.27         -0.03         1.88 o                         
  -5   5   8         22.70         23.49         2.96 o                         
  -4   5   8         94.33        104.83         5.02 o                         
  -3   5   8         25.62         22.90         2.48 o                         
  -2   5   8         23.42         23.51         2.57 o                         
  -1   5   8          0.72          3.70         1.85 o                         
   0   5   8         11.47         11.80         2.98 o                         
   1   5   8          3.76          3.90         1.85 o                         
   2   5   8         10.73         13.39         2.53 o                         
   3   5   8        137.70        146.04         7.22 o                         
   4   5   8          0.06          1.12         1.96 o                         
  -6   6   8         28.48         25.41         3.04 o                         
  -5   6   8         30.84         24.21         3.36 o                         
  -4   6   8         68.03         72.58         4.06 o                         
  -3   6   8         12.55          9.63         2.18 o                         
  -2   6   8         76.76         78.69         4.29 o                         
  -1   6   8         10.70         10.03         2.11 o                         
   0   6   8          2.10          0.50         1.88 o                         
   1   6   8         13.91         14.20         2.24 o                         
   2   6   8         95.78        103.12         5.70 o                         
   3   6   8          9.83          9.37         2.40 o                         
   4   6   8          0.00          0.17         1.90 o                         
  -6   7   8          0.72         -2.52         5.90 o                         
  -5   7   8          0.09         -1.11         1.79 o                         
  -4   7   8         22.95         19.74         2.69 o                         
  -3   7   8         19.74         18.45         2.38 o                         
  -2   7   8          1.16          5.04         1.81 o                         
  -1   7   8          0.17         -0.20         1.75 o                         
   0   7   8          7.39          9.60         2.00 o                         
   1   7   8          0.09         -0.04         1.60 o                         
   2   7   8          0.08          2.74         1.98 o                         
   3   7   8          4.60          3.15         2.01 o                         
   4   7   8          8.52          7.27         2.55 o                         
  -5   8   8          5.44          4.00         2.17 o                         
  -4   8   8          1.37          4.38         2.05 o                         
  -3   8   8          1.93          3.76         1.81 o                         
  -2   8   8         46.28         51.40         3.39 o                         
  -1   8   8         29.33         31.99         2.94 o                         
   0   8   8         45.15         52.66         3.53 o                         
   1   8   8         23.26         26.86         2.64 o                         
   2   8   8          5.06          4.95         1.96 o                         
   3   8   8         16.49         19.08         3.36 o                         
   4   8   8          0.00          1.78         2.25 o                         
  -5   9   8          8.55          6.58         2.22 o                         
  -4   9   8        111.65        121.62         5.82 o                         
  -3   9   8         13.21         11.51         2.16 o                         
  -2   9   8         37.97         34.97         3.53 o                         
  -1   9   8         27.16         27.31         2.79 o                         
   0   9   8        265.84        269.19         8.56 o                         
   1   9   8          0.08         -1.56         1.56 o                         
   2   9   8         22.39         21.16         2.55 o                         
   3   9   8         74.14         83.48         4.58 o                         
   4   9   8         10.93         12.81         2.83 o                         
  -5  10   8          7.90          3.21         2.49 o                         
  -4  10   8         99.82         96.88         5.10 o                         
  -3  10   8          2.38          4.13         2.09 o                         
  -2  10   8         64.97         61.99         3.73 o                         
  -1  10   8          0.77         -0.78         1.69 o                         
   0  10   8         61.38         59.64         3.80 o                         
   1  10   8         64.27         60.47         3.71 o                         
   2  10   8         80.82         75.68         4.21 o                         
   3  10   8         10.51          7.27         2.31 o                         
   4  10   8          3.57          2.06         2.55 o                         
  -5  11   8          6.47          3.90         2.41 o                         
  -4  11   8          0.00         -1.90         1.90 o                         
  -3  11   8         26.94         25.64         2.90 o                         
  -2  11   8          5.83         11.06         2.15 o                         
  -1  11   8          4.45          2.34         1.88 o                         
   0  11   8         28.18         22.74         2.62 o                         
   1  11   8         45.96         41.86         3.26 o                         
   2  11   8          8.70          7.50         2.25 o                         
   3  11   8         12.96          8.15         2.12 o                         
   4  11   8          0.03         -2.25         2.87 o                         
  -5  12   8         52.87         66.78         5.29 o                         
  -4  12   8          1.43          1.88         2.32 o                         
  -3  12   8          0.58         -0.85         1.84 o                         
  -2  12   8        136.76        141.14         5.68 o                         
  -1  12   8         29.56         26.39         3.17 o                         
   0  12   8          4.10          8.70         2.13 o                         
   1  12   8         49.22         62.58         3.80 o                         
   2  12   8          0.22          2.93         2.44 o                         
   3  12   8          4.68          5.18         2.38 o                         
  -5  13   8          6.98          9.80         3.01 o                         
  -4  13   8         22.35         14.14         3.23 o                         
  -3  13   8         25.33         24.83         3.30 o                         
  -2  13   8         97.86         88.74         5.06 o                         
  -1  13   8         18.83         17.13         2.85 o                         
   0  13   8         52.05         55.40         4.26 o                         
   1  13   8         10.31         10.77         2.93 o                         
   2  13   8          9.76         12.58         2.81 o                         
   3  13   8          4.00          7.04         2.44 o                         
  -4  14   8          6.55          5.48         2.94 o                         
  -3  14   8          2.62          7.09         2.54 o                         
  -2  14   8         27.01         21.77         3.62 o                         
  -1  14   8         87.14         84.38         4.85 o                         
   0  14   8         47.78         56.28         4.30 o                         
   1  14   8          0.77         -0.95         2.03 o                         
   2  14   8         19.00         18.21         3.19 o                         
   3  14   8         36.92         34.40         4.23 o                         
  -4  15   8          0.12         -2.20         2.20 o                         
  -3  15   8        194.70        211.68         9.49 o                         
  -2  15   8          2.54          3.74         2.18 o                         
  -1  15   8          2.41          3.19         2.18 o                         
   0  15   8         11.74         11.08         2.72 o                         
   1  15   8         47.59         47.72         3.98 o                         
   2  15   8         31.54         31.08         3.58 o                         
   3  15   8         37.24         41.14         4.67 o                         
  -4  16   8         28.53         19.50         3.59 o                         
  -3  16   8          2.95          5.99         2.91 o                         
  -2  16   8          0.00          0.67         2.22 o                         
  -1  16   8         19.87         21.72         3.18 o                         
   0  16   8          1.85          4.53         2.56 o                         
   1  16   8          3.90          8.27         2.99 o                         
   2  16   8         23.79         21.63         3.23 o                         
  -4  17   8          8.14          0.29         8.83 o                         
  -3  17   8         26.15         24.76         3.58 o                         
  -2  17   8         13.19         11.82         2.80 o                         
  -1  17   8          6.67          9.32         2.48 o                         
   0  17   8         58.96         66.91         4.60 o                         
   1  17   8         39.35         49.38         4.52 o                         
   2  17   8         12.71         15.09         3.35 o                         
  -3  18   8          0.01         -1.67         2.44 o                         
  -2  18   8         27.97         21.45         3.77 o                         
  -1  18   8        225.21        275.07        10.02 o                         
   0  18   8          0.01          0.78         2.52 o                         
   1  18   8         10.74         12.32         3.36 o                         
   2  18   8          4.04         -3.54         4.31 o                         
  -3  19   8         13.52         18.45         8.69 o                         
  -2  19   8          0.37          1.64         2.80 o                         
  -1  19   8         11.44          4.86         3.53 o                         
   0  19   8         31.58         28.58         3.86 o                         
   1  19   8         17.09         10.60         3.34 o                         
  -2  20   8          4.91         10.63         4.22 o                         
  -1  20   8         36.07         19.36         4.07 o                         
   0  20   8          0.16          2.43         3.01 o                         
  -4   1   9          6.39          5.09         2.17 o                         
  -3   1   9          1.45          0.67         2.04 o                         
  -2   1   9         59.01         53.26         3.94 o                         
  -1   1   9         34.44         30.62         3.09 o                         
   0   1   9         52.84         51.18         3.78 o                         
   1   1   9          6.11         10.03         2.54 o                         
   2   1   9          0.02         -0.50         2.18 o                         
   3   1   9         13.45         14.75         2.65 o                         
  -4   2   9        106.44         95.57         5.85 o                         
  -3   2   9         22.75         25.96         3.17 o                         
  -2   2   9         39.77         36.63         3.42 o                         
  -1   2   9          0.15         -1.65         1.65 o                         
   0   2   9         21.10         23.37         2.80 o                         
   1   2   9         39.77         41.34         3.80 o                         
   2   2   9         23.19         18.17         3.40 o                         
   3   2   9          1.61         -1.06         1.98 o                         
  -4   3   9         92.01         86.28         5.00 o                         
  -3   3   9          7.54          8.69         2.23 o                         
  -2   3   9          5.63          7.50         2.31 o                         
  -1   3   9          4.84          2.73         2.09 o                         
   0   3   9          0.35          2.06         2.06 o                         
   1   3   9          9.06          7.82         3.46 o                         
   2   3   9         22.59         24.96         3.17 o                         
   3   3   9         19.39         19.31         3.29 o                         
  -4   4   9          6.02          5.26         2.46 o                         
  -3   4   9          6.10          7.05         2.18 o                         
  -2   4   9          9.31          4.04         2.13 o                         
  -1   4   9          3.62          1.81         2.91 o                         
   0   4   9          7.40          4.79         2.19 o                         
   1   4   9          0.80         -1.40         2.15 o                         
   2   4   9          2.29          2.60         2.19 o                         
   3   4   9          1.33          1.70         2.17 o                         
  -4   5   9          2.26          3.75         2.28 o                         
  -3   5   9          8.21          9.49         2.31 o                         
  -2   5   9          0.32          0.31         1.94 o                         
  -1   5   9          7.18         10.35         2.34 o                         
   0   5   9         11.91         11.56         2.94 o                         
   1   5   9          9.58          8.35         2.46 o                         
   2   5   9          1.03          2.36         2.36 o                         
   3   5   9         15.66         12.14         2.82 o                         
  -4   6   9          7.11          5.26         4.06 o                         
  -3   6   9          5.58         10.98         2.41 o                         
  -2   6   9         21.92         18.07         2.65 o                         
  -1   6   9         10.00          9.47         3.02 o                         
   0   6   9         13.36         13.92         2.70 o                         
   1   6   9         21.99         29.09         3.62 o                         
   2   6   9         12.50         12.07         2.68 o                         
   3   6   9          4.89          8.39         5.65 o                         
  -4   7   9         19.75         13.23         2.74 o                         
  -3   7   9        129.40        130.44         5.90 o                         
  -2   7   9         29.61         33.82         3.16 o                         
  -1   7   9          0.01          1.88         1.96 o                         
   0   7   9          5.14          6.07         2.31 o                         
   1   7   9         33.54         36.81         4.68 o                         
   2   7   9         46.93         48.73         4.14 o                         
  -4   8   9         13.09          7.42         2.93 o                         
  -3   8   9          0.09         -0.21         1.86 o                         
  -2   8   9          0.14         -1.75         2.04 o                         
  -1   8   9        163.59        159.27         6.60 o                         
   0   8   9         58.32         58.71         4.30 o                         
   1   8   9          5.45          9.24         2.47 o                         
   2   8   9         28.27         22.84         3.22 o                         
  -4   9   9          3.01         -2.16         2.16 o                         
  -3   9   9         16.85         13.20         2.75 o                         
  -2   9   9          2.05         -1.44         1.98 o                         
  -1   9   9          0.07          4.87         2.35 o                         
   0   9   9          0.00         -0.63         2.26 o                         
   1   9   9          2.83          3.09         2.33 o                         
   2   9   9          2.43          2.13         2.22 o                         
  -4  10   9          1.35          3.53         9.12 o                         
  -3  10   9          8.39          5.75         2.21 o                         
  -2  10   9         45.78         49.74         3.79 o                         
  -1  10   9         73.26         85.58         4.88 o                         
   0  10   9         12.00         14.57         2.87 o                         
   1  10   9          7.74          7.90         2.51 o                         
   2  10   9          1.39          1.81         2.56 o                         
  -3  11   9        122.04        126.77         7.75 o                         
  -2  11   9          7.88          8.69         2.36 o                         
  -1  11   9          4.24          6.65         2.39 o                         
   0  11   9         21.45         16.91         3.07 o                         
   1  11   9         23.18         29.93         3.52 o                         
   2  11   9         31.64         31.76         5.54 o                         
  -3  12   9          0.97          4.24         2.65 o                         
  -2  12   9          0.02          0.30         2.18 o                         
  -1  12   9         37.48         39.07         3.93 o                         
   0  12   9         15.71         18.83         4.60 o                         
   1  12   9         20.97         23.43         4.81 o                         
  -3  13   9          4.02          5.69         7.02 o                         
  -2  13   9          5.66          3.89         2.47 o                         
  -1  13   9          2.97          0.23         4.06 o                         
   0  13   9         15.78         20.32         3.74 o                         
   1  13   9          2.12          0.03         2.79 o                         
  -2  14   9          1.11          1.79         2.46 o                         
  -1  14   9          2.17          1.20         2.56 o                         
   0  14   9          0.22         -1.34         2.51 o                         
  -1  15   9          8.31          7.51         2.86 o                         
   0  15   9          1.15         -3.18         4.56 o                         
  -2   0  10          0.26         14.71         9.12 o                         
  -1   0  10         45.45         58.51         6.07 o                         
   0   0  10         18.16         15.31         7.06 o                         
  -2   1  10         12.82         15.02         6.28 o                         
  -1   1  10          4.33          5.07         2.54 o                         
   0   1  10         32.12         33.82         6.75 o                         
  -1   2  10         17.95         13.58         2.90 o                         
   0   2  10         12.63         11.64         8.83 o                         
  -1   3  10          0.97         -2.24         2.89 o                         
   0   3  10          5.56         -0.29         8.53 o                         
  -1   4  10         19.01         24.92         7.90 o                         
                                                                                
